# Supplementary material for: Identification and mechanism of wheat protein disulfide isomerase-promoted gluten network formation
Source: PNAS Nexus. 2024 Aug 21;3(9):pgae356. doi: 10.1093/pnasnexus/pgae356 (PMC11376372; doi:10.1093/pnasnexus/pgae356)
Supplement: pgae356_Supplementary_Data [file pgae356_supplementary_data.zip]

Archive with 5 entries (5 files):
- PNASNEXUS-PNASNEXUS-2024-00980-s02.xlsx
- PNASNEXUS-PNASNEXUS-2024-00980-s03.xlsx
- PNASNEXUS-PNASNEXUS-2024-00980-s04.xlsx
- PNASNEXUS-PNASNEXUS-2024-00980-s05.docx
- PNASNEXUS-PNASNEXUS-2024-00980-s06.docx
