# Supplementary material for: Identification and mechanism of wheat protein disulfide isomerase-promoted gluten network formation
Source: PNAS Nexus. 2024 Aug 21;3(9):pgae356. doi: 10.1093/pnasnexus/pgae356 (PMC11376372; doi:10.1093/pnasnexus/pgae356)
Supplement: pgae356_Supplementary_Data [file pgae356_supplementary_data.zip › PNASNEXUS-PNASNEXUS-2024-00980-s02.xlsx]

## Sheet: Sheet1
Accession	Description	Score	Coverage	# Proteins	# Unique Peptides	# Peptides	# PSMs	# AAs	MW [kDa]	calc. pI
A0A3B6AUT2	Sucrose synthase OS=Triticum aestivum OX=4565 PE=3 SV=1 - [A0A3B6AUT2_WHEAT]	220.067	55.35	1	3	56	213	831	94.3621	6.69775
	A2	Sequence	# PSMs	# Proteins	# Protein Groups	Protein Group Accessions	Modifications	ΔCn	q-Value	PEP	XCorr	Charge	MH+ [Da]	ΔM [ppm]	RT [min]	# Missed Cleavages
	High	KAETHLSGLPADTPYSEFHHR	4	3	3	A0A3B6C2G3;A0A3B6AUT2;A0A3B6D8Z5		0	0	7.66519e-09	5.10348	4	2393.16	-0.157418	35.5777	1
	High	LGVTHcTIAHALEK	1	3	3	A0A3B6C2G3;A0A3B6AUT2;A0A3B6D8Z5	C6(Carbamidomethyl)	0	0	4.231e-06	3.72397	3	1549.82	0.0397759	30.7498	0
	High	AETHLSGLPADTPYSEFHHR	4	3	3	A0A3B6C2G3;A0A3B6AUT2;A0A3B6D8Z5		0	0	3.998e-07	3.46299	4	2265.07	0.372295	41.0149	0
	High	VLGTEHTHILR	2	8	4	A0A3B6T820;A0A3B6C2G3;A0A3B6AUT2;A0A3B6D8Z5		0	0	8.392e-05	3.44913	4	1275.72	-0.688407	22.2517	0
	High	ERIGDSLSAHTNELVAVFSR	2	2	2	A0A3B6C2G3;A0A3B6AUT2		0	0	4.697e-07	3.27557	3	2201.13	-0.113507	69.7678	1
	High	KmAETVPLAVEGETSGK	6	2	2	A0A3B6AUT2;A0A3B6D8Z5	M2(Oxidation)	0	0	2.883e-05	3.21857	3	1762.89	0.00513007	34.968	1
	High	GAQEAIVIPPWVALAIR	2	3	3	A0A3B6C2G3;A0A3B6AUT2;A0A3B6D8Z5		0	0	2.299e-05	3.16405	3	1804.05	0.100122	90.4684	0
	High	KMAETVPLAVEGETSGK	2	2	2	A0A3B6AUT2;A0A3B6D8Z5		0	0	0.002826	3.10205	3	1746.89	-1.2985	39.9544	1
	High	IGDSLSAHTNELVAVFSR	2	2	2	A0A3B6C2G3;A0A3B6AUT2		0	0	4.279e-05	3.05342	3	1915.99	0.0514487	72.293	0
	High	cKEDPSHWNK	1	2	2	A0A3B6AUT2;A0A3B6D8Z5	C1(Carbamidomethyl)	0	0	0.03923	2.92506	4	1300.57	0.0384563	11.812	1
	High	LmTLSGVYGFWK	6	3	3	A0A3B6C2G3;A0A3B6AUT2;A0A3B6D8Z5	M2(Oxidation)	0	0	0.0009391	2.82603	2	1417.72	1.84848	77.0656	0
	High	TKYPNSDLYWK	1	8	4	A0A3B6T820;A0A3B6C2G3;A0A3B6AUT2;A0A3B6D8Z5		0	0	0.001988	2.70255	2	1414.7	0.136906	38.32	1
	High	SLGTLQGALR	1	1	1	A0A3B6AUT2		0	0	0.00971	2.67144	2	1015.59	0.244172	43.2315	0
	High	LFHDKESmYPLLNFLR	9	8	4	A0A3B6T820;A0A3B6C2G3;A0A3B6AUT2;A0A3B6D8Z5	M8(Oxidation)	0	0	0.001296	2.60518	3	2039.04	-0.00539239	79.5886	1
	High	VPFKTEDGIVRK	4	3	3	A0A3B6C2G3;A0A3B6AUT2;A0A3B6D8Z5		0	0	0.003235	2.56697	4	1388.79	-0.0934719	23.9255	2
	High	RYLEMLYALK	1	5	4	A0A3B6T820;A0A3B6C2G3;A0A3B6AUT2;A0A3B6D8Z5		0	0	0.03347	2.50282	3	1299.71	-0.0119161	64.5918	1
	High	LQELVNLVVVcGDHGK	2	3	3	A0A3B6C2G3;A0A3B6AUT2;A0A3B6D8Z5	C11(Carbamidomethyl)	0	0	0.0004005	2.49089	3	1779.94	-0.326279	65.6534	0
	High	EKLKDTAFEDLLR	2	3	3	A0A3B6C2G3;A0A3B6AUT2;A0A3B6D8Z5		0	0	0.001167	2.47428	2	1577.85	-0.380579	55.3996	2
	High	TKYPNSDLYWKK	1	8	4	A0A3B6T820;A0A3B6C2G3;A0A3B6AUT2;A0A3B6D8Z5		0	0	0.01515	2.43338	3	1542.8	0.275525	28.6327	2
	High	LKDTAFEDLLR	3	3	3	A0A3B6C2G3;A0A3B6AUT2;A0A3B6D8Z5		0	0	0.0027	2.43212	2	1320.72	-0.0874216	61.7255	1
	High	DTVGQYESHmAFTmPGLYR	2	3	3	A0A3B6C2G3;A0A3B6AUT2;A0A3B6D8Z5	M10(Oxidation); M14(Oxidation)	0	0	0.001255	2.41793	3	2234.98	-0.495608	48.2277	0
	High	mAETVPLAVEGETSGK	7	2	2	A0A3B6AUT2;A0A3B6D8Z5	M1(Oxidation)	0	0	0.001512	2.39331	3	1634.79	0.042437	43.8615	0
	High	GmLQPHQITAEYNAAIPEAER	6	3	3	A0A3B6C2G3;A0A3B6AUT2;A0A3B6D8Z5	M2(Oxidation)	0	0	0.001692	2.38094	3	2355.14	-0.93747	48.0197	0
	High	DTAFEDLLR	1	3	3	A0A3B6C2G3;A0A3B6AUT2;A0A3B6D8Z5		0	0	0.02664	2.29214	2	1079.54	0.310942	70.201	0
	High	SLGTLQGALRK	2	1	1	A0A3B6AUT2		0	0	0.04166	2.28996	2	1143.68	-0.209498	32.6281	1
	High	PGVWEYVR	2	11	5	A0A3B6T820;A0A3B6C2G3;A0A3B6HS74;A0A3B6AUT2;A0A3B6D8Z5		0	0	0.05066	2.21406	2	1005.52	0.874755	52.6826	0
	High	ISQGGLQR	1	5	4	A0A3B6T820;A0A3B6C2G3;A0A3B6AUT2;A0A3B6D8Z5		0	0	0.04267	2.20655	2	858.479	-0.0672406	13.4771	0
	High	GmLQPHQITAEYNAAIPEAEREK	5	3	3	A0A3B6C2G3;A0A3B6AUT2;A0A3B6D8Z5	M2(Oxidation)	0	0	0.03323	2.20269	4	2612.28	0.108858	45.2223	1
	High	MAETVPLAVEGETSGK	1	2	2	A0A3B6AUT2;A0A3B6D8Z5		0	0	0.005065	2.1829	3	1618.8	-0.00663542	47.9422	0
	High	ESmYPLLNFLR	4	8	4	A0A3B6T820;A0A3B6C2G3;A0A3B6AUT2;A0A3B6D8Z5	M3(Oxidation)	0	0	0.004642	2.17912	2	1398.71	-0.167782	84.3092	0
	High	SIGNGVQFLNR	1	14	6	A0A3B6REV7;A0A3B6T820;A0A3B6SD29;A0A3B6C2G3;A0A3B6AUT2;A0A3B6D8Z5		0	0	0.009231	2.15723	2	1204.64	0.411015	48.0884	0
	High	QQGLDITPKILIVTR	1	10	5	A0A3B6REV7;A0A3B6SD29;A0A3B6C2G3;A0A3B6AUT2;A0A3B6D8Z5		0	0	0.003461	2.12599	3	1695.01	-2.46023	71.1499	1
	High	KKPIIFSMAR	3	3	3	A0A3B6C2G3;A0A3B6AUT2;A0A3B6D8Z5		0	0	0.04823	2.04409	2	1190.71	-0.46889	33.3218	2
	High	GmTMMLNDR	7	8	4	A0A3B6T820;A0A3B6C2G3;A0A3B6AUT2;A0A3B6D8Z5	M2(Oxidation)	0	0	0.01954	2.03077	2	1084.46	0.0621439	26.0717	0
	High	NmTGLVEMYGR	9	3	3	A0A3B6C2G3;A0A3B6AUT2;A0A3B6D8Z5	M2(Oxidation)	0	0	0.001438	1.98568	2	1286.59	-0.376959	44.3205	0
	High	mFDLIEQYNLIGHIR	2	3	3	A0A3B6C2G3;A0A3B6AUT2;A0A3B6D8Z5	M1(Oxidation)	0	0	0.0001149	1.95941	3	1877.96	0.0722406	80.1513	0
	High	FNIVSPGADMSIYFPYTEQQKR	1	3	3	A0A3B6C2G3;A0A3B6AUT2;A0A3B6D8Z5		0	0	0.009844	1.95343	3	2591.26	-0.187823	79.9472	1
	High	VPFKTEDGIVR	4	3	3	A0A3B6C2G3;A0A3B6AUT2;A0A3B6D8Z5		0	0	0.01932	1.91563	3	1260.7	0.246036	32.1803	1
	High	AmENEMLLR	12	8	4	A0A3B6T820;A0A3B6C2G3;A0A3B6AUT2;A0A3B6D8Z5	M2(Oxidation)	0	0	0.01524	1.87911	2	1122.53	0.742995	36.4636	0
	High	YLEmLYALK	11	5	4	A0A3B6T820;A0A3B6C2G3;A0A3B6AUT2;A0A3B6D8Z5	M4(Oxidation)	0	0	0.01963	1.87332	2	1159.61	0.369981	64.1776	0
	High	LFHDKESMYPLLNFLR	2	8	4	A0A3B6T820;A0A3B6C2G3;A0A3B6AUT2;A0A3B6D8Z5		0	0	0.01219	1.84605	3	2023.05	-0.316567	81.6783	1
	High	NMTGLVEMYGR	1	3	3	A0A3B6C2G3;A0A3B6AUT2;A0A3B6D8Z5		0	0	0.01925	1.81684	2	1270.59	-0.540833	55.6723	0
	High	LMTLSGVYGFWK	1	3	3	A0A3B6C2G3;A0A3B6AUT2;A0A3B6D8Z5		0	0	0.003248	1.79488	2	1401.72	-0.625981	82.4475	0
	High	AMENEMLLR	1	8	4	A0A3B6T820;A0A3B6C2G3;A0A3B6AUT2;A0A3B6D8Z5		0	0	0.01363	1.7883	2	1106.53	-0.311529	43.7923	0
	High	DTVGQYESHmAFTMPGLYR	2	3	3	A0A3B6C2G3;A0A3B6AUT2;A0A3B6D8Z5	M10(Oxidation)	0	0	0.01111	1.77703	3	2218.99	-0.205215	63.1043	0
	High	MFDLIEQYNLIGHIR	1	3	3	A0A3B6C2G3;A0A3B6AUT2;A0A3B6D8Z5		0	0	0.004023	1.74399	3	1861.96	0.521533	82.851	0
	High	KMFDLIEQYNLIGHIR	1	3	3	A0A3B6C2G3;A0A3B6AUT2;A0A3B6D8Z5		0	0	0.004194	1.72288	3	1990.06	0.273626	79.8103	1
	High	FNIVSPGADmSIYFPYTEQQK	1	3	3	A0A3B6C2G3;A0A3B6AUT2;A0A3B6D8Z5	M10(Oxidation)	0	0	0.01399	1.69977	3	2451.15	0.151611	77.8594	0
	High	AmENEmLLR	11	8	4	A0A3B6T820;A0A3B6C2G3;A0A3B6AUT2;A0A3B6D8Z5	M2(Oxidation); M6(Oxidation)	0	0	0.02327	1.6911	2	1138.52	-0.269255	25.5324	0
	High	GAQEAIVIPPWVALAIRPR	1	3	3	A0A3B6C2G3;A0A3B6AUT2;A0A3B6D8Z5		0	0	0.02633	1.68721	3	2057.2	0.374589	86.3661	1
	High	EDPSHWNK	2	2	2	A0A3B6AUT2;A0A3B6D8Z5		0	0	0.04054	1.58808	3	1012.45	-0.0745497	12.9206	0
	High	NmTGLVEmYGR	15	3	3	A0A3B6C2G3;A0A3B6AUT2;A0A3B6D8Z5	M2(Oxidation); M8(Oxidation)	0	0	0.02206	1.5585	2	1302.58	-0.310824	37.55	0
	High	GmTmmLNDR	4	8	4	A0A3B6T820;A0A3B6C2G3;A0A3B6AUT2;A0A3B6D8Z5	M2(Oxidation); M4(Oxidation); M5(Oxidation)	0	0	0.04387	1.38502	2	1116.45	0.750575	16.4859	0
	High	YPNSDLYWK	2	8	4	A0A3B6T820;A0A3B6C2G3;A0A3B6AUT2;A0A3B6D8Z5		0	0	0.0288	1.29891	2	1185.56	0.121028	45.4535	0
	High	GmTmMLNDR	3	8	4	A0A3B6T820;A0A3B6C2G3;A0A3B6AUT2;A0A3B6D8Z5	M2(Oxidation); M4(Oxidation)	0	0	0.03324	1.27356	2	1100.45	0.244972	23.31	0
	High	PRPGVWEYVR	3	11	5	A0A3B6T820;A0A3B6C2G3;A0A3B6HS74;A0A3B6AUT2;A0A3B6D8Z5		0	0.001	0.07063	2.41663	3	1258.67	-0.152411	42.5187	1
	High	KPIIFSMAR	1	3	3	A0A3B6C2G3;A0A3B6AUT2;A0A3B6D8Z5		0	0.001	0.0741	2.27543	2	1062.61	-0.0665647	44.4127	1
	High	DKEEQAEFKK	1	5	4	A0A3B6T820;A0A3B6C2G3;A0A3B6AUT2;A0A3B6D8Z5		0	0.001	0.05999	2.199	3	1251.62	-0.296677	9.27588	2
	High	WISAQmNR	5	11	6	A0A3B6REV7;A0A3B6T820;A0A3B6SD29;A0A3B6C2G3;A0A3B6AUT2;A0A3B6D8Z5	M6(Oxidation)	0	0.001	0.07634	1.93018	2	1021.49	1.09962	27.6853	0
	High	LTSLHTEIEELLFSDIENAEHK	1	1	1	A0A3B6AUT2		0	0.001	0.05148	1.17379	4	2568.28	0.462185	84.348	0
	High	KmFDLIEQYNLIGHIR	3	3	3	A0A3B6C2G3;A0A3B6AUT2;A0A3B6D8Z5	M2(Oxidation)	0	0.001	0.06829	1.16973	3	2006.06	1.86308	73.3185	1
	High	YTWKLYSER	1	14	7	A0A3B6HS74;A0A3B6REV7;A0A3B6T820;A0A3B6SD29;A0A3B6C2G3;A0A3B6AUT2;A0A3B6D8Z5		0	0.002	0.08498	1.14855	2	1245.63	0.487589	41.0246	1
	High	WISAQMNR	1	11	6	A0A3B6REV7;A0A3B6T820;A0A3B6SD29;A0A3B6C2G3;A0A3B6AUT2;A0A3B6D8Z5		0	0.003	0.1021	1.98755	2	1005.49	0.309015	30.4822	0
	High	IKQQGLDITPK	2	10	5	A0A3B6REV7;A0A3B6SD29;A0A3B6C2G3;A0A3B6AUT2;A0A3B6D8Z5		0	0.003	0.119	1.71231	2	1240.73	-0.214144	25.9989	1
	High	RYLEmLYALK	1	5	4	A0A3B6T820;A0A3B6C2G3;A0A3B6AUT2;A0A3B6D8Z5	M5(Oxidation)	0	0.003	0.1306	1.54865	3	1315.71	2.27582	54.3747	1
	High	AHNYKGMTmmLNDR	2	8	4	A0A3B6T820;A0A3B6C2G3;A0A3B6AUT2;A0A3B6D8Z5	M9(Oxidation); M10(Oxidation)	0	0.003	0.1017	1.12864	3	1713.75	-0.0693604	16.158	1
	High	VVHGIDVFDPK	1	18	7	A0A3B6REV7;A0A3B6T820;A0A3B6SD29;A0A3B6C2G3;A0A3B6HS74;A0A3B6AUT2;A0A3B6D8Z5		0	0.004	0.1439	1.80267	2	1225.66	0.322507	46.8382	0
	High	GWGDcAQR	1	3	3	A0A3B6C2G3;A0A3B6AUT2;A0A3B6D8Z5	C5(Carbamidomethyl)	0	0.006	0.1572	1.52884	2	949.394	-0.393617	16.4659	0
	High	GMLQPHQITAEYNAAIPEAER	1	3	3	A0A3B6C2G3;A0A3B6AUT2;A0A3B6D8Z5		0	0.008	0.1897	1.50073	3	2339.15	2.07474	55.2244	0
	High	IEEKYTWK	1	5	4	A0A3B6T820;A0A3B6C2G3;A0A3B6AUT2;A0A3B6D8Z5		0	0.008	0.1861	1.47337	2	1096.57	-1.0593	23.8169	1
	High	YVSNLDRR	1	3	3	A0A3B6C2G3;A0A3B6AUT2;A0A3B6D8Z5		0	0.008	0.1897	1.28523	3	1022.54	0.013314	13.2201	1
	High	VKNmTGLVEmYGR	1	3	3	A0A3B6C2G3;A0A3B6AUT2;A0A3B6D8Z5	M4(Oxidation); M10(Oxidation)	0	0.008	0.1926	0.789994	2	1529.74	-1.02202	24.9148	1
A0A3B6C2G3	Sucrose synthase OS=Triticum aestivum OX=4565 PE=3 SV=1 - [A0A3B6C2G3_WHEAT]	213.298	56.56	1	6	57	208	831	94.318	6.60986
	A2	Sequence	# PSMs	# Proteins	# Protein Groups	Protein Group Accessions	Modifications	ΔCn	q-Value	PEP	XCorr	Charge	MH+ [Da]	ΔM [ppm]	RT [min]	# Missed Cleavages
	High	KAETHLSGLPADTPYSEFHHR	4	3	3	A0A3B6C2G3;A0A3B6AUT2;A0A3B6D8Z5		0	0	7.66519e-09	5.10348	4	2393.16	-0.157418	35.5777	1
	High	LGVTHcTIAHALEK	1	3	3	A0A3B6C2G3;A0A3B6AUT2;A0A3B6D8Z5	C6(Carbamidomethyl)	0	0	4.231e-06	3.72397	3	1549.82	0.0397759	30.7498	0
	High	AETHLSGLPADTPYSEFHHR	4	3	3	A0A3B6C2G3;A0A3B6AUT2;A0A3B6D8Z5		0	0	3.998e-07	3.46299	4	2265.07	0.372295	41.0149	0
	High	VLGTEHTHILR	2	8	4	A0A3B6T820;A0A3B6C2G3;A0A3B6AUT2;A0A3B6D8Z5		0	0	8.392e-05	3.44913	4	1275.72	-0.688407	22.2517	0
	High	ERIGDSLSAHTNELVAVFSR	2	2	2	A0A3B6C2G3;A0A3B6AUT2		0	0	4.697e-07	3.27557	3	2201.13	-0.113507	69.7678	1
	High	KMAATVPLAVEGETSGK	1	1	1	A0A3B6C2G3		0	0	0.0003177	3.19866	3	1688.89	0.853603	40.9946	1
	High	GAQEAIVIPPWVALAIR	2	3	3	A0A3B6C2G3;A0A3B6AUT2;A0A3B6D8Z5		0	0	2.299e-05	3.16405	3	1804.05	0.100122	90.4684	0
	High	IGDSLSAHTNELVAVFSR	2	2	2	A0A3B6C2G3;A0A3B6AUT2		0	0	4.279e-05	3.05342	3	1915.99	0.0514487	72.293	0
	High	LTSLHTEIEELLFSDVENAEHK	2	2	2	A0A3B6C2G3;A0A3B6D8Z5		0	0	0.0001567	2.95183	4	2554.27	0.474509	82.8646	0
	High	LmTLSGVYGFWK	6	3	3	A0A3B6C2G3;A0A3B6AUT2;A0A3B6D8Z5	M2(Oxidation)	0	0	0.0009391	2.82603	2	1417.72	1.84848	77.0656	0
	High	TKYPNSDLYWK	1	8	4	A0A3B6T820;A0A3B6C2G3;A0A3B6AUT2;A0A3B6D8Z5		0	0	0.001988	2.70255	2	1414.7	0.136906	38.32	1
	High	LFHDKESmYPLLNFLR	9	8	4	A0A3B6T820;A0A3B6C2G3;A0A3B6AUT2;A0A3B6D8Z5	M8(Oxidation)	0	0	0.001296	2.60518	3	2039.04	-0.00539239	79.5886	1
	High	VPFKTEDGIVRK	4	3	3	A0A3B6C2G3;A0A3B6AUT2;A0A3B6D8Z5		0	0	0.003235	2.56697	4	1388.79	-0.0934719	23.9255	2
	High	RYLEMLYALK	1	5	4	A0A3B6T820;A0A3B6C2G3;A0A3B6AUT2;A0A3B6D8Z5		0	0	0.03347	2.50282	3	1299.71	-0.0119161	64.5918	1
	High	LQELVNLVVVcGDHGK	2	3	3	A0A3B6C2G3;A0A3B6AUT2;A0A3B6D8Z5	C11(Carbamidomethyl)	0	0	0.0004005	2.49089	3	1779.94	-0.326279	65.6534	0
	High	EKLKDTAFEDLLR	2	3	3	A0A3B6C2G3;A0A3B6AUT2;A0A3B6D8Z5		0	0	0.001167	2.47428	2	1577.85	-0.380579	55.3996	2
	High	TKYPNSDLYWKK	1	8	4	A0A3B6T820;A0A3B6C2G3;A0A3B6AUT2;A0A3B6D8Z5		0	0	0.01515	2.43338	3	1542.8	0.275525	28.6327	2
	High	LKDTAFEDLLR	3	3	3	A0A3B6C2G3;A0A3B6AUT2;A0A3B6D8Z5		0	0	0.0027	2.43212	2	1320.72	-0.0874216	61.7255	1
	High	DTVGQYESHmAFTmPGLYR	2	3	3	A0A3B6C2G3;A0A3B6AUT2;A0A3B6D8Z5	M10(Oxidation); M14(Oxidation)	0	0	0.001255	2.41793	3	2234.98	-0.495608	48.2277	0
	High	RLTSLHTEIEELLFSDVENAEHK	2	2	2	A0A3B6C2G3;A0A3B6D8Z5		0	0	0.0107	2.4156	4	2710.36	-3.71325	80.1972	1
	High	GmLQPHQITAEYNAAIPEAER	6	3	3	A0A3B6C2G3;A0A3B6AUT2;A0A3B6D8Z5	M2(Oxidation)	0	0	0.001692	2.38094	3	2355.14	-0.93747	48.0197	0
	High	DTAFEDLLR	1	3	3	A0A3B6C2G3;A0A3B6AUT2;A0A3B6D8Z5		0	0	0.02664	2.29214	2	1079.54	0.310942	70.201	0
	High	KmAATVPLAVEGETSGK	3	1	1	A0A3B6C2G3	M2(Oxidation)	0	0	0.0002684	2.27461	3	1704.88	0.355585	33.0464	1
	High	PGVWEYVR	2	11	5	A0A3B6T820;A0A3B6C2G3;A0A3B6HS74;A0A3B6AUT2;A0A3B6D8Z5		0	0	0.05066	2.21406	2	1005.52	0.874755	52.6826	0
	High	ISQGGLQR	1	5	4	A0A3B6T820;A0A3B6C2G3;A0A3B6AUT2;A0A3B6D8Z5		0	0	0.04267	2.20655	2	858.479	-0.0672406	13.4771	0
	High	GmLQPHQITAEYNAAIPEAEREK	5	3	3	A0A3B6C2G3;A0A3B6AUT2;A0A3B6D8Z5	M2(Oxidation)	0	0	0.03323	2.20269	4	2612.28	0.108858	45.2223	1
	High	ESmYPLLNFLR	4	8	4	A0A3B6T820;A0A3B6C2G3;A0A3B6AUT2;A0A3B6D8Z5	M3(Oxidation)	0	0	0.004642	2.17912	2	1398.71	-0.167782	84.3092	0
	High	SIGNGVQFLNR	1	14	6	A0A3B6REV7;A0A3B6T820;A0A3B6SD29;A0A3B6C2G3;A0A3B6AUT2;A0A3B6D8Z5		0	0	0.009231	2.15723	2	1204.64	0.411015	48.0884	0
	High	QQGLDITPKILIVTR	1	10	5	A0A3B6REV7;A0A3B6SD29;A0A3B6C2G3;A0A3B6AUT2;A0A3B6D8Z5		0	0	0.003461	2.12599	3	1695.01	-2.46023	71.1499	1
	High	mAATVPLAVEGETSGK	4	1	1	A0A3B6C2G3	M1(Oxidation)	0	0	0.009048	2.09757	2	1576.79	-0.729994	43.5439	0
	High	cQEDPSHWNK	1	1	1	A0A3B6C2G3	C1(Carbamidomethyl)	0	0	0.02952	2.05057	3	1300.54	0.246551	15.2111	0
	High	TAMGETAGER	1	1	1	A0A3B6C2G3		0	0	0.02041	2.04917	2	1022.46	-0.0600672	11.6485	0
	High	KKPIIFSMAR	3	3	3	A0A3B6C2G3;A0A3B6AUT2;A0A3B6D8Z5		0	0	0.04823	2.04409	2	1190.71	-0.46889	33.3218	2
	High	GmTMMLNDR	7	8	4	A0A3B6T820;A0A3B6C2G3;A0A3B6AUT2;A0A3B6D8Z5	M2(Oxidation)	0	0	0.01954	2.03077	2	1084.46	0.0621439	26.0717	0
	High	NmTGLVEMYGR	9	3	3	A0A3B6C2G3;A0A3B6AUT2;A0A3B6D8Z5	M2(Oxidation)	0	0	0.001438	1.98568	2	1286.59	-0.376959	44.3205	0
	High	mFDLIEQYNLIGHIR	2	3	3	A0A3B6C2G3;A0A3B6AUT2;A0A3B6D8Z5	M1(Oxidation)	0	0	0.0001149	1.95941	3	1877.96	0.0722406	80.1513	0
	High	FNIVSPGADMSIYFPYTEQQKR	1	3	3	A0A3B6C2G3;A0A3B6AUT2;A0A3B6D8Z5		0	0	0.009844	1.95343	3	2591.26	-0.187823	79.9472	1
	High	VPFKTEDGIVR	4	3	3	A0A3B6C2G3;A0A3B6AUT2;A0A3B6D8Z5		0	0	0.01932	1.91563	3	1260.7	0.246036	32.1803	1
	High	AmENEMLLR	12	8	4	A0A3B6T820;A0A3B6C2G3;A0A3B6AUT2;A0A3B6D8Z5	M2(Oxidation)	0	0	0.01524	1.87911	2	1122.53	0.742995	36.4636	0
	High	YLEmLYALK	11	5	4	A0A3B6T820;A0A3B6C2G3;A0A3B6AUT2;A0A3B6D8Z5	M4(Oxidation)	0	0	0.01963	1.87332	2	1159.61	0.369981	64.1776	0
	High	LFHDKESMYPLLNFLR	2	8	4	A0A3B6T820;A0A3B6C2G3;A0A3B6AUT2;A0A3B6D8Z5		0	0	0.01219	1.84605	3	2023.05	-0.316567	81.6783	1
	High	NMTGLVEMYGR	1	3	3	A0A3B6C2G3;A0A3B6AUT2;A0A3B6D8Z5		0	0	0.01925	1.81684	2	1270.59	-0.540833	55.6723	0
	High	LMTLSGVYGFWK	1	3	3	A0A3B6C2G3;A0A3B6AUT2;A0A3B6D8Z5		0	0	0.003248	1.79488	2	1401.72	-0.625981	82.4475	0
	High	AMENEMLLR	1	8	4	A0A3B6T820;A0A3B6C2G3;A0A3B6AUT2;A0A3B6D8Z5		0	0	0.01363	1.7883	2	1106.53	-0.311529	43.7923	0
	High	DTVGQYESHmAFTMPGLYR	2	3	3	A0A3B6C2G3;A0A3B6AUT2;A0A3B6D8Z5	M10(Oxidation)	0	0	0.01111	1.77703	3	2218.99	-0.205215	63.1043	0
	High	MFDLIEQYNLIGHIR	1	3	3	A0A3B6C2G3;A0A3B6AUT2;A0A3B6D8Z5		0	0	0.004023	1.74399	3	1861.96	0.521533	82.851	0
	High	KMFDLIEQYNLIGHIR	1	3	3	A0A3B6C2G3;A0A3B6AUT2;A0A3B6D8Z5		0	0	0.004194	1.72288	3	1990.06	0.273626	79.8103	1
	High	FNIVSPGADmSIYFPYTEQQK	1	3	3	A0A3B6C2G3;A0A3B6AUT2;A0A3B6D8Z5	M10(Oxidation)	0	0	0.01399	1.69977	3	2451.15	0.151611	77.8594	0
	High	AmENEmLLR	11	8	4	A0A3B6T820;A0A3B6C2G3;A0A3B6AUT2;A0A3B6D8Z5	M2(Oxidation); M6(Oxidation)	0	0	0.02327	1.6911	2	1138.52	-0.269255	25.5324	0
	High	GAQEAIVIPPWVALAIRPR	1	3	3	A0A3B6C2G3;A0A3B6AUT2;A0A3B6D8Z5		0	0	0.02633	1.68721	3	2057.2	0.374589	86.3661	1
	High	NmTGLVEmYGR	15	3	3	A0A3B6C2G3;A0A3B6AUT2;A0A3B6D8Z5	M2(Oxidation); M8(Oxidation)	0	0	0.02206	1.5585	2	1302.58	-0.310824	37.55	0
	High	GmTmmLNDR	4	8	4	A0A3B6T820;A0A3B6C2G3;A0A3B6AUT2;A0A3B6D8Z5	M2(Oxidation); M4(Oxidation); M5(Oxidation)	0	0	0.04387	1.38502	2	1116.45	0.750575	16.4859	0
	High	YPNSDLYWK	2	8	4	A0A3B6T820;A0A3B6C2G3;A0A3B6AUT2;A0A3B6D8Z5		0	0	0.0288	1.29891	2	1185.56	0.121028	45.4535	0
	High	GmTmMLNDR	3	8	4	A0A3B6T820;A0A3B6C2G3;A0A3B6AUT2;A0A3B6D8Z5	M2(Oxidation); M4(Oxidation)	0	0	0.03324	1.27356	2	1100.45	0.244972	23.31	0
	High	PRPGVWEYVR	3	11	5	A0A3B6T820;A0A3B6C2G3;A0A3B6HS74;A0A3B6AUT2;A0A3B6D8Z5		0	0.001	0.07063	2.41663	3	1258.67	-0.152411	42.5187	1
	High	KPIIFSMAR	1	3	3	A0A3B6C2G3;A0A3B6AUT2;A0A3B6D8Z5		0	0.001	0.0741	2.27543	2	1062.61	-0.0665647	44.4127	1
	High	DKEEQAEFKK	1	5	4	A0A3B6T820;A0A3B6C2G3;A0A3B6AUT2;A0A3B6D8Z5		0	0.001	0.05999	2.199	3	1251.62	-0.296677	9.27588	2
	High	SLSTLQGALR	2	1	1	A0A3B6C2G3		0	0.001	0.0609	2.02447	2	1045.6	0.0611658	43.5781	0
	High	WISAQmNR	5	11	6	A0A3B6REV7;A0A3B6T820;A0A3B6SD29;A0A3B6C2G3;A0A3B6AUT2;A0A3B6D8Z5	M6(Oxidation)	0	0.001	0.07634	1.93018	2	1021.49	1.09962	27.6853	0
	High	SLSTLQGALRK	1	1	1	A0A3B6C2G3		0	0.001	0.07705	1.61324	3	1173.7	0.147638	33.3233	1
	High	MAATVPLAVEGETSGK	1	1	1	A0A3B6C2G3		0	0.001	0.07074	1.46872	2	1560.79	-0.319543	49.5015	0
	High	KmFDLIEQYNLIGHIR	3	3	3	A0A3B6C2G3;A0A3B6AUT2;A0A3B6D8Z5	M2(Oxidation)	0	0.001	0.06829	1.16973	3	2006.06	1.86308	73.3185	1
	High	YTWKLYSER	1	14	7	A0A3B6HS74;A0A3B6REV7;A0A3B6T820;A0A3B6SD29;A0A3B6C2G3;A0A3B6AUT2;A0A3B6D8Z5		0	0.002	0.08498	1.14855	2	1245.63	0.487589	41.0246	1
	High	WISAQMNR	1	11	6	A0A3B6REV7;A0A3B6T820;A0A3B6SD29;A0A3B6C2G3;A0A3B6AUT2;A0A3B6D8Z5		0	0.003	0.1021	1.98755	2	1005.49	0.309015	30.4822	0
	High	IKQQGLDITPK	2	10	5	A0A3B6REV7;A0A3B6SD29;A0A3B6C2G3;A0A3B6AUT2;A0A3B6D8Z5		0	0.003	0.119	1.71231	2	1240.73	-0.214144	25.9989	1
	High	RYLEmLYALK	1	5	4	A0A3B6T820;A0A3B6C2G3;A0A3B6AUT2;A0A3B6D8Z5	M5(Oxidation)	0	0.003	0.1306	1.54865	3	1315.71	2.27582	54.3747	1
	High	AHNYKGMTmmLNDR	2	8	4	A0A3B6T820;A0A3B6C2G3;A0A3B6AUT2;A0A3B6D8Z5	M9(Oxidation); M10(Oxidation)	0	0.003	0.1017	1.12864	3	1713.75	-0.0693604	16.158	1
	High	VVHGIDVFDPK	1	18	7	A0A3B6REV7;A0A3B6T820;A0A3B6SD29;A0A3B6C2G3;A0A3B6HS74;A0A3B6AUT2;A0A3B6D8Z5		0	0.004	0.1439	1.80267	2	1225.66	0.322507	46.8382	0
	High	GWGDcAQR	1	3	3	A0A3B6C2G3;A0A3B6AUT2;A0A3B6D8Z5	C5(Carbamidomethyl)	0	0.006	0.1572	1.52884	2	949.394	-0.393617	16.4659	0
	High	GMLQPHQITAEYNAAIPEAER	1	3	3	A0A3B6C2G3;A0A3B6AUT2;A0A3B6D8Z5		0	0.008	0.1897	1.50073	3	2339.15	2.07474	55.2244	0
	High	IEEKYTWK	1	5	4	A0A3B6T820;A0A3B6C2G3;A0A3B6AUT2;A0A3B6D8Z5		0	0.008	0.1861	1.47337	2	1096.57	-1.0593	23.8169	1
	High	YVSNLDRR	1	3	3	A0A3B6C2G3;A0A3B6AUT2;A0A3B6D8Z5		0	0.008	0.1897	1.28523	3	1022.54	0.013314	13.2201	1
	High	VKNmTGLVEmYGR	1	3	3	A0A3B6C2G3;A0A3B6AUT2;A0A3B6D8Z5	M4(Oxidation); M10(Oxidation)	0	0.008	0.1926	0.789994	2	1529.74	-1.02202	24.9148	1
A0A3B6D8Z5	Sucrose synthase OS=Triticum aestivum OX=4565 PE=3 SV=1 - [A0A3B6D8Z5_WHEAT]	211.641	53.85	1	1	54	210	832	94.4501	6.50732
	A2	Sequence	# PSMs	# Proteins	# Protein Groups	Protein Group Accessions	Modifications	ΔCn	q-Value	PEP	XCorr	Charge	MH+ [Da]	ΔM [ppm]	RT [min]	# Missed Cleavages
	High	KAETHLSGLPADTPYSEFHHR	4	3	3	A0A3B6C2G3;A0A3B6AUT2;A0A3B6D8Z5		0	0	7.66519e-09	5.10348	4	2393.16	-0.157418	35.5777	1
	High	LGVTHcTIAHALEK	1	3	3	A0A3B6C2G3;A0A3B6AUT2;A0A3B6D8Z5	C6(Carbamidomethyl)	0	0	4.231e-06	3.72397	3	1549.82	0.0397759	30.7498	0
	High	AETHLSGLPADTPYSEFHHR	4	3	3	A0A3B6C2G3;A0A3B6AUT2;A0A3B6D8Z5		0	0	3.998e-07	3.46299	4	2265.07	0.372295	41.0149	0
	High	VLGTEHTHILR	2	8	4	A0A3B6T820;A0A3B6C2G3;A0A3B6AUT2;A0A3B6D8Z5		0	0	8.392e-05	3.44913	4	1275.72	-0.688407	22.2517	0
	High	KmAETVPLAVEGETSGK	6	2	2	A0A3B6AUT2;A0A3B6D8Z5	M2(Oxidation)	0	0	2.883e-05	3.21857	3	1762.89	0.00513007	34.968	1
	High	GAQEAIVIPPWVALAIR	2	3	3	A0A3B6C2G3;A0A3B6AUT2;A0A3B6D8Z5		0	0	2.299e-05	3.16405	3	1804.05	0.100122	90.4684	0
	High	KMAETVPLAVEGETSGK	2	2	2	A0A3B6AUT2;A0A3B6D8Z5		0	0	0.002826	3.10205	3	1746.89	-1.2985	39.9544	1
	High	LTSLHTEIEELLFSDVENAEHK	2	2	2	A0A3B6C2G3;A0A3B6D8Z5		0	0	0.0001567	2.95183	4	2554.27	0.474509	82.8646	0
	High	cKEDPSHWNK	1	2	2	A0A3B6AUT2;A0A3B6D8Z5	C1(Carbamidomethyl)	0	0	0.03923	2.92506	4	1300.57	0.0384563	11.812	1
	High	LmTLSGVYGFWK	6	3	3	A0A3B6C2G3;A0A3B6AUT2;A0A3B6D8Z5	M2(Oxidation)	0	0	0.0009391	2.82603	2	1417.72	1.84848	77.0656	0
	High	TKYPNSDLYWK	1	8	4	A0A3B6T820;A0A3B6C2G3;A0A3B6AUT2;A0A3B6D8Z5		0	0	0.001988	2.70255	2	1414.7	0.136906	38.32	1
	High	LFHDKESmYPLLNFLR	9	8	4	A0A3B6T820;A0A3B6C2G3;A0A3B6AUT2;A0A3B6D8Z5	M8(Oxidation)	0	0	0.001296	2.60518	3	2039.04	-0.00539239	79.5886	1
	High	VPFKTEDGIVRK	4	3	3	A0A3B6C2G3;A0A3B6AUT2;A0A3B6D8Z5		0	0	0.003235	2.56697	4	1388.79	-0.0934719	23.9255	2
	High	RYLEMLYALK	1	5	4	A0A3B6T820;A0A3B6C2G3;A0A3B6AUT2;A0A3B6D8Z5		0	0	0.03347	2.50282	3	1299.71	-0.0119161	64.5918	1
	High	LQELVNLVVVcGDHGK	2	3	3	A0A3B6C2G3;A0A3B6AUT2;A0A3B6D8Z5	C11(Carbamidomethyl)	0	0	0.0004005	2.49089	3	1779.94	-0.326279	65.6534	0
	High	EKLKDTAFEDLLR	2	3	3	A0A3B6C2G3;A0A3B6AUT2;A0A3B6D8Z5		0	0	0.001167	2.47428	2	1577.85	-0.380579	55.3996	2
	High	TKYPNSDLYWKK	1	8	4	A0A3B6T820;A0A3B6C2G3;A0A3B6AUT2;A0A3B6D8Z5		0	0	0.01515	2.43338	3	1542.8	0.275525	28.6327	2
	High	LKDTAFEDLLR	3	3	3	A0A3B6C2G3;A0A3B6AUT2;A0A3B6D8Z5		0	0	0.0027	2.43212	2	1320.72	-0.0874216	61.7255	1
	High	DTVGQYESHmAFTmPGLYR	2	3	3	A0A3B6C2G3;A0A3B6AUT2;A0A3B6D8Z5	M10(Oxidation); M14(Oxidation)	0	0	0.001255	2.41793	3	2234.98	-0.495608	48.2277	0
	High	RLTSLHTEIEELLFSDVENAEHK	2	2	2	A0A3B6C2G3;A0A3B6D8Z5		0	0	0.0107	2.4156	4	2710.36	-3.71325	80.1972	1
	High	mAETVPLAVEGETSGK	7	2	2	A0A3B6AUT2;A0A3B6D8Z5	M1(Oxidation)	0	0	0.001512	2.39331	3	1634.79	0.042437	43.8615	0
	High	GmLQPHQITAEYNAAIPEAER	6	3	3	A0A3B6C2G3;A0A3B6AUT2;A0A3B6D8Z5	M2(Oxidation)	0	0	0.001692	2.38094	3	2355.14	-0.93747	48.0197	0
	High	DTAFEDLLR	1	3	3	A0A3B6C2G3;A0A3B6AUT2;A0A3B6D8Z5		0	0	0.02664	2.29214	2	1079.54	0.310942	70.201	0
	High	PGVWEYVR	2	11	5	A0A3B6T820;A0A3B6C2G3;A0A3B6HS74;A0A3B6AUT2;A0A3B6D8Z5		0	0	0.05066	2.21406	2	1005.52	0.874755	52.6826	0
	High	ISQGGLQR	1	5	4	A0A3B6T820;A0A3B6C2G3;A0A3B6AUT2;A0A3B6D8Z5		0	0	0.04267	2.20655	2	858.479	-0.0672406	13.4771	0
	High	GmLQPHQITAEYNAAIPEAEREK	5	3	3	A0A3B6C2G3;A0A3B6AUT2;A0A3B6D8Z5	M2(Oxidation)	0	0	0.03323	2.20269	4	2612.28	0.108858	45.2223	1
	High	MAETVPLAVEGETSGK	1	2	2	A0A3B6AUT2;A0A3B6D8Z5		0	0	0.005065	2.1829	3	1618.8	-0.00663542	47.9422	0
	High	ESmYPLLNFLR	4	8	4	A0A3B6T820;A0A3B6C2G3;A0A3B6AUT2;A0A3B6D8Z5	M3(Oxidation)	0	0	0.004642	2.17912	2	1398.71	-0.167782	84.3092	0
	High	SIGNGVQFLNR	1	14	6	A0A3B6REV7;A0A3B6T820;A0A3B6SD29;A0A3B6C2G3;A0A3B6AUT2;A0A3B6D8Z5		0	0	0.009231	2.15723	2	1204.64	0.411015	48.0884	0
	High	QQGLDITPKILIVTR	1	10	5	A0A3B6REV7;A0A3B6SD29;A0A3B6C2G3;A0A3B6AUT2;A0A3B6D8Z5		0	0	0.003461	2.12599	3	1695.01	-2.46023	71.1499	1
	High	KKPIIFSMAR	3	3	3	A0A3B6C2G3;A0A3B6AUT2;A0A3B6D8Z5		0	0	0.04823	2.04409	2	1190.71	-0.46889	33.3218	2
	High	GmTMMLNDR	7	8	4	A0A3B6T820;A0A3B6C2G3;A0A3B6AUT2;A0A3B6D8Z5	M2(Oxidation)	0	0	0.01954	2.03077	2	1084.46	0.0621439	26.0717	0
	High	NmTGLVEMYGR	9	3	3	A0A3B6C2G3;A0A3B6AUT2;A0A3B6D8Z5	M2(Oxidation)	0	0	0.001438	1.98568	2	1286.59	-0.376959	44.3205	0
	High	mFDLIEQYNLIGHIR	2	3	3	A0A3B6C2G3;A0A3B6AUT2;A0A3B6D8Z5	M1(Oxidation)	0	0	0.0001149	1.95941	3	1877.96	0.0722406	80.1513	0
	High	FNIVSPGADMSIYFPYTEQQKR	1	3	3	A0A3B6C2G3;A0A3B6AUT2;A0A3B6D8Z5		0	0	0.009844	1.95343	3	2591.26	-0.187823	79.9472	1
	High	VPFKTEDGIVR	4	3	3	A0A3B6C2G3;A0A3B6AUT2;A0A3B6D8Z5		0	0	0.01932	1.91563	3	1260.7	0.246036	32.1803	1
	High	AmENEMLLR	12	8	4	A0A3B6T820;A0A3B6C2G3;A0A3B6AUT2;A0A3B6D8Z5	M2(Oxidation)	0	0	0.01524	1.87911	2	1122.53	0.742995	36.4636	0
	High	YLEmLYALK	11	5	4	A0A3B6T820;A0A3B6C2G3;A0A3B6AUT2;A0A3B6D8Z5	M4(Oxidation)	0	0	0.01963	1.87332	2	1159.61	0.369981	64.1776	0
	High	IGDSLSVHTNELVAVFSR	1	1	1	A0A3B6D8Z5		0	0	0.01397	1.84862	3	1944.02	-0.163391	76.0937	0
	High	LFHDKESMYPLLNFLR	2	8	4	A0A3B6T820;A0A3B6C2G3;A0A3B6AUT2;A0A3B6D8Z5		0	0	0.01219	1.84605	3	2023.05	-0.316567	81.6783	1
	High	NMTGLVEMYGR	1	3	3	A0A3B6C2G3;A0A3B6AUT2;A0A3B6D8Z5		0	0	0.01925	1.81684	2	1270.59	-0.540833	55.6723	0
	High	LMTLSGVYGFWK	1	3	3	A0A3B6C2G3;A0A3B6AUT2;A0A3B6D8Z5		0	0	0.003248	1.79488	2	1401.72	-0.625981	82.4475	0
	High	AMENEMLLR	1	8	4	A0A3B6T820;A0A3B6C2G3;A0A3B6AUT2;A0A3B6D8Z5		0	0	0.01363	1.7883	2	1106.53	-0.311529	43.7923	0
	High	DTVGQYESHmAFTMPGLYR	2	3	3	A0A3B6C2G3;A0A3B6AUT2;A0A3B6D8Z5	M10(Oxidation)	0	0	0.01111	1.77703	3	2218.99	-0.205215	63.1043	0
	High	MFDLIEQYNLIGHIR	1	3	3	A0A3B6C2G3;A0A3B6AUT2;A0A3B6D8Z5		0	0	0.004023	1.74399	3	1861.96	0.521533	82.851	0
	High	KMFDLIEQYNLIGHIR	1	3	3	A0A3B6C2G3;A0A3B6AUT2;A0A3B6D8Z5		0	0	0.004194	1.72288	3	1990.06	0.273626	79.8103	1
	High	FNIVSPGADmSIYFPYTEQQK	1	3	3	A0A3B6C2G3;A0A3B6AUT2;A0A3B6D8Z5	M10(Oxidation)	0	0	0.01399	1.69977	3	2451.15	0.151611	77.8594	0
	High	AmENEmLLR	11	8	4	A0A3B6T820;A0A3B6C2G3;A0A3B6AUT2;A0A3B6D8Z5	M2(Oxidation); M6(Oxidation)	0	0	0.02327	1.6911	2	1138.52	-0.269255	25.5324	0
	High	GAQEAIVIPPWVALAIRPR	1	3	3	A0A3B6C2G3;A0A3B6AUT2;A0A3B6D8Z5		0	0	0.02633	1.68721	3	2057.2	0.374589	86.3661	1
	High	EDPSHWNK	2	2	2	A0A3B6AUT2;A0A3B6D8Z5		0	0	0.04054	1.58808	3	1012.45	-0.0745497	12.9206	0
	High	NmTGLVEmYGR	15	3	3	A0A3B6C2G3;A0A3B6AUT2;A0A3B6D8Z5	M2(Oxidation); M8(Oxidation)	0	0	0.02206	1.5585	2	1302.58	-0.310824	37.55	0
	High	GmTmmLNDR	4	8	4	A0A3B6T820;A0A3B6C2G3;A0A3B6AUT2;A0A3B6D8Z5	M2(Oxidation); M4(Oxidation); M5(Oxidation)	0	0	0.04387	1.38502	2	1116.45	0.750575	16.4859	0
	High	YPNSDLYWK	2	8	4	A0A3B6T820;A0A3B6C2G3;A0A3B6AUT2;A0A3B6D8Z5		0	0	0.0288	1.29891	2	1185.56	0.121028	45.4535	0
	High	GmTmMLNDR	3	8	4	A0A3B6T820;A0A3B6C2G3;A0A3B6AUT2;A0A3B6D8Z5	M2(Oxidation); M4(Oxidation)	0	0	0.03324	1.27356	2	1100.45	0.244972	23.31	0
	High	PRPGVWEYVR	3	11	5	A0A3B6T820;A0A3B6C2G3;A0A3B6HS74;A0A3B6AUT2;A0A3B6D8Z5		0	0.001	0.07063	2.41663	3	1258.67	-0.152411	42.5187	1
	High	KPIIFSMAR	1	3	3	A0A3B6C2G3;A0A3B6AUT2;A0A3B6D8Z5		0	0.001	0.0741	2.27543	2	1062.61	-0.0665647	44.4127	1
	High	DKEEQAEFKK	1	5	4	A0A3B6T820;A0A3B6C2G3;A0A3B6AUT2;A0A3B6D8Z5		0	0.001	0.05999	2.199	3	1251.62	-0.296677	9.27588	2
	High	WISAQmNR	5	11	6	A0A3B6REV7;A0A3B6T820;A0A3B6SD29;A0A3B6C2G3;A0A3B6AUT2;A0A3B6D8Z5	M6(Oxidation)	0	0.001	0.07634	1.93018	2	1021.49	1.09962	27.6853	0
	High	KmFDLIEQYNLIGHIR	3	3	3	A0A3B6C2G3;A0A3B6AUT2;A0A3B6D8Z5	M2(Oxidation)	0	0.001	0.06829	1.16973	3	2006.06	1.86308	73.3185	1
	High	YTWKLYSER	1	14	7	A0A3B6HS74;A0A3B6REV7;A0A3B6T820;A0A3B6SD29;A0A3B6C2G3;A0A3B6AUT2;A0A3B6D8Z5		0	0.002	0.08498	1.14855	2	1245.63	0.487589	41.0246	1
	High	WISAQMNR	1	11	6	A0A3B6REV7;A0A3B6T820;A0A3B6SD29;A0A3B6C2G3;A0A3B6AUT2;A0A3B6D8Z5		0	0.003	0.1021	1.98755	2	1005.49	0.309015	30.4822	0
	High	IKQQGLDITPK	2	10	5	A0A3B6REV7;A0A3B6SD29;A0A3B6C2G3;A0A3B6AUT2;A0A3B6D8Z5		0	0.003	0.119	1.71231	2	1240.73	-0.214144	25.9989	1
	High	RYLEmLYALK	1	5	4	A0A3B6T820;A0A3B6C2G3;A0A3B6AUT2;A0A3B6D8Z5	M5(Oxidation)	0	0.003	0.1306	1.54865	3	1315.71	2.27582	54.3747	1
	High	AHNYKGMTmmLNDR	2	8	4	A0A3B6T820;A0A3B6C2G3;A0A3B6AUT2;A0A3B6D8Z5	M9(Oxidation); M10(Oxidation)	0	0.003	0.1017	1.12864	3	1713.75	-0.0693604	16.158	1
	High	VVHGIDVFDPK	1	18	7	A0A3B6REV7;A0A3B6T820;A0A3B6SD29;A0A3B6C2G3;A0A3B6HS74;A0A3B6AUT2;A0A3B6D8Z5		0	0.004	0.1439	1.80267	2	1225.66	0.322507	46.8382	0
	High	GWGDcAQR	1	3	3	A0A3B6C2G3;A0A3B6AUT2;A0A3B6D8Z5	C5(Carbamidomethyl)	0	0.006	0.1572	1.52884	2	949.394	-0.393617	16.4659	0
	High	GMLQPHQITAEYNAAIPEAER	1	3	3	A0A3B6C2G3;A0A3B6AUT2;A0A3B6D8Z5		0	0.008	0.1897	1.50073	3	2339.15	2.07474	55.2244	0
	High	IEEKYTWK	1	5	4	A0A3B6T820;A0A3B6C2G3;A0A3B6AUT2;A0A3B6D8Z5		0	0.008	0.1861	1.47337	2	1096.57	-1.0593	23.8169	1
	High	YVSNLDRR	1	3	3	A0A3B6C2G3;A0A3B6AUT2;A0A3B6D8Z5		0	0.008	0.1897	1.28523	3	1022.54	0.013314	13.2201	1
	High	VKNmTGLVEmYGR	1	3	3	A0A3B6C2G3;A0A3B6AUT2;A0A3B6D8Z5	M4(Oxidation); M10(Oxidation)	0	0.008	0.1926	0.789994	2	1529.74	-1.02202	24.9148	1
A0A3B6REV7	Sucrose synthase OS=Triticum aestivum OX=4565 PE=3 SV=1 - [A0A3B6REV7_WHEAT]	137.292	57.05	7	1	45	126	808	92.354	6.0874
	A2	Sequence	# PSMs	# Proteins	# Protein Groups	Protein Group Accessions	Modifications	ΔCn	q-Value	PEP	XCorr	Charge	MH+ [Da]	ΔM [ppm]	RT [min]	# Missed Cleavages
	High	AAQEAIVLPPWVALAIR	2	6	2	A0A3B6REV7;A0A3B6SD29		0	0	2.922e-05	3.70565	3	1818.06	0.0855997	90.5271	0
	High	LTAFHSEIEELLYSDVENDEHK	1	6	2	A0A3B6REV7;A0A3B6SD29		0	0	3.851e-06	3.1617	3	2618.22	-0.683348	77.9071	0
	High	DLANLVIVAGDHGK	3	6	2	A0A3B6REV7;A0A3B6SD29		0	0	0.0003985	3.03293	2	1421.77	-2.37126	61.8429	0
	High	LTAFHSEIEELLYSDVENDEHKFVLK	2	6	2	A0A3B6REV7;A0A3B6SD29		0	0	0.000668	2.92005	4	3105.54	-0.23411	81.7646	1
	High	LmTLTGVYGFWK	4	8	3	A0A3B6REV7;A0A3B6T820;A0A3B6SD29	M2(Oxidation)	0	0	0.0003578	2.9117	2	1431.73	-0.0627995	79.9032	0
	High	mYSLIEEYKLK	3	6	2	A0A3B6REV7;A0A3B6SD29	M1(Oxidation)	0	0	0.0007519	2.8182	2	1432.74	-0.0648821	51.5633	1
	High	LGVTQcTIAHALEK	2	6	2	A0A3B6REV7;A0A3B6SD29	C6(Carbamidomethyl)	0	0	7.663e-05	2.79279	2	1540.82	-0.0936029	47.5145	0
	High	HQLLAEFDELFESDKEK	2	3	1	A0A3B6REV7		0	0	0.002081	2.77903	3	2078	-4.78076	77.6142	1
	High	VIGTEHTDILR	3	7	2	A0A3B6REV7;A0A3B6SD29		0	0	0.003637	2.53284	3	1253.69	0.193002	31.0468	0
	High	EmQTKPDLIIGNYSDGNLVATLLAHK	2	6	2	A0A3B6REV7;A0A3B6SD29	M2(Oxidation)	0	0	0.006563	2.44951	3	2857.48	-0.452295	81.2448	1
	High	PGVWDYIR	1	6	2	A0A3B6REV7;A0A3B6SD29		0	0	0.01833	2.29611	2	1005.52	-0.278552	64.1174	0
	High	EQLVDEHASSK	2	6	2	A0A3B6REV7;A0A3B6SD29		0	0	0.001613	2.25669	3	1242.6	0.0347848	13.2669	0
	High	AADILVNFFEK	1	6	2	A0A3B6REV7;A0A3B6SD29		0	0	0.002403	2.20157	2	1266.67	-0.314485	81.8087	0
	High	NmTGLVEMYGK	9	6	2	A0A3B6REV7;A0A3B6SD29	M2(Oxidation)	0	0	0.00393	2.19758	2	1258.58	1.00945	42.6344	0
	High	GTTMMLNDR	1	6	2	A0A3B6REV7;A0A3B6SD29		0	0	0.01437	2.19508	2	1038.47	0.00907464	26.4682	0
	High	SIGNGVQFLNR	1	14	6	A0A3B6REV7;A0A3B6T820;A0A3B6SD29;A0A3B6C2G3;A0A3B6AUT2;A0A3B6D8Z5		0	0	0.009231	2.15723	2	1204.64	0.411015	48.0884	0
	High	QQGLDITPKILIVTR	1	10	5	A0A3B6REV7;A0A3B6SD29;A0A3B6C2G3;A0A3B6AUT2;A0A3B6D8Z5		0	0	0.003461	2.12599	3	1695.01	-2.46023	71.1499	1
	High	mYSLIEEYK	7	6	2	A0A3B6REV7;A0A3B6SD29	M1(Oxidation)	0	0	0.01083	2.09466	2	1191.56	0.403038	48.7161	0
	High	NmTGLVEmYGK	9	6	2	A0A3B6REV7;A0A3B6SD29	M2(Oxidation); M8(Oxidation)	0	0	0.01928	2.02296	2	1274.58	-0.376956	28.5424	0
	High	KAEEYLVSIPEDTPSSEFNHR	2	6	2	A0A3B6REV7;A0A3B6SD29		0	0	0.009572	2.01988	4	2448.17	-0.392325	53.244	1
	High	LLPDAVGTTcGQR	2	7	2	A0A3B6REV7;A0A3B6SD29	C10(Carbamidomethyl)	0	0	0.001174	2.0152	2	1387.7	0.77829	34.4593	0
	High	YAPFEDILR	1	6	2	A0A3B6REV7;A0A3B6SD29		0	0	0.01364	1.98905	2	1123.58	0.663764	70.7811	0
	High	AAQEAIVLPPWVALAIRPR	1	6	2	A0A3B6REV7;A0A3B6SD29		0	0	0.003725	1.98016	4	2071.22	0.147215	86.6856	1
	High	DRNKPIIFSMAR	1	8	3	A0A3B6REV7;A0A3B6T820;A0A3B6SD29		0	0	0.009203	1.97632	3	1447.79	1.24183	44.1298	2
	High	YPNSDIYLDK	1	7	2	A0A3B6REV7;A0A3B6SD29		0	0	0.007036	1.91846	2	1227.59	-0.249688	37.2495	0
	High	PRPGVWDYIR	3	6	2	A0A3B6REV7;A0A3B6SD29		0	0	0.04672	1.91502	2	1258.67	0.149223	50.1325	1
	High	LGATFSSHPNELIALFSR	1	6	2	A0A3B6REV7;A0A3B6SD29		0	0	0.000783	1.88374	2	1960.03	-0.766327	80.7307	0
	High	cSEDPSYWDK	1	6	2	A0A3B6REV7;A0A3B6SD29	C1(Carbamidomethyl)	0	0	0.01911	1.8386	2	1286.5	-0.283143	27.3085	0
	High	VKNmTGLVEmYGK	2	6	2	A0A3B6REV7;A0A3B6SD29	M4(Oxidation); M10(Oxidation)	0	0	0.04842	1.82833	3	1501.74	-0.165576	23.4445	1
	High	LMTLTGVYGFWK	1	8	3	A0A3B6REV7;A0A3B6T820;A0A3B6SD29		0	0	0.005273	1.80599	2	1415.74	1.17326	83.094	0
	High	LFQDKESLYPLLNFLK	1	6	2	A0A3B6REV7;A0A3B6SD29		0	0	0.01412	1.79876	3	1968.08	0.304687	86.523	1
	High	ALENEmLLR	12	7	2	A0A3B6REV7;A0A3B6SD29	M6(Oxidation)	0	0	0.04104	1.74903	2	1104.57	0.321259	40.1421	0
	High	YLEmFYALK	3	6	2	A0A3B6REV7;A0A3B6SD29	M4(Oxidation)	0	0	0.03172	1.71324	2	1193.59	0.380392	61.2178	0
	High	DSVGQYESHIAFTLPDLYR	1	7	2	A0A3B6REV7;A0A3B6SD29		0	0	0.02016	1.67823	3	2211.07	-1.23805	79.8842	0
	High	NAHLKDLANLVIVAGDHGK	2	6	2	A0A3B6REV7;A0A3B6SD29		0	0	0.01794	1.31106	3	1985.09	0.136231	58.6511	1
	High	WISAQmNR	5	11	6	A0A3B6REV7;A0A3B6T820;A0A3B6SD29;A0A3B6C2G3;A0A3B6AUT2;A0A3B6D8Z5	M6(Oxidation)	0	0.001	0.07634	1.93018	2	1021.49	1.09962	27.6853	0
	High	GTTMmLNDR	10	6	2	A0A3B6REV7;A0A3B6SD29	M5(Oxidation)	0	0.001	0.06605	1.7486	2	1054.47	0.200681	20.2444	0
	High	NKPIIFSMAR	1	11	3	A0A3B6T820;A0A3B6SD29;A0A3B6REV7		0	0.002	0.08289	2.47096	3	1176.66	-0.453582	45.8274	1
	High	YTWKLYSER	1	14	7	A0A3B6HS74;A0A3B6REV7;A0A3B6T820;A0A3B6SD29;A0A3B6C2G3;A0A3B6AUT2;A0A3B6D8Z5		0	0.002	0.08498	1.14855	2	1245.63	0.487589	41.0246	1
	High	WISAQMNR	1	11	6	A0A3B6REV7;A0A3B6T820;A0A3B6SD29;A0A3B6C2G3;A0A3B6AUT2;A0A3B6D8Z5		0	0.003	0.1021	1.98755	2	1005.49	0.309015	30.4822	0
	High	EEQAEFKR	1	6	2	A0A3B6REV7;A0A3B6SD29		0	0.003	0.09704	1.94163	3	1036.51	-0.106474	11.4031	1
	High	IKQQGLDITPK	2	10	5	A0A3B6REV7;A0A3B6SD29;A0A3B6C2G3;A0A3B6AUT2;A0A3B6D8Z5		0	0.003	0.119	1.71231	2	1240.73	-0.214144	25.9989	1
	High	GTTmmLNDR	1	6	2	A0A3B6REV7;A0A3B6SD29	M4(Oxidation); M5(Oxidation)	0	0.003	0.1229	1.53365	2	1070.46	0.272526	11.1898	0
	High	VKNmTGLVEMYGK	1	6	2	A0A3B6REV7;A0A3B6SD29	M4(Oxidation)	0	0.003	0.1132	1.4474	3	1485.75	0.641409	32.2124	1
	High	NKPIIFSmAR	2	11	3	A0A3B6T820;A0A3B6SD29;A0A3B6REV7	M8(Oxidation)	0	0.003	0.1291	0.885654	2	1192.65	-0.266697	29.8315	1
	High	FNIVSPGADMTVYFPYTETDKR	1	7	2	A0A3B6REV7;A0A3B6SD29		0	0.004	0.1401	1.96926	3	2551.22	-0.865151	79.8604	1
	High	VVHGIDVFDPK	1	18	7	A0A3B6REV7;A0A3B6T820;A0A3B6SD29;A0A3B6C2G3;A0A3B6HS74;A0A3B6AUT2;A0A3B6D8Z5		0	0.004	0.1439	1.80267	2	1225.66	0.322507	46.8382	0
	High	NMTGLVEMYGK	1	6	2	A0A3B6REV7;A0A3B6SD29		0	0.004	0.1331	1.04181	2	1242.59	1.44916	53.8002	0
	High	DRNKPIIFSmAR	1	8	3	A0A3B6REV7;A0A3B6T820;A0A3B6SD29	M10(Oxidation)	0	0.006	0.1546	1.42968	3	1463.78	0.407357	28.3715	2
	High	DREEQAEFKR	1	6	2	A0A3B6REV7;A0A3B6SD29		0	0.008	0.1682	2.94927	3	1307.63	0.438426	11.6977	2
	High	MSEGGLKR	1	6	2	A0A3B6REV7;A0A3B6SD29		0	0.008	0.1803	1.79867	2	877.456	-0.382042	10.2316	1
	High	TENGILRK	2	7	2	A0A3B6REV7;A0A3B6SD29		0	0.008	0.1685	1.65632	2	930.536	-0.285548	13.1911	1
	High	VPFRTENGILR	1	7	2	A0A3B6REV7;A0A3B6SD29		0	0.008	0.1901	1.61401	3	1301.73	-0.675444	38.5427	1
	High	TENGILR	1	7	2	A0A3B6REV7;A0A3B6SD29		0	0.008	0.1776	1.511	2	802.442	0.200426	19.4	0
A0A3B6SD29	Sucrose synthase OS=Triticum aestivum OX=4565 PE=3 SV=1 - [A0A3B6SD29_WHEAT]	134.513	57.05	7	1	45	125	808	92.283	6.13818
	A2	Sequence	# PSMs	# Proteins	# Protein Groups	Protein Group Accessions	Modifications	ΔCn	q-Value	PEP	XCorr	Charge	MH+ [Da]	ΔM [ppm]	RT [min]	# Missed Cleavages
	High	AAQEAIVLPPWVALAIR	2	6	2	A0A3B6REV7;A0A3B6SD29		0	0	2.922e-05	3.70565	3	1818.06	0.0855997	90.5271	0
	High	LTAFHSEIEELLYSDVENDEHK	1	6	2	A0A3B6REV7;A0A3B6SD29		0	0	3.851e-06	3.1617	3	2618.22	-0.683348	77.9071	0
	High	DLANLVIVAGDHGK	3	6	2	A0A3B6REV7;A0A3B6SD29		0	0	0.0003985	3.03293	2	1421.77	-2.37126	61.8429	0
	High	LTAFHSEIEELLYSDVENDEHKFVLK	2	6	2	A0A3B6REV7;A0A3B6SD29		0	0	0.000668	2.92005	4	3105.54	-0.23411	81.7646	1
	High	LmTLTGVYGFWK	4	8	3	A0A3B6REV7;A0A3B6T820;A0A3B6SD29	M2(Oxidation)	0	0	0.0003578	2.9117	2	1431.73	-0.0627995	79.9032	0
	High	mYSLIEEYKLK	3	6	2	A0A3B6REV7;A0A3B6SD29	M1(Oxidation)	0	0	0.0007519	2.8182	2	1432.74	-0.0648821	51.5633	1
	High	LGVTQcTIAHALEK	2	6	2	A0A3B6REV7;A0A3B6SD29	C6(Carbamidomethyl)	0	0	7.663e-05	2.79279	2	1540.82	-0.0936029	47.5145	0
	High	VIGTEHTDILR	3	7	2	A0A3B6REV7;A0A3B6SD29		0	0	0.003637	2.53284	3	1253.69	0.193002	31.0468	0
	High	EmQTKPDLIIGNYSDGNLVATLLAHK	2	6	2	A0A3B6REV7;A0A3B6SD29	M2(Oxidation)	0	0	0.006563	2.44951	3	2857.48	-0.452295	81.2448	1
	High	PGVWDYIR	1	6	2	A0A3B6REV7;A0A3B6SD29		0	0	0.01833	2.29611	2	1005.52	-0.278552	64.1174	0
	High	EQLVDEHASSK	2	6	2	A0A3B6REV7;A0A3B6SD29		0	0	0.001613	2.25669	3	1242.6	0.0347848	13.2669	0
	High	AADILVNFFEK	1	6	2	A0A3B6REV7;A0A3B6SD29		0	0	0.002403	2.20157	2	1266.67	-0.314485	81.8087	0
	High	NmTGLVEMYGK	9	6	2	A0A3B6REV7;A0A3B6SD29	M2(Oxidation)	0	0	0.00393	2.19758	2	1258.58	1.00945	42.6344	0
	High	GTTMMLNDR	1	6	2	A0A3B6REV7;A0A3B6SD29		0	0	0.01437	2.19508	2	1038.47	0.00907464	26.4682	0
	High	SIGNGVQFLNR	1	14	6	A0A3B6REV7;A0A3B6T820;A0A3B6SD29;A0A3B6C2G3;A0A3B6AUT2;A0A3B6D8Z5		0	0	0.009231	2.15723	2	1204.64	0.411015	48.0884	0
	High	QQGLDITPKILIVTR	1	10	5	A0A3B6REV7;A0A3B6SD29;A0A3B6C2G3;A0A3B6AUT2;A0A3B6D8Z5		0	0	0.003461	2.12599	3	1695.01	-2.46023	71.1499	1
	High	mYSLIEEYK	7	6	2	A0A3B6REV7;A0A3B6SD29	M1(Oxidation)	0	0	0.01083	2.09466	2	1191.56	0.403038	48.7161	0
	High	NmTGLVEmYGK	9	6	2	A0A3B6REV7;A0A3B6SD29	M2(Oxidation); M8(Oxidation)	0	0	0.01928	2.02296	2	1274.58	-0.376956	28.5424	0
	High	KAEEYLVSIPEDTPSSEFNHR	2	6	2	A0A3B6REV7;A0A3B6SD29		0	0	0.009572	2.01988	4	2448.17	-0.392325	53.244	1
	High	LLPDAVGTTcGQR	2	7	2	A0A3B6REV7;A0A3B6SD29	C10(Carbamidomethyl)	0	0	0.001174	2.0152	2	1387.7	0.77829	34.4593	0
	High	YAPFEDILR	1	6	2	A0A3B6REV7;A0A3B6SD29		0	0	0.01364	1.98905	2	1123.58	0.663764	70.7811	0
	High	AAQEAIVLPPWVALAIRPR	1	6	2	A0A3B6REV7;A0A3B6SD29		0	0	0.003725	1.98016	4	2071.22	0.147215	86.6856	1
	High	DRNKPIIFSMAR	1	8	3	A0A3B6REV7;A0A3B6T820;A0A3B6SD29		0	0	0.009203	1.97632	3	1447.79	1.24183	44.1298	2
	High	YPNSDIYLDK	1	7	2	A0A3B6REV7;A0A3B6SD29		0	0	0.007036	1.91846	2	1227.59	-0.249688	37.2495	0
	High	PRPGVWDYIR	3	6	2	A0A3B6REV7;A0A3B6SD29		0	0	0.04672	1.91502	2	1258.67	0.149223	50.1325	1
	High	LGATFSSHPNELIALFSR	1	6	2	A0A3B6REV7;A0A3B6SD29		0	0	0.000783	1.88374	2	1960.03	-0.766327	80.7307	0
	High	cSEDPSYWDK	1	6	2	A0A3B6REV7;A0A3B6SD29	C1(Carbamidomethyl)	0	0	0.01911	1.8386	2	1286.5	-0.283143	27.3085	0
	High	VKNmTGLVEmYGK	2	6	2	A0A3B6REV7;A0A3B6SD29	M4(Oxidation); M10(Oxidation)	0	0	0.04842	1.82833	3	1501.74	-0.165576	23.4445	1
	High	LMTLTGVYGFWK	1	8	3	A0A3B6REV7;A0A3B6T820;A0A3B6SD29		0	0	0.005273	1.80599	2	1415.74	1.17326	83.094	0
	High	LFQDKESLYPLLNFLK	1	6	2	A0A3B6REV7;A0A3B6SD29		0	0	0.01412	1.79876	3	1968.08	0.304687	86.523	1
	High	HQLLAEFDALFESDKEK	1	3	1	A0A3B6SD29		0	0	0.003079	1.7536	3	2020	-0.271368	78.073	1
	High	ALENEmLLR	12	7	2	A0A3B6REV7;A0A3B6SD29	M6(Oxidation)	0	0	0.04104	1.74903	2	1104.57	0.321259	40.1421	0
	High	YLEmFYALK	3	6	2	A0A3B6REV7;A0A3B6SD29	M4(Oxidation)	0	0	0.03172	1.71324	2	1193.59	0.380392	61.2178	0
	High	DSVGQYESHIAFTLPDLYR	1	7	2	A0A3B6REV7;A0A3B6SD29		0	0	0.02016	1.67823	3	2211.07	-1.23805	79.8842	0
	High	NAHLKDLANLVIVAGDHGK	2	6	2	A0A3B6REV7;A0A3B6SD29		0	0	0.01794	1.31106	3	1985.09	0.136231	58.6511	1
	High	WISAQmNR	5	11	6	A0A3B6REV7;A0A3B6T820;A0A3B6SD29;A0A3B6C2G3;A0A3B6AUT2;A0A3B6D8Z5	M6(Oxidation)	0	0.001	0.07634	1.93018	2	1021.49	1.09962	27.6853	0
	High	GTTMmLNDR	10	6	2	A0A3B6REV7;A0A3B6SD29	M5(Oxidation)	0	0.001	0.06605	1.7486	2	1054.47	0.200681	20.2444	0
	High	NKPIIFSMAR	1	11	3	A0A3B6T820;A0A3B6SD29;A0A3B6REV7		0	0.002	0.08289	2.47096	3	1176.66	-0.453582	45.8274	1
	High	YTWKLYSER	1	14	7	A0A3B6HS74;A0A3B6REV7;A0A3B6T820;A0A3B6SD29;A0A3B6C2G3;A0A3B6AUT2;A0A3B6D8Z5		0	0.002	0.08498	1.14855	2	1245.63	0.487589	41.0246	1
	High	WISAQMNR	1	11	6	A0A3B6REV7;A0A3B6T820;A0A3B6SD29;A0A3B6C2G3;A0A3B6AUT2;A0A3B6D8Z5		0	0.003	0.1021	1.98755	2	1005.49	0.309015	30.4822	0
	High	EEQAEFKR	1	6	2	A0A3B6REV7;A0A3B6SD29		0	0.003	0.09704	1.94163	3	1036.51	-0.106474	11.4031	1
	High	IKQQGLDITPK	2	10	5	A0A3B6REV7;A0A3B6SD29;A0A3B6C2G3;A0A3B6AUT2;A0A3B6D8Z5		0	0.003	0.119	1.71231	2	1240.73	-0.214144	25.9989	1
	High	GTTmmLNDR	1	6	2	A0A3B6REV7;A0A3B6SD29	M4(Oxidation); M5(Oxidation)	0	0.003	0.1229	1.53365	2	1070.46	0.272526	11.1898	0
	High	VKNmTGLVEMYGK	1	6	2	A0A3B6REV7;A0A3B6SD29	M4(Oxidation)	0	0.003	0.1132	1.4474	3	1485.75	0.641409	32.2124	1
	High	NKPIIFSmAR	2	11	3	A0A3B6T820;A0A3B6SD29;A0A3B6REV7	M8(Oxidation)	0	0.003	0.1291	0.885654	2	1192.65	-0.266697	29.8315	1
	High	FNIVSPGADMTVYFPYTETDKR	1	7	2	A0A3B6REV7;A0A3B6SD29		0	0.004	0.1401	1.96926	3	2551.22	-0.865151	79.8604	1
	High	VVHGIDVFDPK	1	18	7	A0A3B6REV7;A0A3B6T820;A0A3B6SD29;A0A3B6C2G3;A0A3B6HS74;A0A3B6AUT2;A0A3B6D8Z5		0	0.004	0.1439	1.80267	2	1225.66	0.322507	46.8382	0
	High	NMTGLVEMYGK	1	6	2	A0A3B6REV7;A0A3B6SD29		0	0.004	0.1331	1.04181	2	1242.59	1.44916	53.8002	0
	High	DRNKPIIFSmAR	1	8	3	A0A3B6REV7;A0A3B6T820;A0A3B6SD29	M10(Oxidation)	0	0.006	0.1546	1.42968	3	1463.78	0.407357	28.3715	2
	High	DREEQAEFKR	1	6	2	A0A3B6REV7;A0A3B6SD29		0	0.008	0.1682	2.94927	3	1307.63	0.438426	11.6977	2
	High	MSEGGLKR	1	6	2	A0A3B6REV7;A0A3B6SD29		0	0.008	0.1803	1.79867	2	877.456	-0.382042	10.2316	1
	High	TENGILRK	2	7	2	A0A3B6REV7;A0A3B6SD29		0	0.008	0.1685	1.65632	2	930.536	-0.285548	13.1911	1
	High	VPFRTENGILR	1	7	2	A0A3B6REV7;A0A3B6SD29		0	0.008	0.1901	1.61401	3	1301.73	-0.675444	38.5427	1
	High	TENGILR	1	7	2	A0A3B6REV7;A0A3B6SD29		0	0.008	0.1776	1.511	2	802.442	0.200426	19.4	0
A0A3B6T820	Sucrose synthase OS=Triticum aestivum OX=4565 PE=3 SV=1 - [A0A3B6T820_WHEAT]	114.858	42.21	8	15	38	119	815	92.621	6.26514
	A2	Sequence	# PSMs	# Proteins	# Protein Groups	Protein Group Accessions	Modifications	ΔCn	q-Value	PEP	XCorr	Charge	MH+ [Da]	ΔM [ppm]	RT [min]	# Missed Cleavages
	High	KAEEHLSGLPADTPYSDFHHR	3	5	1	A0A3B6T820		0	0	4.753e-06	4.01105	5	2407.14	-2.22504	35.0293	1
	High	VLGTEHTHILR	2	8	4	A0A3B6T820;A0A3B6C2G3;A0A3B6AUT2;A0A3B6D8Z5		0	0	8.392e-05	3.44913	4	1275.72	-0.688407	22.2517	0
	High	LmTLTGVYGFWK	4	8	3	A0A3B6REV7;A0A3B6T820;A0A3B6SD29	M2(Oxidation)	0	0	0.0003578	2.9117	2	1431.73	-0.0627995	79.9032	0
	High	TKYPNSDLYWK	1	8	4	A0A3B6T820;A0A3B6C2G3;A0A3B6AUT2;A0A3B6D8Z5		0	0	0.001988	2.70255	2	1414.7	0.136906	38.32	1
	High	LFHDKESmYPLLNFLR	9	8	4	A0A3B6T820;A0A3B6C2G3;A0A3B6AUT2;A0A3B6D8Z5	M8(Oxidation)	0	0	0.001296	2.60518	3	2039.04	-0.00539239	79.5886	1
	High	QQGLDITPR	1	5	1	A0A3B6T820		0	0	0.01428	2.57674	2	1027.56	2.27357	30.3258	0
	High	RYLEMLYALK	1	5	4	A0A3B6T820;A0A3B6C2G3;A0A3B6AUT2;A0A3B6D8Z5		0	0	0.03347	2.50282	3	1299.71	-0.0119161	64.5918	1
	High	TKYPNSDLYWKK	1	8	4	A0A3B6T820;A0A3B6C2G3;A0A3B6AUT2;A0A3B6D8Z5		0	0	0.01515	2.43338	3	1542.8	0.275525	28.6327	2
	High	RLTSLHPEIEELLYSDVDNNEHKYVLK	1	1	1	A0A3B6T820		0	0	0.03518	2.31963	5	3254.67	-0.179087	70.058	2
	High	PGVWEYVR	2	11	5	A0A3B6T820;A0A3B6C2G3;A0A3B6HS74;A0A3B6AUT2;A0A3B6D8Z5		0	0	0.05066	2.21406	2	1005.52	0.874755	52.6826	0
	High	ISQGGLQR	1	5	4	A0A3B6T820;A0A3B6C2G3;A0A3B6AUT2;A0A3B6D8Z5		0	0	0.04267	2.20655	2	858.479	-0.0672406	13.4771	0
	High	ESmYPLLNFLR	4	8	4	A0A3B6T820;A0A3B6C2G3;A0A3B6AUT2;A0A3B6D8Z5	M3(Oxidation)	0	0	0.004642	2.17912	2	1398.71	-0.167782	84.3092	0
	High	SIGNGVQFLNR	1	14	6	A0A3B6REV7;A0A3B6T820;A0A3B6SD29;A0A3B6C2G3;A0A3B6AUT2;A0A3B6D8Z5		0	0	0.009231	2.15723	2	1204.64	0.411015	48.0884	0
	High	IGDSLSAHPNELVAVFTR	1	5	1	A0A3B6T820		0	0	0.00224	2.12782	3	1926.01	-0.196133	73.1392	0
	High	GmTMMLNDR	7	8	4	A0A3B6T820;A0A3B6C2G3;A0A3B6AUT2;A0A3B6D8Z5	M2(Oxidation)	0	0	0.01954	2.03077	2	1084.46	0.0621439	26.0717	0
	High	LLPDATGTTcGQR	1	5	1	A0A3B6T820	C10(Carbamidomethyl)	0	0	0.001764	1.98352	2	1389.68	-2.13017	26.0008	0
	High	DRNKPIIFSMAR	1	8	3	A0A3B6REV7;A0A3B6T820;A0A3B6SD29		0	0	0.009203	1.97632	3	1447.79	1.24183	44.1298	2
	High	AmENEMLLR	12	8	4	A0A3B6T820;A0A3B6C2G3;A0A3B6AUT2;A0A3B6D8Z5	M2(Oxidation)	0	0	0.01524	1.87911	2	1122.53	0.742995	36.4636	0
	High	YLEmLYALK	11	5	4	A0A3B6T820;A0A3B6C2G3;A0A3B6AUT2;A0A3B6D8Z5	M4(Oxidation)	0	0	0.01963	1.87332	2	1159.61	0.369981	64.1776	0
	High	LFHDKESMYPLLNFLR	2	8	4	A0A3B6T820;A0A3B6C2G3;A0A3B6AUT2;A0A3B6D8Z5		0	0	0.01219	1.84605	3	2023.05	-0.316567	81.6783	1
	High	LMTLTGVYGFWK	1	8	3	A0A3B6REV7;A0A3B6T820;A0A3B6SD29		0	0	0.005273	1.80599	2	1415.74	1.17326	83.094	0
	High	AMENEMLLR	1	8	4	A0A3B6T820;A0A3B6C2G3;A0A3B6AUT2;A0A3B6D8Z5		0	0	0.01363	1.7883	2	1106.53	-0.311529	43.7923	0
	High	ASTLLVEFFEK	1	1	1	A0A3B6T820		0	0	0.01138	1.75584	2	1283.69	0.79091	82.3702	0
	High	AmENEmLLR	11	8	4	A0A3B6T820;A0A3B6C2G3;A0A3B6AUT2;A0A3B6D8Z5	M2(Oxidation); M6(Oxidation)	0	0	0.02327	1.6911	2	1138.52	-0.269255	25.5324	0
	High	LKDGAFEDVLR	2	5	1	A0A3B6T820		0	0	0.01618	1.53778	2	1262.67	-0.389481	46.5121	1
	High	SLSALQGALRK	1	5	1	A0A3B6T820		0	0	0.03988	1.49782	3	1143.68	-0.221255	32.5951	1
	High	IKQQGLDITPR	1	5	1	A0A3B6T820		0	0	0.01511	1.45245	2	1268.73	0.138803	27.53	1
	High	GmTmmLNDR	4	8	4	A0A3B6T820;A0A3B6C2G3;A0A3B6AUT2;A0A3B6D8Z5	M2(Oxidation); M4(Oxidation); M5(Oxidation)	0	0	0.04387	1.38502	2	1116.45	0.750575	16.4859	0
	High	YPNSDLYWK	2	8	4	A0A3B6T820;A0A3B6C2G3;A0A3B6AUT2;A0A3B6D8Z5		0	0	0.0288	1.29891	2	1185.56	0.121028	45.4535	0
	High	GmTmMLNDR	3	8	4	A0A3B6T820;A0A3B6C2G3;A0A3B6AUT2;A0A3B6D8Z5	M2(Oxidation); M4(Oxidation)	0	0	0.03324	1.27356	2	1100.45	0.244972	23.31	0
	High	PRPGVWEYVR	3	11	5	A0A3B6T820;A0A3B6C2G3;A0A3B6HS74;A0A3B6AUT2;A0A3B6D8Z5		0	0.001	0.07063	2.41663	3	1258.67	-0.152411	42.5187	1
	High	DKEEQAEFKK	1	5	4	A0A3B6T820;A0A3B6C2G3;A0A3B6AUT2;A0A3B6D8Z5		0	0.001	0.05999	2.199	3	1251.62	-0.296677	9.27588	2
	High	WISAQmNR	5	11	6	A0A3B6REV7;A0A3B6T820;A0A3B6SD29;A0A3B6C2G3;A0A3B6AUT2;A0A3B6D8Z5	M6(Oxidation)	0	0.001	0.07634	1.93018	2	1021.49	1.09962	27.6853	0
	High	SLSALQGALR	1	5	1	A0A3B6T820		0	0.001	0.05423	1.65481	2	1015.59	1.08555	47.0082	0
	High	EKLKDGAFEDVLR	1	5	1	A0A3B6T820		0	0.001	0.05633	1.44364	3	1519.81	0.633534	41.2219	2
	High	FNIVSPGADmSIYFPYSESQR	1	5	1	A0A3B6T820	M10(Oxidation)	0	0.001	0.05924	1.17283	3	2424.12	-0.762101	77.79	0
	High	NKPIIFSMAR	1	11	3	A0A3B6T820;A0A3B6SD29;A0A3B6REV7		0	0.002	0.08289	2.47096	3	1176.66	-0.453582	45.8274	1
	High	IKQQGLDITPRILIVTR	1	5	1	A0A3B6T820		0	0.002	0.08596	1.26084	3	1964.19	-4.64481	78.2062	2
	High	YTWKLYSER	1	14	7	A0A3B6HS74;A0A3B6REV7;A0A3B6T820;A0A3B6SD29;A0A3B6C2G3;A0A3B6AUT2;A0A3B6D8Z5		0	0.002	0.08498	1.14855	2	1245.63	0.487589	41.0246	1
	High	WISAQMNR	1	11	6	A0A3B6REV7;A0A3B6T820;A0A3B6SD29;A0A3B6C2G3;A0A3B6AUT2;A0A3B6D8Z5		0	0.003	0.1021	1.98755	2	1005.49	0.309015	30.4822	0
	High	RYLEmLYALK	1	5	4	A0A3B6T820;A0A3B6C2G3;A0A3B6AUT2;A0A3B6D8Z5	M5(Oxidation)	0	0.003	0.1306	1.54865	3	1315.71	2.27582	54.3747	1
	High	TmASTVPLAVEGESASK	1	1	1	A0A3B6T820	M2(Oxidation)	0	0.003	0.1063	1.27968	3	1693.83	0.43696	39.0124	0
	High	AHNYKGMTmmLNDR	2	8	4	A0A3B6T820;A0A3B6C2G3;A0A3B6AUT2;A0A3B6D8Z5	M9(Oxidation); M10(Oxidation)	0	0.003	0.1017	1.12864	3	1713.75	-0.0693604	16.158	1
	High	NKPIIFSmAR	2	11	3	A0A3B6T820;A0A3B6SD29;A0A3B6REV7	M8(Oxidation)	0	0.003	0.1291	0.885654	2	1192.65	-0.266697	29.8315	1
	High	VVHGIDVFDPK	1	18	7	A0A3B6REV7;A0A3B6T820;A0A3B6SD29;A0A3B6C2G3;A0A3B6HS74;A0A3B6AUT2;A0A3B6D8Z5		0	0.004	0.1439	1.80267	2	1225.66	0.322507	46.8382	0
	High	DRNKPIIFSmAR	1	8	3	A0A3B6REV7;A0A3B6T820;A0A3B6SD29	M10(Oxidation)	0	0.006	0.1546	1.42968	3	1463.78	0.407357	28.3715	2
	High	IEEKYTWK	1	5	4	A0A3B6T820;A0A3B6C2G3;A0A3B6AUT2;A0A3B6D8Z5		0	0.008	0.1861	1.47337	2	1096.57	-1.0593	23.8169	1
	High	EQLVEGSNK	1	5	1	A0A3B6T820		0	0.009	0.1969	1.96547	2	1003.51	0.455113	13.0752	0
A0A3B6TMZ7	1,4-alpha-glucan branching enzyme OS=Triticum aestivum OX=4565 PE=3 SV=1 - [A0A3B6TMZ7_WHEAT]	104.668	56.51	9	7	46	94	807	91.0583	6.53662
	A2	Sequence	# PSMs	# Proteins	# Protein Groups	Protein Group Accessions	Modifications	ΔCn	q-Value	PEP	XCorr	Charge	MH+ [Da]	ΔM [ppm]	RT [min]	# Missed Cleavages
	High	RQWSLADIDHLR	2	5	2	A0A3B6TMZ7;A0A3B6SQD7		0	0	3.43e-06	4.20442	3	1509.79	-0.0423403	55.6995	1
	High	IYEAHVGMSGEKPEVSTYR	2	10	3	A0A3B6TMZ7;A0A3B6RST4;A0A3B6SQD7		0	0	5.671e-06	3.27133	3	2153.03	-0.804915	32.8454	1
	High	ISHVNGKPAIPHNSK	2	12	3	A0A3B6TMZ7;A0A3B6RST4;A0A3B6SQD7		0	0	0.0001262	3.21274	3	1598.88	-0.0109325	12.9938	1
	High	VLmDVVHSHASSNK	4	5	2	A0A3B6TMZ7;A0A3B6SQD7	M3(Oxidation)	0	0	2.458e-05	3.03937	3	1539.76	-0.283513	15.5509	0
	High	FAGFKEHFSYR	3	5	2	A0A3B6TMZ7;A0A3B6SQD7		0	0	0.0005399	2.84241	4	1388.68	0.308376	37.4093	1
	High	VLMDVVHSHASSNK	2	5	2	A0A3B6TMZ7;A0A3B6SQD7		0	0	5.476e-05	2.79978	2	1523.76	0.0302563	24.2659	0
	High	HEGGLEEFSK	1	5	1	A0A3B6TMZ7		0	0	0.01155	2.7855	2	1132.53	0.362065	21.7963	0
	High	VALDSDALmFGGHGR	9	9	3	A0A3B6TMZ7;A0A3B6RST4;A0A3B6SQD7	M9(Oxidation)	0	0	2.23e-05	2.72158	3	1561.74	0.420742	49.3276	0
	High	HSIEKHEGGLEEFSK	1	3	1	A0A3B6TMZ7		0	0	0.002589	2.68231	3	1726.84	-0.382178	18.3288	1
	High	TALGYIDVEATGVK	1	3	1	A0A3B6TMZ7		0	0	0.0004594	2.64552	2	1436.77	1.88997	59.7649	0
	High	QWSLADIDHLR	1	5	2	A0A3B6TMZ7;A0A3B6SQD7		0	0	0.000494	2.62185	2	1353.69	0.0416179	66.0726	0
	High	NKDDLEWSMSGIAHTLTNR	1	5	2	A0A3B6TMZ7;A0A3B6SQD7		0	0	0.000561	2.59187	4	2188.04	-0.303892	69.8381	1
	High	KGINFVFLSPDKDNK	3	3	1	A0A3B6TMZ7		0	0	0.00661	2.58283	3	1721.92	-0.547954	56.6363	2
	High	cIAYAESHDQSIVGDK	2	10	3	A0A3B6TMZ7;A0A3B6RST4;A0A3B6SQD7	C1(Carbamidomethyl)	0	0	7.823e-05	2.54462	3	1792.82	-0.302779	29.1876	0
	High	YLVDKAHSLGLR	2	18	4	A0A3B6TMZ7;A0A3B6RST4;A0A3B6TSN8;A0A3B6SQD7		0	0	0.0002159	2.53817	3	1371.77	-0.0923681	35.2062	1
	High	NKDDLEWSmSGIAHTLTNR	3	5	2	A0A3B6TMZ7;A0A3B6SQD7	M9(Oxidation)	0	0	0.001583	2.53594	4	2204.04	0.343896	50.9197	1
	High	AEKPKDEGAASWGK	2	7	2	A0A3B6TMZ7;A0A3B6RST4		0	0	0.001065	2.52491	3	1473.73	0.179054	13.1678	2
	High	FGINTENDATVYR	2	10	3	A0A3B6TMZ7;A0A3B6RST4;A0A3B6SQD7		0	0	0.0002428	2.36446	2	1499.71	-0.393168	43.4198	0
	High	DNYGVWSIR	2	3	1	A0A3B6TMZ7		0	0	0.008686	2.36215	2	1109.54	0.266801	55.0561	0
	High	LAMAIPDR	1	10	3	A0A3B6TMZ7;A0A3B6RST4;A0A3B6SQD7		0	0	0.0416	2.30868	2	886.482	0.267109	41.0627	0
	High	IYEAHVGmSGEKPEVSTYR	7	10	3	A0A3B6TMZ7;A0A3B6RST4;A0A3B6SQD7	M8(Oxidation)	0	0	0.000159	2.19048	4	2169.03	-0.318011	25.6261	1
	High	GINFVFLSPDKDNK	2	3	1	A0A3B6TMZ7		0	0	0.002627	2.14278	2	1593.83	-0.315935	68.0103	1
	High	GDGLWVDRVPAWIR	1	10	3	A0A3B6TMZ7;A0A3B6RST4;A0A3B6SQD7		0	0	0.03199	2.06801	3	1639.87	-0.468477	77.2151	1
	High	EFADNVLPR	2	18	4	A0A3B6TMZ7;A0A3B6RST4;A0A3B6TSN8;A0A3B6SQD7		0	0	0.04211	2.01985	2	1060.54	0.155295	44.9648	0
	High	LFNYANWEVLR	1	10	3	A0A3B6TMZ7;A0A3B6RST4;A0A3B6SQD7		0	0	0.0002962	2.01407	2	1424.73	-0.726172	78.1313	0
	High	VALDSDALMFGGHGR	2	9	3	A0A3B6TMZ7;A0A3B6RST4;A0A3B6SQD7		0	0	0.001846	1.98529	2	1545.75	-0.842098	55.7135	0
	High	YVFKHPR	1	18	4	A0A3B6TMZ7;A0A3B6RST4;A0A3B6TSN8;A0A3B6SQD7		0	0	0.04947	1.96224	3	946.526	0.60115	13.4746	1
	High	FSVPVSAPR	1	8	2	A0A3B6TMZ7;A0A3B6RST4		0	0	0.02403	1.92816	2	959.531	-0.328377	43.8596	0
	High	TDGLNGYDVGQNTQESYFHTGER	1	5	2	A0A3B6TMZ7;A0A3B6SQD7		0	0	0.01501	1.91069	3	2588.12	-2.93941	46.6862	0
	High	QIVSDMNEEK	1	10	3	A0A3B6TMZ7;A0A3B6RST4;A0A3B6SQD7		0	0	0.01053	1.85522	2	1192.55	-0.35077	19.8595	0
	High	VAHDNDHFTSPEGVPGVPETNFNNRPNSFK	1	8	3	A0A3B6TMZ7;A0A3B6RST4;A0A3B6SQD7		0	0	0.001376	1.74042	4	3323.55	0.131328	49.035	1
	High	SGTPEDLKYLVDK	1	18	4	A0A3B6TMZ7;A0A3B6RST4;A0A3B6TSN8;A0A3B6SQD7		0	0	0.009345	1.5431	2	1464.76	0.245194	46.7177	1
	High	TmAFLLmDK	1	10	3	A0A3B6TMZ7;A0A3B6RST4;A0A3B6SQD7	M2(Oxidation); M7(Oxidation)	0	0	0.04279	1.53369	2	1101.53	-0.260991	44.096	0
	High	GDLVFVFNFHPSK	1	9	3	A0A3B6TMZ7;A0A3B6RST4;A0A3B6SQD7		0	0	0.01931	1.49519	3	1506.77	0.189043	77.7582	0
	High	SGTPEDLKYLVDKAHSLGLR	2	18	4	A0A3B6TMZ7;A0A3B6RST4;A0A3B6TSN8;A0A3B6SQD7		0	0	0.01856	1.44692	4	2199.18	-0.111338	69.4171	2
	High	FSFLSSSK	1	10	3	A0A3B6TMZ7;A0A3B6RST4;A0A3B6SQD7		0	0	0.02632	1.43161	2	902.462	0.539161	46.8316	0
	High	QIVSDmNEEKK	2	10	3	A0A3B6TMZ7;A0A3B6RST4;A0A3B6SQD7	M6(Oxidation)	0	0	0.04563	1.32845	2	1336.64	-0.069839	10.0679	1
	High	VLMDVVHSHASSNKTDGLNGYDVGQNTQESYFHTGER	1	5	2	A0A3B6TMZ7;A0A3B6SQD7		0	0	0.02802	0.906021	5	4092.87	-1.02591	50.1165	1
	High	YATFDASK	1	10	3	A0A3B6TMZ7;A0A3B6RST4;A0A3B6SQD7		0	0.001	0.05364	2.07223	2	902.425	-0.0550709	19.7742	0
	High	FHRGDGLWVDR	1	10	3	A0A3B6TMZ7;A0A3B6RST4;A0A3B6SQD7		0	0.001	0.05895	1.8725	3	1357.68	-0.023772	30.3578	1
	High	QIVSDMNEEKK	2	10	3	A0A3B6TMZ7;A0A3B6RST4;A0A3B6SQD7		0	0.001	0.05287	1.81884	3	1320.65	0.459278	15.68	1
	High	NKDDLEWSmSGIAHTLTNRR	1	5	2	A0A3B6TMZ7;A0A3B6SQD7	M9(Oxidation)	0	0.001	0.06732	1.52713	4	2360.14	0.0948664	44.4108	2
	High	TYDGYKVGcDLPGK	2	9	3	A0A3B6TMZ7;A0A3B6RST4;A0A3B6SQD7	C9(Carbamidomethyl)	0	0.001	0.05419	1.13619	2	1572.74	-0.511255	32.4024	1
	High	GDGLWVDR	2	10	3	A0A3B6TMZ7;A0A3B6RST4;A0A3B6SQD7		0	0.003	0.1162	2.02279	2	917.448	0.20732	38.354	0
	High	FLLSNLR	1	16	3	A0A3B6TMZ7;A0A3B6TSN8;A0A3B6SQD7		0	0.003	0.09923	1.67919	2	862.515	0.238571	57.0963	0
	High	FGAPYDGVHWDPPSGER	1	3	1	A0A3B6TMZ7		0	0.003	0.1196	1.52583	3	1886.85	-0.347357	53.8609	0
	High	VGcDLPGK	1	9	3	A0A3B6TMZ7;A0A3B6RST4;A0A3B6SQD7	C3(Carbamidomethyl)	0	0.003	0.1159	1.36467	2	845.418	-0.636272	16.8392	0
	High	VLmDVVHSHASSNKTDGLNGYDVGQNTQESYFHTGER	1	5	2	A0A3B6TMZ7;A0A3B6SQD7	M3(Oxidation)	0	0.003	0.1111	0.904067	5	4108.87	1.41886	43.6171	1
	High	NKDDLEWSMSGIAHTLTNRR	1	5	2	A0A3B6TMZ7;A0A3B6SQD7		0	0.005	0.1488	1.18476	5	2344.15	0.14673	62.6771	2
	High	TmAFLLMDK	1	10	3	A0A3B6TMZ7;A0A3B6RST4;A0A3B6SQD7	M2(Oxidation)	0	0.005	0.1508	1.07815	2	1085.54	0.448519	57.6393	0
	High	DEGAASWGK	1	7	2	A0A3B6TMZ7;A0A3B6RST4		0	0.008	0.1864	1.99463	2	920.411	-0.0837666	17.6617	0
	High	TcVAYYR	1	9	3	A0A3B6TMZ7;A0A3B6RST4;A0A3B6SQD7	C2(Carbamidomethyl)	0	0.008	0.1729	1.94223	2	932.43	0.082251	20.6339	0
	High	LAMAIPDRWIDYLK	1	10	3	A0A3B6TMZ7;A0A3B6RST4;A0A3B6SQD7		0	0.008	0.1744	1.07111	3	1704.91	0.297223	81.9024	1
	High	LLPEATVVAEDVSGmPVLcR	1	10	3	A0A3B6RST4;A0A3B6TMZ7;A0A3B6SQD7	M15(Oxidation); C19(Carbamidomethyl)	0	0.008	0.1724	1.00585	3	2172.1	-0.193125	75.6839	0
A0A3B6SQD7	1,4-alpha-glucan branching enzyme OS=Triticum aestivum OX=4565 PE=3 SV=1 - [A0A3B6SQD7_WHEAT]	81.3771	49.68	8	1	39	84	779	88.1888	6.43018
	A2	Sequence	# PSMs	# Proteins	# Protein Groups	Protein Group Accessions	Modifications	ΔCn	q-Value	PEP	XCorr	Charge	MH+ [Da]	ΔM [ppm]	RT [min]	# Missed Cleavages
	High	RQWSLADIDHLR	2	5	2	A0A3B6TMZ7;A0A3B6SQD7		0	0	3.43e-06	4.20442	3	1509.79	-0.0423403	55.6995	1
	High	IYEAHVGMSGEKPEVSTYR	2	10	3	A0A3B6TMZ7;A0A3B6RST4;A0A3B6SQD7		0	0	5.671e-06	3.27133	3	2153.03	-0.804915	32.8454	1
	High	ISHVNGKPAIPHNSK	2	12	3	A0A3B6TMZ7;A0A3B6RST4;A0A3B6SQD7		0	0	0.0001262	3.21274	3	1598.88	-0.0109325	12.9938	1
	High	VLmDVVHSHASSNK	4	5	2	A0A3B6TMZ7;A0A3B6SQD7	M3(Oxidation)	0	0	2.458e-05	3.03937	3	1539.76	-0.283513	15.5509	0
	High	FAGFKEHFSYR	3	5	2	A0A3B6TMZ7;A0A3B6SQD7		0	0	0.0005399	2.84241	4	1388.68	0.308376	37.4093	1
	High	VLMDVVHSHASSNK	2	5	2	A0A3B6TMZ7;A0A3B6SQD7		0	0	5.476e-05	2.79978	2	1523.76	0.0302563	24.2659	0
	High	VALDSDALmFGGHGR	9	9	3	A0A3B6TMZ7;A0A3B6RST4;A0A3B6SQD7	M9(Oxidation)	0	0	2.23e-05	2.72158	3	1561.74	0.420742	49.3276	0
	High	QWSLADIDHLR	1	5	2	A0A3B6TMZ7;A0A3B6SQD7		0	0	0.000494	2.62185	2	1353.69	0.0416179	66.0726	0
	High	NKDDLEWSMSGIAHTLTNR	1	5	2	A0A3B6TMZ7;A0A3B6SQD7		0	0	0.000561	2.59187	4	2188.04	-0.303892	69.8381	1
	High	cIAYAESHDQSIVGDK	2	10	3	A0A3B6TMZ7;A0A3B6RST4;A0A3B6SQD7	C1(Carbamidomethyl)	0	0	7.823e-05	2.54462	3	1792.82	-0.302779	29.1876	0
	High	YLVDKAHSLGLR	2	18	4	A0A3B6TMZ7;A0A3B6RST4;A0A3B6TSN8;A0A3B6SQD7		0	0	0.0002159	2.53817	3	1371.77	-0.0923681	35.2062	1
	High	NKDDLEWSmSGIAHTLTNR	3	5	2	A0A3B6TMZ7;A0A3B6SQD7	M9(Oxidation)	0	0	0.001583	2.53594	4	2204.04	0.343896	50.9197	1
	High	FGINTENDATVYR	2	10	3	A0A3B6TMZ7;A0A3B6RST4;A0A3B6SQD7		0	0	0.0002428	2.36446	2	1499.71	-0.393168	43.4198	0
	High	HSIEKYEGGLEEFSK	3	7	2	A0A3B6RST4;A0A3B6SQD7		0	0	0.01457	2.31639	3	1752.85	0.589645	35.2386	1
	High	LAMAIPDR	1	10	3	A0A3B6TMZ7;A0A3B6RST4;A0A3B6SQD7		0	0	0.0416	2.30868	2	886.482	0.267109	41.0627	0
	High	IYEAHVGmSGEKPEVSTYR	7	10	3	A0A3B6TMZ7;A0A3B6RST4;A0A3B6SQD7	M8(Oxidation)	0	0	0.000159	2.19048	4	2169.03	-0.318011	25.6261	1
	High	GDGLWVDRVPAWIR	1	10	3	A0A3B6TMZ7;A0A3B6RST4;A0A3B6SQD7		0	0	0.03199	2.06801	3	1639.87	-0.468477	77.2151	1
	High	EFADNVLPR	2	18	4	A0A3B6TMZ7;A0A3B6RST4;A0A3B6TSN8;A0A3B6SQD7		0	0	0.04211	2.01985	2	1060.54	0.155295	44.9648	0
	High	LFNYANWEVLR	1	10	3	A0A3B6TMZ7;A0A3B6RST4;A0A3B6SQD7		0	0	0.0002962	2.01407	2	1424.73	-0.726172	78.1313	0
	High	VALDSDALMFGGHGR	2	9	3	A0A3B6TMZ7;A0A3B6RST4;A0A3B6SQD7		0	0	0.001846	1.98529	2	1545.75	-0.842098	55.7135	0
	High	YVFKHPR	1	18	4	A0A3B6TMZ7;A0A3B6RST4;A0A3B6TSN8;A0A3B6SQD7		0	0	0.04947	1.96224	3	946.526	0.60115	13.4746	1
	High	TDGLNGYDVGQNTQESYFHTGER	1	5	2	A0A3B6TMZ7;A0A3B6SQD7		0	0	0.01501	1.91069	3	2588.12	-2.93941	46.6862	0
	High	QIVSDMNEEK	1	10	3	A0A3B6TMZ7;A0A3B6RST4;A0A3B6SQD7		0	0	0.01053	1.85522	2	1192.55	-0.35077	19.8595	0
	High	VAHDNDHFTSPEGVPGVPETNFNNRPNSFK	1	8	3	A0A3B6TMZ7;A0A3B6RST4;A0A3B6SQD7		0	0	0.001376	1.74042	4	3323.55	0.131328	49.035	1
	High	SGTPEDLKYLVDK	1	18	4	A0A3B6TMZ7;A0A3B6RST4;A0A3B6TSN8;A0A3B6SQD7		0	0	0.009345	1.5431	2	1464.76	0.245194	46.7177	1
	High	TmAFLLmDK	1	10	3	A0A3B6TMZ7;A0A3B6RST4;A0A3B6SQD7	M2(Oxidation); M7(Oxidation)	0	0	0.04279	1.53369	2	1101.53	-0.260991	44.096	0
	High	YEGGLEEFSK	1	7	2	A0A3B6RST4;A0A3B6SQD7		0	0	0.02711	1.52661	2	1158.53	-0.0808793	36.809	0
	High	GDLVFVFNFHPSK	1	9	3	A0A3B6TMZ7;A0A3B6RST4;A0A3B6SQD7		0	0	0.01931	1.49519	3	1506.77	0.189043	77.7582	0
	High	SGTPEDLKYLVDKAHSLGLR	2	18	4	A0A3B6TMZ7;A0A3B6RST4;A0A3B6TSN8;A0A3B6SQD7		0	0	0.01856	1.44692	4	2199.18	-0.111338	69.4171	2
	High	FSFLSSSK	1	10	3	A0A3B6TMZ7;A0A3B6RST4;A0A3B6SQD7		0	0	0.02632	1.43161	2	902.462	0.539161	46.8316	0
	High	QIVSDmNEEKK	2	10	3	A0A3B6TMZ7;A0A3B6RST4;A0A3B6SQD7	M6(Oxidation)	0	0	0.04563	1.32845	2	1336.64	-0.069839	10.0679	1
	High	VLMDVVHSHASSNKTDGLNGYDVGQNTQESYFHTGER	1	5	2	A0A3B6TMZ7;A0A3B6SQD7		0	0	0.02802	0.906021	5	4092.87	-1.02591	50.1165	1
	High	YATFDASK	1	10	3	A0A3B6TMZ7;A0A3B6RST4;A0A3B6SQD7		0	0.001	0.05364	2.07223	2	902.425	-0.0550709	19.7742	0
	High	FHRGDGLWVDR	1	10	3	A0A3B6TMZ7;A0A3B6RST4;A0A3B6SQD7		0	0.001	0.05895	1.8725	3	1357.68	-0.023772	30.3578	1
	High	QIVSDMNEEKK	2	10	3	A0A3B6TMZ7;A0A3B6RST4;A0A3B6SQD7		0	0.001	0.05287	1.81884	3	1320.65	0.459278	15.68	1
	High	DNFGVWSVR	1	2	1	A0A3B6SQD7		0	0.001	0.06612	1.61862	2	1079.53	0.548498	58.0503	0
	High	NKDDLEWSmSGIAHTLTNRR	1	5	2	A0A3B6TMZ7;A0A3B6SQD7	M9(Oxidation)	0	0.001	0.06732	1.52713	4	2360.14	0.0948664	44.4108	2
	High	TYDGYKVGcDLPGK	2	9	3	A0A3B6TMZ7;A0A3B6RST4;A0A3B6SQD7	C9(Carbamidomethyl)	0	0.001	0.05419	1.13619	2	1572.74	-0.511255	32.4024	1
	High	GDGLWVDR	2	10	3	A0A3B6TMZ7;A0A3B6RST4;A0A3B6SQD7		0	0.003	0.1162	2.02279	2	917.448	0.20732	38.354	0
	High	FLLSNLR	1	16	3	A0A3B6TMZ7;A0A3B6TSN8;A0A3B6SQD7		0	0.003	0.09923	1.67919	2	862.515	0.238571	57.0963	0
	High	VGcDLPGK	1	9	3	A0A3B6TMZ7;A0A3B6RST4;A0A3B6SQD7	C3(Carbamidomethyl)	0	0.003	0.1159	1.36467	2	845.418	-0.636272	16.8392	0
	High	VLmDVVHSHASSNKTDGLNGYDVGQNTQESYFHTGER	1	5	2	A0A3B6TMZ7;A0A3B6SQD7	M3(Oxidation)	0	0.003	0.1111	0.904067	5	4108.87	1.41886	43.6171	1
	High	NKDDLEWSMSGIAHTLTNRR	1	5	2	A0A3B6TMZ7;A0A3B6SQD7		0	0.005	0.1488	1.18476	5	2344.15	0.14673	62.6771	2
	High	TmAFLLMDK	1	10	3	A0A3B6TMZ7;A0A3B6RST4;A0A3B6SQD7	M2(Oxidation)	0	0.005	0.1508	1.07815	2	1085.54	0.448519	57.6393	0
	High	TcVAYYR	1	9	3	A0A3B6TMZ7;A0A3B6RST4;A0A3B6SQD7	C2(Carbamidomethyl)	0	0.008	0.1729	1.94223	2	932.43	0.082251	20.6339	0
	High	LAMAIPDRWIDYLK	1	10	3	A0A3B6TMZ7;A0A3B6RST4;A0A3B6SQD7		0	0.008	0.1744	1.07111	3	1704.91	0.297223	81.9024	1
	High	LLPEATVVAEDVSGmPVLcR	1	10	3	A0A3B6RST4;A0A3B6TMZ7;A0A3B6SQD7	M15(Oxidation); C19(Carbamidomethyl)	0	0.008	0.1724	1.00585	3	2172.1	-0.193125	75.6839	0
A0A3B6SIR8	Heat shock protein 90 OS=Triticum aestivum OX=4565 PE=3 SV=1 - [A0A3B6SIR8_WHEAT]	73.5664	47.6	2	4	36	49	645	74.2989	5.12256
	A2	Sequence	# PSMs	# Proteins	# Protein Groups	Protein Group Accessions	Modifications	ΔCn	q-Value	PEP	XCorr	Charge	MH+ [Da]	ΔM [ppm]	RT [min]	# Missed Cleavages
	High	HSEFISYPISLWTEK	2	13	4	F4Y595;F4Y594;A0A3B6SIR8;Q0Q0I7		0	0	4.274e-06	3.94402	2	1836.92	-0.695964	78.2572	0
	High	IKEVSHEWNLINK	2	4	2	F4Y594;A0A3B6SIR8		0	0	8.743e-06	3.51907	3	1609.87	-0.497347	36.9772	1
	High	SKLDAQPELFIR	2	6	4	F4Y589;A0A3B6SIR8;F4Y590;A0A3B6D834		0	0	7.88e-05	3.46307	2	1416.78	-0.271046	52.1637	1
	High	SGDELTSLKDYVTR	3	14	6	F4Y595;F4Y594;F4Y589;A0A3B6SIR8;F4Y590;Q0Q0I7		0	0	6.903e-05	3.2121	3	1583.79	-0.55812	53.7944	1
	High	ELISNASDALDKIR	2	10	3	F4Y594;A0A3B6SIR8;A0A3B6RS92		0	0	8.203e-06	2.93613	3	1544.83	0.417586	53.543	1
	High	SDLVNNLGTIAR	1	16	7	F4Y595;F4Y594;F4Y589;A0A3B6SIR8;F4Y590;Q0Q0I7;A0A3B6D834		0	0	0.000339	2.76586	2	1272.69	-0.463762	52.426	0
	High	GIVDSEDLPLNISR	2	12	4	F4Y595;F4Y594;A0A3B6SIR8;Q0Q0I7		0	0	0.0006525	2.70498	2	1527.8	0.35095	66.9271	0
	High	HNDDEQYVWESQAGGSFTVTR	1	13	4	F4Y595;F4Y594;A0A3B6SIR8;Q0Q0I7		0	0	0.0001963	2.63041	3	2426.06	0.0944257	54.104	0
	High	ITLYLKDDQLEYLEERR	1	4	2	F4Y594;A0A3B6SIR8		0	0	0.0001441	2.61519	3	2197.15	-0.0572738	64.6079	2
	High	RAPFDLFDTRK	1	8	5	F4Y594;F4Y589;A0A3B6SIR8;F4Y590;A0A3B6D834		0	0	0.01397	2.54141	3	1365.73	0.0815662	51.7535	2
	High	DTSMGGYMSSK	1	4	2	F4Y594;A0A3B6SIR8		0	0	0.001474	2.41845	2	1163.47	0.909396	24.1662	0
	High	SLTNDWEEHLAVK	3	13	4	F4Y595;F4Y594;A0A3B6SIR8;Q0Q0I7		0	0	0.001251	2.39477	3	1541.76	0.0287572	51.8154	0
	High	ELISNASDALDK	1	10	3	F4Y594;A0A3B6SIR8;A0A3B6RS92		0	0	0.0004441	2.21191	2	1275.64	-0.0984416	38.7656	0
	High	APFDLFDTR	1	8	5	F4Y594;F4Y589;A0A3B6SIR8;F4Y590;A0A3B6D834		0	0	0.01171	2.20511	2	1081.53	-1.16909	69.6662	0
	High	KPEEITKDEYAAFYK	2	3	1	A0A3B6SIR8		0	0	0.007095	2.19079	3	1831.91	-1.15042	36.6538	2
	High	KHSEFISYPISLWTEK	1	13	4	F4Y595;F4Y594;A0A3B6SIR8;Q0Q0I7		0	0	0.001621	2.14679	3	1965.01	0.274748	70.6465	1
	High	AVENSPFLEK	1	10	4	F4Y595;F4Y594;A0A3B6SIR8;Q0Q0I7		0	0	0.005447	2.05473	2	1133.58	0.229955	35.8051	0
	High	APFDLFDTRK	2	8	5	F4Y594;F4Y589;A0A3B6SIR8;F4Y590;A0A3B6D834		0	0	0.00923	2.04596	2	1209.63	0.0653691	57.5544	1
	High	LGVHEDSTNR	1	4	2	F4Y594;A0A3B6SIR8		0	0	0.008641	2.03834	3	1127.54	-0.145365	11.193	0
	High	EGQNDIYYITGESK	1	3	1	A0A3B6SIR8		0	0	0.03072	1.94529	2	1616.74	-4.12626	44.0808	0
	High	mKEGQNDIYYITGESKK	1	3	1	A0A3B6SIR8	M1(Oxidation)	0	0	0.02066	1.84185	3	2019.96	-2.31864	29.1077	2
	High	SGDELTSLK	1	14	6	F4Y595;F4Y594;F4Y589;A0A3B6SIR8;F4Y590;Q0Q0I7		0	0	0.01253	1.83584	2	949.483	-1.24362	26.5533	0
	High	EVLGDRVEK	1	4	2	F4Y594;A0A3B6SIR8		0	0	0.03657	1.79788	3	1044.57	0.0519809	16.0303	1
	High	ATNTLTLIDSGIGmTK	1	4	2	F4Y594;A0A3B6SIR8	M14(Oxidation)	0	0	0.01246	1.76008	3	1651.86	0.674525	62.223	0
	High	DDQLEYLEER	1	8	5	F4Y594;F4Y589;A0A3B6SIR8;F4Y590;A0A3B6D834		0	0	0.02007	1.69214	2	1309.59	-0.245626	44.9525	0
	High	mKEGQNDIYYITGESK	1	3	1	A0A3B6SIR8	M1(Oxidation)	0	0	0.0143	1.49322	3	1891.87	-2.7341	35.8787	1
	High	HFSVEGQLEFK	1	17	7	F4Y595;F4Y594;F4Y589;A0A3B6SIR8;F4Y590;Q0Q0I7;A0A3B6D834		0	0.001	0.06132	2.5477	3	1320.66	-0.209841	47.9235	0
	High	DTSmGGYMSSK	1	4	2	F4Y594;A0A3B6SIR8	M4(Oxidation)	0	0.001	0.07441	1.80486	2	1179.47	0.344013	14.2818	0
	High	MKEGQNDIYYITGESK	1	3	1	A0A3B6SIR8		0	0.001	0.07628	1.64984	3	1875.88	0.909084	39.3318	1
	High	KTmEINPENAIMEELR	1	4	2	F4Y594;A0A3B6SIR8	M3(Oxidation)	0	0.001	0.06595	1.55397	3	1933.93	-0.820613	67.3097	1
	High	DDQLEYLEERR	1	8	5	F4Y594;F4Y589;A0A3B6SIR8;F4Y590;A0A3B6D834		0	0.001	0.07825	1.16983	3	1465.69	-1.03026	38.9033	1
	High	KAVENSPFLEK	1	10	4	F4Y595;F4Y594;A0A3B6SIR8;Q0Q0I7		0	0.001	0.06385	1.13949	2	1261.68	-1.05061	26.4087	1
	High	DTTGEPLGR	1	4	2	F4Y594;A0A3B6SIR8		0	0.003	0.09443	2.06885	2	945.463	-0.366873	16.4784	0
	High	EELKEKFEGLcK	1	4	2	F4Y594;A0A3B6SIR8	C11(Carbamidomethyl)	0	0.004	0.1381	1.47078	3	1509.76	-2.09614	30.2539	2
	High	QKPIWMR	1	13	4	F4Y595;F4Y594;A0A3B6SIR8;Q0Q0I7		0	0.006	0.1606	1.86109	3	958.528	-0.756662	30.9472	1
	High	FESLTDK	1	16	7	F4Y595;F4Y594;F4Y589;A0A3B6SIR8;F4Y590;Q0Q0I7;A0A3B6D834		0	0.008	0.181	1.85872	2	839.414	-0.173961	21.1457	0
	High	RAPFDLFDTR	1	8	5	F4Y594;F4Y589;A0A3B6SIR8;F4Y590;A0A3B6D834		0	0.008	0.1742	1.84862	3	1237.63	-0.083166	63.2476	1
	High	EKFEGLcK	1	11	4	F4Y595;F4Y594;A0A3B6SIR8;Q0Q0I7	C7(Carbamidomethyl)	0	0.009	0.1993	1.80573	2	1010.5	-0.230825	19.1647	1
A0A3B6RST4	1,4-alpha-glucan branching enzyme OS=Triticum aestivum OX=4565 PE=3 SV=1 - [A0A3B6RST4_WHEAT]	72.3649	58.73	5	12	44	83	790	89.8146	6.72705
	A2	Sequence	# PSMs	# Proteins	# Protein Groups	Protein Group Accessions	Modifications	ΔCn	q-Value	PEP	XCorr	Charge	MH+ [Da]	ΔM [ppm]	RT [min]	# Missed Cleavages
	High	IYEAHVGMSGEKPEVSTYR	2	10	3	A0A3B6TMZ7;A0A3B6RST4;A0A3B6SQD7		0	0	5.671e-06	3.27133	3	2153.03	-0.804915	32.8454	1
	High	KGINFVFGSPDKDNK	1	4	1	A0A3B6RST4		0	0	0.0001201	3.2455	3	1665.86	0.0432167	42.8922	2
	High	ISHVNGKPAIPHNSK	2	12	3	A0A3B6TMZ7;A0A3B6RST4;A0A3B6SQD7		0	0	0.0001262	3.21274	3	1598.88	-0.0109325	12.9938	1
	High	DAQLIGDFNNWNGSGHR	1	5	1	A0A3B6RST4		0	0	0.001906	2.77381	3	1900.87	0.569086	57.4456	0
	High	VALDSDALmFGGHGR	9	9	3	A0A3B6TMZ7;A0A3B6RST4;A0A3B6SQD7	M9(Oxidation)	0	0	2.23e-05	2.72158	3	1561.74	0.420742	49.3276	0
	High	NKDDLEWSMSAIAHTLTNR	1	5	1	A0A3B6RST4		0	0	0.0003142	2.63521	3	2202.05	-3.71645	78.21	1
	High	RQWSLSDIDHLR	1	5	1	A0A3B6RST4		0	0	0.0006492	2.59594	3	1525.79	0.0138893	53.5972	1
	High	cIAYAESHDQSIVGDK	2	10	3	A0A3B6TMZ7;A0A3B6RST4;A0A3B6SQD7	C1(Carbamidomethyl)	0	0	7.823e-05	2.54462	3	1792.82	-0.302779	29.1876	0
	High	YLVDKAHSLGLR	2	18	4	A0A3B6TMZ7;A0A3B6RST4;A0A3B6TSN8;A0A3B6SQD7		0	0	0.0002159	2.53817	3	1371.77	-0.0923681	35.2062	1
	High	AEKPKDEGAASWGK	2	7	2	A0A3B6TMZ7;A0A3B6RST4		0	0	0.001065	2.52491	3	1473.73	0.179054	13.1678	2
	High	FGINTENDATVYR	2	10	3	A0A3B6TMZ7;A0A3B6RST4;A0A3B6SQD7		0	0	0.0002428	2.36446	2	1499.71	-0.393168	43.4198	0
	High	DNFGVWSIR	2	8	1	A0A3B6RST4		0	0	0.008563	2.33596	2	1093.54	-0.262791	65.3457	0
	High	HSIEKYEGGLEEFSK	3	7	2	A0A3B6RST4;A0A3B6SQD7		0	0	0.01457	2.31639	3	1752.85	0.589645	35.2386	1
	High	LAMAIPDR	1	10	3	A0A3B6TMZ7;A0A3B6RST4;A0A3B6SQD7		0	0	0.0416	2.30868	2	886.482	0.267109	41.0627	0
	High	IYEAHVGmSGEKPEVSTYR	7	10	3	A0A3B6TMZ7;A0A3B6RST4;A0A3B6SQD7	M8(Oxidation)	0	0	0.000159	2.19048	4	2169.03	-0.318011	25.6261	1
	High	GDGLWVDRVPAWIR	1	10	3	A0A3B6TMZ7;A0A3B6RST4;A0A3B6SQD7		0	0	0.03199	2.06801	3	1639.87	-0.468477	77.2151	1
	High	EFADNVLPR	2	18	4	A0A3B6TMZ7;A0A3B6RST4;A0A3B6TSN8;A0A3B6SQD7		0	0	0.04211	2.01985	2	1060.54	0.155295	44.9648	0
	High	LFNYANWEVLR	1	10	3	A0A3B6TMZ7;A0A3B6RST4;A0A3B6SQD7		0	0	0.0002962	2.01407	2	1424.73	-0.726172	78.1313	0
	High	VALDSDALMFGGHGR	2	9	3	A0A3B6TMZ7;A0A3B6RST4;A0A3B6SQD7		0	0	0.001846	1.98529	2	1545.75	-0.842098	55.7135	0
	High	YVFKHPR	1	18	4	A0A3B6TMZ7;A0A3B6RST4;A0A3B6TSN8;A0A3B6SQD7		0	0	0.04947	1.96224	3	946.526	0.60115	13.4746	1
	High	FSVPVSAPR	1	8	2	A0A3B6TMZ7;A0A3B6RST4		0	0	0.02403	1.92816	2	959.531	-0.328377	43.8596	0
	High	AAPGYIDVEATR	1	4	1	A0A3B6RST4		0	0	0.003353	1.91646	2	1262.64	-0.27456	37.9781	0
	High	QWSLSDIDHLR	2	5	1	A0A3B6RST4		0	0	0.00242	1.85905	3	1369.69	-0.218472	63.5445	0
	High	QIVSDMNEEK	1	10	3	A0A3B6TMZ7;A0A3B6RST4;A0A3B6SQD7		0	0	0.01053	1.85522	2	1192.55	-0.35077	19.8595	0
	High	NKDDLEWSmSAIAHTLTNR	2	5	1	A0A3B6RST4	M9(Oxidation)	0	0	0.001202	1.74105	3	2218.05	-1.01184	58.1209	1
	High	VLmDVVHSHASSNmTDGLNGYDVGQNTQESYFHTGER	1	5	1	A0A3B6RST4	M3(Oxidation); M14(Oxidation)	0	0	0.00948	1.74055	4	4127.82	1.33797	48.3184	0
	High	VAHDNDHFTSPEGVPGVPETNFNNRPNSFK	1	8	3	A0A3B6TMZ7;A0A3B6RST4;A0A3B6SQD7		0	0	0.001376	1.74042	4	3323.55	0.131328	49.035	1
	High	GINFVFGSPDKDNK	1	4	1	A0A3B6RST4		0	0	0.04997	1.56667	3	1537.76	-1.10468	52.5412	1
	High	SGTPEDLKYLVDK	1	18	4	A0A3B6TMZ7;A0A3B6RST4;A0A3B6TSN8;A0A3B6SQD7		0	0	0.009345	1.5431	2	1464.76	0.245194	46.7177	1
	High	TmAFLLmDK	1	10	3	A0A3B6TMZ7;A0A3B6RST4;A0A3B6SQD7	M2(Oxidation); M7(Oxidation)	0	0	0.04279	1.53369	2	1101.53	-0.260991	44.096	0
	High	YEGGLEEFSK	1	7	2	A0A3B6RST4;A0A3B6SQD7		0	0	0.02711	1.52661	2	1158.53	-0.0808793	36.809	0
	High	GDLVFVFNFHPSK	1	9	3	A0A3B6TMZ7;A0A3B6RST4;A0A3B6SQD7		0	0	0.01931	1.49519	3	1506.77	0.189043	77.7582	0
	High	SGTPEDLKYLVDKAHSLGLR	2	18	4	A0A3B6TMZ7;A0A3B6RST4;A0A3B6TSN8;A0A3B6SQD7		0	0	0.01856	1.44692	4	2199.18	-0.111338	69.4171	2
	High	FSFLSSSK	1	10	3	A0A3B6TMZ7;A0A3B6RST4;A0A3B6SQD7		0	0	0.02632	1.43161	2	902.462	0.539161	46.8316	0
	High	FAGFKDHFSYR	3	5	1	A0A3B6RST4		0	0	0.04037	1.38423	2	1374.66	-0.0947324	37.7529	1
	High	QIVSDmNEEKK	2	10	3	A0A3B6TMZ7;A0A3B6RST4;A0A3B6SQD7	M6(Oxidation)	0	0	0.04563	1.32845	2	1336.64	-0.069839	10.0679	1
	High	YATFDASK	1	10	3	A0A3B6TMZ7;A0A3B6RST4;A0A3B6SQD7		0	0.001	0.05364	2.07223	2	902.425	-0.0550709	19.7742	0
	High	FHRGDGLWVDR	1	10	3	A0A3B6TMZ7;A0A3B6RST4;A0A3B6SQD7		0	0.001	0.05895	1.8725	3	1357.68	-0.023772	30.3578	1
	High	QIVSDMNEEKK	2	10	3	A0A3B6TMZ7;A0A3B6RST4;A0A3B6SQD7		0	0.001	0.05287	1.81884	3	1320.65	0.459278	15.68	1
	High	TYDGYKVGcDLPGK	2	9	3	A0A3B6TMZ7;A0A3B6RST4;A0A3B6SQD7	C9(Carbamidomethyl)	0	0.001	0.05419	1.13619	2	1572.74	-0.511255	32.4024	1
	High	GDGLWVDR	2	10	3	A0A3B6TMZ7;A0A3B6RST4;A0A3B6SQD7		0	0.003	0.1162	2.02279	2	917.448	0.20732	38.354	0
	High	VGcDLPGK	1	9	3	A0A3B6TMZ7;A0A3B6RST4;A0A3B6SQD7	C3(Carbamidomethyl)	0	0.003	0.1159	1.36467	2	845.418	-0.636272	16.8392	0
	High	NKDDLEWSmSAIAHTLTNRR	1	5	1	A0A3B6RST4	M9(Oxidation)	0	0.003	0.1118	1.00516	4	2374.16	0.289441	51.5209	2
	High	FGAPYDGVHWDPPTGER	1	5	1	A0A3B6RST4		0	0.004	0.1376	1.03097	3	1900.86	-0.068965	55.3835	0
	High	TmAFLLMDK	1	10	3	A0A3B6TMZ7;A0A3B6RST4;A0A3B6SQD7	M2(Oxidation)	0	0.005	0.1508	1.07815	2	1085.54	0.448519	57.6393	0
	High	DEGAASWGK	1	7	2	A0A3B6TMZ7;A0A3B6RST4		0	0.008	0.1864	1.99463	2	920.411	-0.0837666	17.6617	0
	High	TcVAYYR	1	9	3	A0A3B6TMZ7;A0A3B6RST4;A0A3B6SQD7	C2(Carbamidomethyl)	0	0.008	0.1729	1.94223	2	932.43	0.082251	20.6339	0
	High	LAMAIPDRWIDYLK	1	10	3	A0A3B6TMZ7;A0A3B6RST4;A0A3B6SQD7		0	0.008	0.1744	1.07111	3	1704.91	0.297223	81.9024	1
	High	ILPEATVVAEDVSGmPVLcR	1	10	3	A0A3B6RST4;A0A3B6TMZ7;A0A3B6SQD7	M15(Oxidation); C19(Carbamidomethyl)	0	0.008	0.1724	1.00585	3	2172.1	-0.193125	75.6839	0
F4Y595	Heat shock protein 90 OS=Triticum aestivum OX=4565 GN=Hsp90.3-A1 PE=2 SV=1 - [F4Y595_WHEAT]	71.7406	43.57	6	1	36	53	700	80.3827	5.03369
	A2	Sequence	# PSMs	# Proteins	# Protein Groups	Protein Group Accessions	Modifications	ΔCn	q-Value	PEP	XCorr	Charge	MH+ [Da]	ΔM [ppm]	RT [min]	# Missed Cleavages
	High	HSEFISYPISLWTEK	2	13	4	F4Y595;F4Y594;A0A3B6SIR8;Q0Q0I7		0	0	4.274e-06	3.94402	2	1836.92	-0.695964	78.2572	0
	High	SGDELTSLKDYVTR	3	14	6	F4Y595;F4Y594;F4Y589;A0A3B6SIR8;F4Y590;Q0Q0I7		0	0	6.903e-05	3.2121	3	1583.79	-0.55812	53.7944	1
	High	IKEVSHEWNLVNK	1	9	2	F4Y595;Q0Q0I7		0	0	2.265e-05	2.90041	3	1595.85	0.431857	31.8396	1
	High	SDLVNNLGTIAR	1	16	7	F4Y595;F4Y594;F4Y589;A0A3B6SIR8;F4Y590;Q0Q0I7;A0A3B6D834		0	0	0.000339	2.76586	2	1272.69	-0.463762	52.426	0
	High	GIVDSEDLPLNISR	2	12	4	F4Y595;F4Y594;A0A3B6SIR8;Q0Q0I7		0	0	0.0006525	2.70498	2	1527.8	0.35095	66.9271	0
	High	EVLGDKVEK	2	6	2	F4Y595;Q0Q0I7		0	0	0.0138	2.6959	3	1016.56	0.309283	15.4276	1
	High	HNDDEQYVWESQAGGSFTVTR	1	13	4	F4Y595;F4Y594;A0A3B6SIR8;Q0Q0I7		0	0	0.0001963	2.63041	3	2426.06	0.0944257	54.104	0
	High	ELISNSSDALDKIR	2	13	5	F4Y595;F4Y589;F4Y590;Q0Q0I7;A0A3B6D834		0	0	2.423e-05	2.58298	3	1560.83	1.52366	44.4754	1
	High	mKEGQNEIYYITGESK	4	7	2	F4Y595;Q0Q0I7	M1(Oxidation)	0	0	0.003119	2.52987	3	1905.89	0.0590279	38.528	1
	High	SLTNDWEEHLAVK	3	13	4	F4Y595;F4Y594;A0A3B6SIR8;Q0Q0I7		0	0	0.001251	2.39477	3	1541.76	0.0287572	51.8154	0
	High	KPEEINKEEYAAFYK	2	9	2	F4Y595;Q0Q0I7		0	0	0.001249	2.37365	3	1858.92	-0.496255	33.9877	2
	High	APFDLFDNK	1	9	2	F4Y595;Q0Q0I7		0	0	0.01723	2.25844	2	1066.52	-0.00746264	64.6344	0
	High	EGLKLDESEDEK	1	7	2	F4Y595;Q0Q0I7		0	0	0.001994	2.21134	2	1391.65	-1.48196	21.5351	1
	High	KHSEFISYPISLWTEK	1	13	4	F4Y595;F4Y594;A0A3B6SIR8;Q0Q0I7		0	0	0.001621	2.14679	3	1965.01	0.274748	70.6465	1
	High	AVENSPFLEK	1	10	4	F4Y595;F4Y594;A0A3B6SIR8;Q0Q0I7		0	0	0.005447	2.05473	2	1133.58	0.229955	35.8051	0
	High	LGIHEDSQNR	2	8	2	F4Y595;Q0Q0I7		0	0	0.03989	2.05353	3	1168.57	-0.0877802	13.7325	0
	High	DDQmEYLEER	1	9	2	F4Y595;Q0Q0I7	M4(Oxidation)	0	0	0.04396	1.96421	2	1343.54	-1.09513	25.2488	0
	High	EVSHEWNLVNK	1	9	2	F4Y595;Q0Q0I7		0	0	0.005768	1.89476	2	1354.67	-0.139527	33.2579	0
	High	SGDELTSLK	1	14	6	F4Y595;F4Y594;F4Y589;A0A3B6SIR8;F4Y590;Q0Q0I7		0	0	0.01253	1.83584	2	949.483	-1.24362	26.5533	0
	High	MKEGQNEIYYITGESKK	1	7	2	F4Y595;Q0Q0I7		0	0	0.005765	1.65262	3	2017.99	2.43603	34.7636	2
	High	VIKEVLGDKVEK	1	6	2	F4Y595;Q0Q0I7		0	0	0.03108	1.48362	2	1356.81	1.86626	22.7739	2
	High	LDAQPELFIHIIPDK	2	10	3	F4Y595;F4Y594;Q0Q0I7		0	0	0.02304	1.48264	2	1748.96	-0.728732	78.9808	0
	High	ATSTLTIVDSGIGmTK	1	4	1	F4Y595	M14(Oxidation)	0	0	0.02388	1.4119	2	1610.83	-1.45989	52.8471	0
	High	EGLKLDESEDEKK	2	7	2	F4Y595;Q0Q0I7		0	0	0.04868	1.38458	2	1519.75	-0.633682	17.4647	2
	High	ELISNSSDALDK	1	13	5	F4Y595;F4Y589;F4Y590;Q0Q0I7;A0A3B6D834		0	0	0.04563	1.33477	2	1291.64	-1.54346	31.3543	0
	High	DSSmAGYmSSK	1	6	2	F4Y595;Q0Q0I7	M4(Oxidation); M8(Oxidation)	0	0	0.04068	1.25798	2	1195.46	-0.206241	9.89405	0
	High	EGQNEIYYITGESK	1	7	2	F4Y595;Q0Q0I7		0	0	0.04463	0.918583	2	1630.76	0.0857597	46.4744	0
	High	HFSVEGQLEFK	1	17	7	F4Y595;F4Y594;F4Y589;A0A3B6SIR8;F4Y590;Q0Q0I7;A0A3B6D834		0	0.001	0.06132	2.5477	3	1320.66	-0.209841	47.9235	0
	High	KAVENSPFLEK	1	10	4	F4Y595;F4Y594;A0A3B6SIR8;Q0Q0I7		0	0.001	0.06385	1.13949	2	1261.68	-1.05061	26.4087	1
	High	DSSmAGYMSSK	2	6	2	F4Y595;Q0Q0I7	M4(Oxidation)	0	0.002	0.08553	0.708073	2	1179.47	0.0335244	16.9327	0
	High	DTSGEQLGR	1	9	2	F4Y595;Q0Q0I7		0	0.003	0.09344	2.03592	2	962.453	-1.10753	12.1958	0
	High	RAPFDLFDNK	1	9	2	F4Y595;Q0Q0I7		0	0.003	0.09433	1.90152	2	1222.62	0.0558881	58.5348	1
	High	RAPFDLFDNKK	1	9	2	F4Y595;Q0Q0I7		0	0.003	0.1318	1.87599	3	1350.72	-0.523687	47.1769	2
	High	mVLYLKDDQmEYLEER	1	9	2	F4Y595;Q0Q0I7	M1(Oxidation); M10(Oxidation)	0	0.003	0.106	1.025	3	2106.97	-1.41332	48.5559	1
	High	QKPIWMR	1	13	4	F4Y595;F4Y594;A0A3B6SIR8;Q0Q0I7		0	0.006	0.1606	1.86109	3	958.528	-0.756662	30.9472	1
	High	FESLTDK	1	16	7	F4Y595;F4Y594;F4Y589;A0A3B6SIR8;F4Y590;Q0Q0I7;A0A3B6D834		0	0.008	0.181	1.85872	2	839.414	-0.173961	21.1457	0
	High	EKFEGLcK	1	11	4	F4Y595;F4Y594;A0A3B6SIR8;Q0Q0I7	C7(Carbamidomethyl)	0	0.009	0.1993	1.80573	2	1010.5	-0.230825	19.1647	1
Q0Q0I7	Heat shock protein 90 OS=Triticum aestivum OX=4565 GN=HSP90-2 PE=1 SV=1 - [Q0Q0I7_WHEAT]	71.7406	43.57	6	1	36	53	700	80.4098	5.03369
	A2	Sequence	# PSMs	# Proteins	# Protein Groups	Protein Group Accessions	Modifications	ΔCn	q-Value	PEP	XCorr	Charge	MH+ [Da]	ΔM [ppm]	RT [min]	# Missed Cleavages
	High	HSEFISYPISLWTEK	2	13	4	F4Y595;F4Y594;A0A3B6SIR8;Q0Q0I7		0	0	4.274e-06	3.94402	2	1836.92	-0.695964	78.2572	0
	High	SGDELTSLKDYVTR	3	14	6	F4Y595;F4Y594;F4Y589;A0A3B6SIR8;F4Y590;Q0Q0I7		0	0	6.903e-05	3.2121	3	1583.79	-0.55812	53.7944	1
	High	IKEVSHEWNLVNK	1	9	2	F4Y595;Q0Q0I7		0	0	2.265e-05	2.90041	3	1595.85	0.431857	31.8396	1
	High	SDLVNNLGTIAR	1	16	7	F4Y595;F4Y594;F4Y589;A0A3B6SIR8;F4Y590;Q0Q0I7;A0A3B6D834		0	0	0.000339	2.76586	2	1272.69	-0.463762	52.426	0
	High	GIVDSEDLPLNISR	2	12	4	F4Y595;F4Y594;A0A3B6SIR8;Q0Q0I7		0	0	0.0006525	2.70498	2	1527.8	0.35095	66.9271	0
	High	EVLGDKVEK	2	6	2	F4Y595;Q0Q0I7		0	0	0.0138	2.6959	3	1016.56	0.309283	15.4276	1
	High	HNDDEQYVWESQAGGSFTVTR	1	13	4	F4Y595;F4Y594;A0A3B6SIR8;Q0Q0I7		0	0	0.0001963	2.63041	3	2426.06	0.0944257	54.104	0
	High	ELISNSSDALDKIR	2	13	5	F4Y595;F4Y589;F4Y590;Q0Q0I7;A0A3B6D834		0	0	2.423e-05	2.58298	3	1560.83	1.52366	44.4754	1
	High	mKEGQNEIYYITGESK	4	7	2	F4Y595;Q0Q0I7	M1(Oxidation)	0	0	0.003119	2.52987	3	1905.89	0.0590279	38.528	1
	High	SLTNDWEEHLAVK	3	13	4	F4Y595;F4Y594;A0A3B6SIR8;Q0Q0I7		0	0	0.001251	2.39477	3	1541.76	0.0287572	51.8154	0
	High	KPEEINKEEYAAFYK	2	9	2	F4Y595;Q0Q0I7		0	0	0.001249	2.37365	3	1858.92	-0.496255	33.9877	2
	High	APFDLFDNK	1	9	2	F4Y595;Q0Q0I7		0	0	0.01723	2.25844	2	1066.52	-0.00746264	64.6344	0
	High	EGLKLDESEDEK	1	7	2	F4Y595;Q0Q0I7		0	0	0.001994	2.21134	2	1391.65	-1.48196	21.5351	1
	High	KHSEFISYPISLWTEK	1	13	4	F4Y595;F4Y594;A0A3B6SIR8;Q0Q0I7		0	0	0.001621	2.14679	3	1965.01	0.274748	70.6465	1
	High	AVENSPFLEK	1	10	4	F4Y595;F4Y594;A0A3B6SIR8;Q0Q0I7		0	0	0.005447	2.05473	2	1133.58	0.229955	35.8051	0
	High	LGIHEDSQNR	2	8	2	F4Y595;Q0Q0I7		0	0	0.03989	2.05353	3	1168.57	-0.0877802	13.7325	0
	High	DDQmEYLEER	1	9	2	F4Y595;Q0Q0I7	M4(Oxidation)	0	0	0.04396	1.96421	2	1343.54	-1.09513	25.2488	0
	High	EVSHEWNLVNK	1	9	2	F4Y595;Q0Q0I7		0	0	0.005768	1.89476	2	1354.67	-0.139527	33.2579	0
	High	SGDELTSLK	1	14	6	F4Y595;F4Y594;F4Y589;A0A3B6SIR8;F4Y590;Q0Q0I7		0	0	0.01253	1.83584	2	949.483	-1.24362	26.5533	0
	High	ATNTLTIVDSGIGmTK	1	4	1	Q0Q0I7	M14(Oxidation)	0	0	0.008884	1.73787	3	1637.84	0.360171	53.3612	0
	High	MKEGQNEIYYITGESKK	1	7	2	F4Y595;Q0Q0I7		0	0	0.005765	1.65262	3	2017.99	2.43603	34.7636	2
	High	VIKEVLGDKVEK	1	6	2	F4Y595;Q0Q0I7		0	0	0.03108	1.48362	2	1356.81	1.86626	22.7739	2
	High	LDAQPELFIHIIPDK	2	10	3	F4Y595;F4Y594;Q0Q0I7		0	0	0.02304	1.48264	2	1748.96	-0.728732	78.9808	0
	High	EGLKLDESEDEKK	2	7	2	F4Y595;Q0Q0I7		0	0	0.04868	1.38458	2	1519.75	-0.633682	17.4647	2
	High	ELISNSSDALDK	1	13	5	F4Y595;F4Y589;F4Y590;Q0Q0I7;A0A3B6D834		0	0	0.04563	1.33477	2	1291.64	-1.54346	31.3543	0
	High	DSSmAGYmSSK	1	6	2	F4Y595;Q0Q0I7	M4(Oxidation); M8(Oxidation)	0	0	0.04068	1.25798	2	1195.46	-0.206241	9.89405	0
	High	EGQNEIYYITGESK	1	7	2	F4Y595;Q0Q0I7		0	0	0.04463	0.918583	2	1630.76	0.0857597	46.4744	0
	High	HFSVEGQLEFK	1	17	7	F4Y595;F4Y594;F4Y589;A0A3B6SIR8;F4Y590;Q0Q0I7;A0A3B6D834		0	0.001	0.06132	2.5477	3	1320.66	-0.209841	47.9235	0
	High	KAVENSPFLEK	1	10	4	F4Y595;F4Y594;A0A3B6SIR8;Q0Q0I7		0	0.001	0.06385	1.13949	2	1261.68	-1.05061	26.4087	1
	High	DSSmAGYMSSK	2	6	2	F4Y595;Q0Q0I7	M4(Oxidation)	0	0.002	0.08553	0.708073	2	1179.47	0.0335244	16.9327	0
	High	DTSGEQLGR	1	9	2	F4Y595;Q0Q0I7		0	0.003	0.09344	2.03592	2	962.453	-1.10753	12.1958	0
	High	RAPFDLFDNK	1	9	2	F4Y595;Q0Q0I7		0	0.003	0.09433	1.90152	2	1222.62	0.0558881	58.5348	1
	High	RAPFDLFDNKK	1	9	2	F4Y595;Q0Q0I7		0	0.003	0.1318	1.87599	3	1350.72	-0.523687	47.1769	2
	High	mVLYLKDDQmEYLEER	1	9	2	F4Y595;Q0Q0I7	M1(Oxidation); M10(Oxidation)	0	0.003	0.106	1.025	3	2106.97	-1.41332	48.5559	1
	High	QKPIWMR	1	13	4	F4Y595;F4Y594;A0A3B6SIR8;Q0Q0I7		0	0.006	0.1606	1.86109	3	958.528	-0.756662	30.9472	1
	High	FESLTDK	1	16	7	F4Y595;F4Y594;F4Y589;A0A3B6SIR8;F4Y590;Q0Q0I7;A0A3B6D834		0	0.008	0.181	1.85872	2	839.414	-0.173961	21.1457	0
	High	EKFEGLcK	1	11	4	F4Y595;F4Y594;A0A3B6SIR8;Q0Q0I7	C7(Carbamidomethyl)	0	0.009	0.1993	1.80573	2	1010.5	-0.230825	19.1647	1
A0A3B5Z3G6	Seed biotin-containing protein SBP65-like OS=Triticum aestivum OX=4565 PE=4 SV=1 - [A0A3B5Z3G6_WHEAT]	70.9081	46.96	1	13	31	43	741	74.2317	7.34229
	A2	Sequence	# PSMs	# Proteins	# Protein Groups	Protein Group Accessions	Modifications	ΔCn	q-Value	PEP	XCorr	Charge	MH+ [Da]	ΔM [ppm]	RT [min]	# Missed Cleavages
	High	FRAEAQQNSADAIR	2	3	3	A0A3B5Z3G6;A0A3B5Y5E3;A0A3B6A0K5		0	0	9.573e-05	4.22379	3	1576.78	0.559486	18.5928	1
	High	ARDVTVSTGGTAAEYAK	1	1	1	A0A3B5Z3G6		0	0	0.0001081	3.78141	3	1696.85	-0.03567	22.2498	1
	High	GKDVTVSTGGTAAEYAK	1	3	3	A0A3B5Z3G6;A0A3B5Y5E3;A0A3B6A0K5		0	0	0.005005	3.55776	3	1654.83	-0.362209	21.0822	1
	High	GSAAVTHATEDRGKEGDSAAASAR	2	1	1	A0A3B5Z3G6		0	0	0.0006702	3.14634	4	2315.09	-1.31501	12.1656	2
	High	AADKAEEPSFDTDTQATDKAK	2	1	1	A0A3B5Z3G6		0	0	1.727e-05	3.1029	4	2239.04	-0.398508	20.3182	2
	High	DAAmHALGITGEQTVAK	1	1	1	A0A3B5Z3G6	M4(Oxidation)	0	0	0.0005865	2.99536	3	1728.86	0.0760419	32.752	0
	High	REEGGQGGVSLEEIGK	1	3	3	A0A3B5Z3G6;A0A3B5Y5E3;A0A3B6A0K5		0	0	0.00907	2.95512	3	1644.82	0.649376	32.2143	1
	High	DSVTGAAGGAVDKTR	1	1	1	A0A3B5Z3G6		0	0	0.0003033	2.74415	2	1404.71	0.159543	17.4387	1
	High	AGDTAAYIK	1	2	2	A0A3B5Z3G6;A0A3B6A0K5		0	0	0.004185	2.72902	2	909.467	-0.428361	19.2882	0
	High	DSVTGAAGGAVDK	1	1	1	A0A3B5Z3G6		0	0	0.0007199	2.4612	2	1147.56	1.36217	17.3378	0
	High	AKEVTAVTAQK	2	3	3	A0A3B5Z3G6;A0A3B5Y5E3;A0A3B6A0K5		0	0	0.001232	2.45108	2	1145.65	-1.7117	12.0535	1
	High	DAAMHALGITGEQTVAK	1	1	1	A0A3B5Z3G6		0	0	0.005583	2.43641	3	1712.86	-0.0769221	42.7662	0
	High	YNQNLQHGAGGGAR	4	1	1	A0A3B5Z3G6		0	0	0.002345	2.3871	2	1442.69	-0.168678	11.0054	0
	High	TTAEYTQQAAVK	1	3	3	A0A3B5Z3G6;A0A3B5Y5E3;A0A3B6A0K5		0	0	0.0006219	2.38385	2	1310.66	-1.0965	17.6632	0
	High	GSAAVTHATEDR	2	3	3	A0A3B5Z3G6;A0A3B5Y5E3;A0A3B6A0K5		0	0	0.002956	2.32564	3	1214.58	0.0940326	9.27776	0
	High	DSVTGAAGGTADKAR	1	1	1	A0A3B5Z3G6		0	0	0.002549	2.32094	2	1376.67	-1.84031	13.1961	1
	High	AKEVTLTTGEmTAEYAK	1	3	3	A0A3B5Z3G6;A0A3B5Y5E3;A0A3B6A0K5	M11(Oxidation)	0	0	0.01102	2.24047	3	1858.91	-1.10709	28.7893	1
	High	AEAQQNSADAIR	1	3	3	A0A3B5Z3G6;A0A3B5Y5E3;A0A3B6A0K5		0	0	0.007303	2.18669	2	1273.61	0.78677	13.8972	0
	High	TKDVTLSTAAQAAQK	2	3	3	A0A3B5Z3G6;A0A3B5Y5E3;A0A3B6A0K5		0	0	0.002918	1.78168	2	1532.83	-1.5946	22.5616	1
	High	ALPEGAQQGR	1	3	3	A0A3B5Z3G6;A0A3B5Y5E3;A0A3B6A0K5		0	0	0.03738	1.68587	2	1026.53	0.139511	14.1735	0
	High	DVTLSTAAQAAQK	1	3	3	A0A3B5Z3G6;A0A3B5Y5E3;A0A3B6A0K5		0	0	0.007069	1.65195	2	1303.68	-0.789762	31.8537	0
	High	TLGSTGDYAAAK	1	2	2	A0A3B5Z3G6;A0A3B6A0K5		0	0	0.01754	1.63531	2	1154.57	-0.799093	19.8544	0
	High	DTTEQTMGR	1	3	3	A0A3B5Z3G6;A0A3B5Y5E3;A0A3B6A0K5		0	0	0.0302	1.63123	2	1038.45	0.208779	11.2088	0
	High	AADKAEEPSFDTDTQATDK	1	1	1	A0A3B5Z3G6		0	0	0.03289	1.55842	3	2039.91	1.21968	22.9951	1
	High	GSAAVTHATEDRGK	2	3	3	A0A3B5Z3G6;A0A3B5Y5E3;A0A3B6A0K5		0	0	0.03383	1.51404	2	1399.69	-0.22507	7.03821	1
	High	DVTVSTGGTAAEYAK	1	3	3	A0A3B5Z3G6;A0A3B5Y5E3;A0A3B6A0K5		0	0	0.008278	1.26287	2	1469.72	2.87181	29.2805	0
	High	EmAEQGNATAAQAEEK	1	1	1	A0A3B5Z3G6	M2(Oxidation)	0	0	0.03635	1.20164	2	1693.73	0.13218	12.4494	0
	High	ATDTAAYIK	1	1	1	A0A3B5Z3G6		0	0.001	0.05945	2.04464	2	953.492	-2.29212	20.8797	0
	High	DTTEQTmGR	1	3	3	A0A3B5Z3G6;A0A3B5Y5E3;A0A3B6A0K5	M7(Oxidation)	0	0.001	0.06543	1.65715	2	1054.45	0.513126	6.75335	0
	High	TTADYTQQAAVK	1	2	2	A0A3B5Z3G6;A0A3B5Y5E3		0	0.001	0.06591	1.36799	2	1296.64	-0.43007	18.0898	0
	High	EVTAVTAQK	1	3	3	A0A3B5Z3G6;A0A3B5Y5E3;A0A3B6A0K5		0	0.002	0.08899	1.62422	2	946.52	0.06664	14.1927	0
	High	GAVTVTQAPGATVISYQEHK	1	1	1	A0A3B5Z3G6		0	0.003	0.1222	1.63586	3	2057.07	-0.422201	43.8756	0
	High	DAGAHGAQATAEGTEEATATAAEYAK	1	1	1	A0A3B5Z3G6		0	0.007	0.1665	1.36046	3	2492.11	-2.30965	40.7453	0
F4Y594	Heat shock protein 90 OS=Triticum aestivum OX=4565 GN=Hsp90.2-D1 PE=2 SV=1 - [F4Y594_WHEAT]	65.9673	44.29	1	2	34	45	700	80.3869	5.05908
	A2	Sequence	# PSMs	# Proteins	# Protein Groups	Protein Group Accessions	Modifications	ΔCn	q-Value	PEP	XCorr	Charge	MH+ [Da]	ΔM [ppm]	RT [min]	# Missed Cleavages
	High	HSEFISYPISLWTEK	2	13	4	F4Y595;F4Y594;A0A3B6SIR8;Q0Q0I7		0	0	4.274e-06	3.94402	2	1836.92	-0.695964	78.2572	0
	High	IKEVSHEWNLINK	2	4	2	F4Y594;A0A3B6SIR8		0	0	8.743e-06	3.51907	3	1609.87	-0.497347	36.9772	1
	High	SGDELTSLKDYVTR	3	14	6	F4Y595;F4Y594;F4Y589;A0A3B6SIR8;F4Y590;Q0Q0I7		0	0	6.903e-05	3.2121	3	1583.79	-0.55812	53.7944	1
	High	ELISNASDALDKIR	2	10	3	F4Y594;A0A3B6SIR8;A0A3B6RS92		0	0	8.203e-06	2.93613	3	1544.83	0.417586	53.543	1
	High	SDLVNNLGTIAR	1	16	7	F4Y595;F4Y594;F4Y589;A0A3B6SIR8;F4Y590;Q0Q0I7;A0A3B6D834		0	0	0.000339	2.76586	2	1272.69	-0.463762	52.426	0
	High	GIVDSEDLPLNISR	2	12	4	F4Y595;F4Y594;A0A3B6SIR8;Q0Q0I7		0	0	0.0006525	2.70498	2	1527.8	0.35095	66.9271	0
	High	HNDDEQYVWESQAGGSFTVTR	1	13	4	F4Y595;F4Y594;A0A3B6SIR8;Q0Q0I7		0	0	0.0001963	2.63041	3	2426.06	0.0944257	54.104	0
	High	ITLYLKDDQLEYLEERR	1	4	2	F4Y594;A0A3B6SIR8		0	0	0.0001441	2.61519	3	2197.15	-0.0572738	64.6079	2
	High	RAPFDLFDTRK	1	8	5	F4Y594;F4Y589;A0A3B6SIR8;F4Y590;A0A3B6D834		0	0	0.01397	2.54141	3	1365.73	0.0815662	51.7535	2
	High	DTSMGGYMSSK	1	4	2	F4Y594;A0A3B6SIR8		0	0	0.001474	2.41845	2	1163.47	0.909396	24.1662	0
	High	SLTNDWEEHLAVK	3	13	4	F4Y595;F4Y594;A0A3B6SIR8;Q0Q0I7		0	0	0.001251	2.39477	3	1541.76	0.0287572	51.8154	0
	High	ELISNASDALDK	1	10	3	F4Y594;A0A3B6SIR8;A0A3B6RS92		0	0	0.0004441	2.21191	2	1275.64	-0.0984416	38.7656	0
	High	APFDLFDTR	1	8	5	F4Y594;F4Y589;A0A3B6SIR8;F4Y590;A0A3B6D834		0	0	0.01171	2.20511	2	1081.53	-1.16909	69.6662	0
	High	KHSEFISYPISLWTEK	1	13	4	F4Y595;F4Y594;A0A3B6SIR8;Q0Q0I7		0	0	0.001621	2.14679	3	1965.01	0.274748	70.6465	1
	High	AVENSPFLEK	1	10	4	F4Y595;F4Y594;A0A3B6SIR8;Q0Q0I7		0	0	0.005447	2.05473	2	1133.58	0.229955	35.8051	0
	High	APFDLFDTRK	2	8	5	F4Y594;F4Y589;A0A3B6SIR8;F4Y590;A0A3B6D834		0	0	0.00923	2.04596	2	1209.63	0.0653691	57.5544	1
	High	LGVHEDSTNR	1	4	2	F4Y594;A0A3B6SIR8		0	0	0.008641	2.03834	3	1127.54	-0.145365	11.193	0
	High	SGDELTSLK	1	14	6	F4Y595;F4Y594;F4Y589;A0A3B6SIR8;F4Y590;Q0Q0I7		0	0	0.01253	1.83584	2	949.483	-1.24362	26.5533	0
	High	EVLGDRVEK	1	4	2	F4Y594;A0A3B6SIR8		0	0	0.03657	1.79788	3	1044.57	0.0519809	16.0303	1
	High	ATNTLTLIDSGIGmTK	1	4	2	F4Y594;A0A3B6SIR8	M14(Oxidation)	0	0	0.01246	1.76008	3	1651.86	0.674525	62.223	0
	High	DDQLEYLEER	1	8	5	F4Y594;F4Y589;A0A3B6SIR8;F4Y590;A0A3B6D834		0	0	0.02007	1.69214	2	1309.59	-0.245626	44.9525	0
	High	KPEEITKEEYAAFYK	1	1	1	F4Y594		0	0	0.04464	1.57012	3	1845.93	-0.064087	36.8593	2
	High	LDAQPELFIHIIPDK	2	10	3	F4Y595;F4Y594;Q0Q0I7		0	0	0.02304	1.48264	2	1748.96	-0.728732	78.9808	0
	High	HFSVEGQLEFK	1	17	7	F4Y595;F4Y594;F4Y589;A0A3B6SIR8;F4Y590;Q0Q0I7;A0A3B6D834		0	0.001	0.06132	2.5477	3	1320.66	-0.209841	47.9235	0
	High	DTSmGGYMSSK	1	4	2	F4Y594;A0A3B6SIR8	M4(Oxidation)	0	0.001	0.07441	1.80486	2	1179.47	0.344013	14.2818	0
	High	KTmEINPENAIMEELR	1	4	2	F4Y594;A0A3B6SIR8	M3(Oxidation)	0	0.001	0.06595	1.55397	3	1933.93	-0.820613	67.3097	1
	High	mKEGQSDIYYITGESK	1	1	1	F4Y594	M1(Oxidation)	0	0.001	0.07789	1.30021	3	1864.87	3.85672	35.4847	1
	High	DDQLEYLEERR	1	8	5	F4Y594;F4Y589;A0A3B6SIR8;F4Y590;A0A3B6D834		0	0.001	0.07825	1.16983	3	1465.69	-1.03026	38.9033	1
	High	KAVENSPFLEK	1	10	4	F4Y595;F4Y594;A0A3B6SIR8;Q0Q0I7		0	0.001	0.06385	1.13949	2	1261.68	-1.05061	26.4087	1
	High	DTTGEPLGR	1	4	2	F4Y594;A0A3B6SIR8		0	0.003	0.09443	2.06885	2	945.463	-0.366873	16.4784	0
	High	EELKEKFEGLcK	1	4	2	F4Y594;A0A3B6SIR8	C11(Carbamidomethyl)	0	0.004	0.1381	1.47078	3	1509.76	-2.09614	30.2539	2
	High	QKPIWMR	1	13	4	F4Y595;F4Y594;A0A3B6SIR8;Q0Q0I7		0	0.006	0.1606	1.86109	3	958.528	-0.756662	30.9472	1
	High	FESLTDK	1	16	7	F4Y595;F4Y594;F4Y589;A0A3B6SIR8;F4Y590;Q0Q0I7;A0A3B6D834		0	0.008	0.181	1.85872	2	839.414	-0.173961	21.1457	0
	High	RAPFDLFDTR	1	8	5	F4Y594;F4Y589;A0A3B6SIR8;F4Y590;A0A3B6D834		0	0.008	0.1742	1.84862	3	1237.63	-0.083166	63.2476	1
	High	EKFEGLcK	1	11	4	F4Y595;F4Y594;A0A3B6SIR8;Q0Q0I7	C7(Carbamidomethyl)	0	0.009	0.1993	1.80573	2	1010.5	-0.230825	19.1647	1
A0A3B6C9D0	1,4-alpha-glucan branching enzyme OS=Triticum aestivum OX=4565 PE=3 SV=1 - [A0A3B6C9D0_WHEAT]	63.4212	36.21	6	1	26	53	823	93.0197	5.77002
	A2	Sequence	# PSMs	# Proteins	# Protein Groups	Protein Group Accessions	Modifications	ΔCn	q-Value	PEP	XCorr	Charge	MH+ [Da]	ΔM [ppm]	RT [min]	# Missed Cleavages
	High	LDHDVDYFTTEHPHDNRPR	7	9	2	A0A3B6C9D0;A0A3B6DDM1		0	0	1.446e-05	3.83417	4	2364.08	1.37077	25.1153	1
	High	YGFmTSEHQYVSR	5	7	2	A0A3B6C9D0;A0A3B6DDM1	M4(Oxidation)	0	0	4.128e-05	3.50922	3	1620.72	3.61435	29.2577	0
	High	AAIDQHEGGLEAFSR	2	7	2	A0A3B6C9D0;A0A3B6DDM1		0	0	3.463e-05	3.21643	3	1600.77	0.0170089	37.8975	0
	High	YGFMTSEHQYVSR	2	7	2	A0A3B6C9D0;A0A3B6DDM1		0	0	0.0001127	2.98669	3	1604.72	2.68762	36.3361	0
	High	cVTYAESHDQALVGDK	1	18	4	A0A3B6C9D0;A0A3B6DDM1;A0A3B6CA24;A0A3B6AZ68	C1(Carbamidomethyl)	0	0	2.329e-05	2.66801	3	1792.82	-0.609178	25.9306	0
	High	RFDLGDADFLR	2	9	2	A0A3B6C9D0;A0A3B6DDM1		0	0	0.02128	2.65433	2	1324.66	0.25759	65.7664	1
	High	AHELGLLVLmDIVHSHSSNNTLDGLNGFDGTDTHYFHGGPR	1	9	2	A0A3B6C9D0;A0A3B6DDM1	M10(Oxidation)	0	0	0.000863	2.55113	5	4460.1	-1.48913	79.544	0
	High	RRFDLGDADFLR	1	9	2	A0A3B6C9D0;A0A3B6DDM1		0	0	0.006661	2.40638	3	1480.77	-0.283577	54.6471	2
	High	INSYANFR	1	9	2	A0A3B6C9D0;A0A3B6DDM1		0	0	0.02324	2.39273	2	984.49	0.384568	28.2974	0
	High	MGDIVHTLTNR	1	9	2	A0A3B6C9D0;A0A3B6DDM1		0	0	0.04384	2.28285	2	1256.64	-0.285165	42.8482	0
	High	ELVVGEKPR	2	7	2	A0A3B6C9D0;A0A3B6DDM1		0	0	0.009553	2.27966	3	1026.59	-0.305907	18.2446	1
	High	KHEEDKVIIFER	1	9	2	A0A3B6C9D0;A0A3B6DDM1		0	0	0.04494	2.23369	3	1542.83	-0.192941	28.9843	2
	High	IYESHIGmSSPEPK	1	6	2	A0A3B6C9D0;A0A3B6DDM1	M8(Oxidation)	0	0	0.00549	2.18087	3	1590.75	-0.713256	19.8802	0
	High	mGDIVHTLTNR	2	9	2	A0A3B6C9D0;A0A3B6DDM1	M1(Oxidation)	0	0	0.006517	2.1266	2	1272.64	0.0691308	34.281	0
	High	VALDSDDALFGGFSR	2	9	2	A0A3B6C9D0;A0A3B6DDM1		0	0	0.000777	2.10385	2	1569.75	-0.627954	73.3858	0
	High	IYEIDPTLKDFR	1	7	2	A0A3B6C9D0;A0A3B6DDM1		0	0	0.003712	1.92358	3	1509.79	-0.362075	58.7978	1
	High	mDTPSGVK	1	9	2	A0A3B6C9D0;A0A3B6DDM1	M1(Oxidation)	0	0	0.0236	1.88983	2	850.398	0.386228	11.3834	0
	High	LHMAVADKWIELLK	2	18	4	A0A3B6C9D0;A0A3B6DDM1;A0A3B6CA24;A0A3B6AZ68		0	0	0.04844	1.87939	3	1666.94	0.787162	77.8633	1
	High	INSYANFRDEVLPR	2	9	2	A0A3B6C9D0;A0A3B6DDM1		0	0	0.001041	1.60905	3	1693.87	-0.261398	49.8771	1
	High	FDLGDADFLR	1	9	2	A0A3B6C9D0;A0A3B6DDM1		0	0	0.02779	1.48692	2	1168.56	-0.08667	75.5051	0
	High	IYESHIGMSSPEPK	2	6	2	A0A3B6C9D0;A0A3B6DDM1		0	0	0.0272	1.46074	2	1574.75	-0.220217	26.5994	0
	High	VLPGNNNSYDK	1	9	2	A0A3B6C9D0;A0A3B6DDM1		0	0	0.02136	1.40667	2	1220.59	-0.306196	17.6323	0
	High	GHHWmWDSR	1	18	4	A0A3B6C9D0;A0A3B6DDM1;A0A3B6CA24;A0A3B6AZ68	M5(Oxidation)	0	0.001	0.06949	1.59008	2	1227.51	-0.901716	21.0232	0
	High	GHHWMWDSR	1	18	4	A0A3B6C9D0;A0A3B6DDM1;A0A3B6CA24;A0A3B6AZ68		0	0.001	0.06953	1.46651	2	1211.52	-0.274442	30.4885	0
	High	GMQEFDQAMQHLEEK	1	9	2	A0A3B6C9D0;A0A3B6DDM1		0	0.001	0.07328	1.393	2	1820.79	-0.49909	58.8509	0
	High	VVPKPGDGQK	1	7	2	A0A3B6C9D0;A0A3B6DDM1		0	0.002	0.07837	1.56029	2	1024.58	0.148012	9.89215	1
	High	GPQTLPTGK	1	9	2	A0A3B6C9D0;A0A3B6DDM1		0	0.003	0.1326	1.99823	2	898.499	-0.324206	16.4672	0
	High	SFLVYTPSR	1	3	1	A0A3B6C9D0		0	0.003	0.1073	1.99746	2	1069.57	0.545644	50.6092	0
	High	YVFQHPQPK	2	9	2	A0A3B6C9D0;A0A3B6DDM1		0	0.003	0.132	1.61824	2	1143.59	-1.85947	21.0195	0
	High	mGDIVHTLTNRR	1	9	2	A0A3B6C9D0;A0A3B6DDM1	M1(Oxidation)	0	0.003	0.1166	1.53874	3	1428.74	2.13474	27.9511	1
	High	LHmAVADKWIELLK	2	18	4	A0A3B6C9D0;A0A3B6DDM1;A0A3B6CA24;A0A3B6AZ68	M3(Oxidation)	0	0.003	0.09594	1.30317	3	1682.93	2.0241	70.4058	1
	High	GMQEFDQAmQHLEEK	1	9	2	A0A3B6C9D0;A0A3B6DDM1	M9(Oxidation)	0	0.003	0.1043	1.21637	3	1836.79	-0.32553	37.6479	0
A0A3B6DDM1	1,4-alpha-glucan branching enzyme OS=Triticum aestivum OX=4565 PE=3 SV=1 - [A0A3B6DDM1_WHEAT]	61.4238	38.58	6	1	26	53	819	92.4794	5.77002
	A2	Sequence	# PSMs	# Proteins	# Protein Groups	Protein Group Accessions	Modifications	ΔCn	q-Value	PEP	XCorr	Charge	MH+ [Da]	ΔM [ppm]	RT [min]	# Missed Cleavages
	High	LDHDVDYFTTEHPHDNRPR	7	9	2	A0A3B6C9D0;A0A3B6DDM1		0	0	1.446e-05	3.83417	4	2364.08	1.37077	25.1153	1
	High	YGFmTSEHQYVSR	5	7	2	A0A3B6C9D0;A0A3B6DDM1	M4(Oxidation)	0	0	4.128e-05	3.50922	3	1620.72	3.61435	29.2577	0
	High	AAIDQHEGGLEAFSR	2	7	2	A0A3B6C9D0;A0A3B6DDM1		0	0	3.463e-05	3.21643	3	1600.77	0.0170089	37.8975	0
	High	YGFMTSEHQYVSR	2	7	2	A0A3B6C9D0;A0A3B6DDM1		0	0	0.0001127	2.98669	3	1604.72	2.68762	36.3361	0
	High	cVTYAESHDQALVGDK	1	18	4	A0A3B6C9D0;A0A3B6DDM1;A0A3B6CA24;A0A3B6AZ68	C1(Carbamidomethyl)	0	0	2.329e-05	2.66801	3	1792.82	-0.609178	25.9306	0
	High	RFDLGDADFLR	2	9	2	A0A3B6C9D0;A0A3B6DDM1		0	0	0.02128	2.65433	2	1324.66	0.25759	65.7664	1
	High	AHELGLLVLmDIVHSHSSNNTLDGLNGFDGTDTHYFHGGPR	1	9	2	A0A3B6C9D0;A0A3B6DDM1	M10(Oxidation)	0	0	0.000863	2.55113	5	4460.1	-1.48913	79.544	0
	High	RRFDLGDADFLR	1	9	2	A0A3B6C9D0;A0A3B6DDM1		0	0	0.006661	2.40638	3	1480.77	-0.283577	54.6471	2
	High	INSYANFR	1	9	2	A0A3B6C9D0;A0A3B6DDM1		0	0	0.02324	2.39273	2	984.49	0.384568	28.2974	0
	High	MGDIVHTLTNR	1	9	2	A0A3B6C9D0;A0A3B6DDM1		0	0	0.04384	2.28285	2	1256.64	-0.285165	42.8482	0
	High	ELVVGEKPR	2	7	2	A0A3B6C9D0;A0A3B6DDM1		0	0	0.009553	2.27966	3	1026.59	-0.305907	18.2446	1
	High	KHEEDKVIIFER	1	9	2	A0A3B6C9D0;A0A3B6DDM1		0	0	0.04494	2.23369	3	1542.83	-0.192941	28.9843	2
	High	IYESHIGmSSPEPK	1	6	2	A0A3B6C9D0;A0A3B6DDM1	M8(Oxidation)	0	0	0.00549	2.18087	3	1590.75	-0.713256	19.8802	0
	High	mGDIVHTLTNR	2	9	2	A0A3B6C9D0;A0A3B6DDM1	M1(Oxidation)	0	0	0.006517	2.1266	2	1272.64	0.0691308	34.281	0
	High	VALDSDDALFGGFSR	2	9	2	A0A3B6C9D0;A0A3B6DDM1		0	0	0.000777	2.10385	2	1569.75	-0.627954	73.3858	0
	High	IYEIDPTLKDFR	1	7	2	A0A3B6C9D0;A0A3B6DDM1		0	0	0.003712	1.92358	3	1509.79	-0.362075	58.7978	1
	High	mDTPSGVK	1	9	2	A0A3B6C9D0;A0A3B6DDM1	M1(Oxidation)	0	0	0.0236	1.88983	2	850.398	0.386228	11.3834	0
	High	LHMAVADKWIELLK	2	18	4	A0A3B6C9D0;A0A3B6DDM1;A0A3B6CA24;A0A3B6AZ68		0	0	0.04844	1.87939	3	1666.94	0.787162	77.8633	1
	High	INSYANFRDEVLPR	2	9	2	A0A3B6C9D0;A0A3B6DDM1		0	0	0.001041	1.60905	3	1693.87	-0.261398	49.8771	1
	High	FDLGDADFLR	1	9	2	A0A3B6C9D0;A0A3B6DDM1		0	0	0.02779	1.48692	2	1168.56	-0.08667	75.5051	0
	High	IYESHIGMSSPEPK	2	6	2	A0A3B6C9D0;A0A3B6DDM1		0	0	0.0272	1.46074	2	1574.75	-0.220217	26.5994	0
	High	VLPGNNNSYDK	1	9	2	A0A3B6C9D0;A0A3B6DDM1		0	0	0.02136	1.40667	2	1220.59	-0.306196	17.6323	0
	High	GHHWmWDSR	1	18	4	A0A3B6C9D0;A0A3B6DDM1;A0A3B6CA24;A0A3B6AZ68	M5(Oxidation)	0	0.001	0.06949	1.59008	2	1227.51	-0.901716	21.0232	0
	High	GHHWMWDSR	1	18	4	A0A3B6C9D0;A0A3B6DDM1;A0A3B6CA24;A0A3B6AZ68		0	0.001	0.06953	1.46651	2	1211.52	-0.274442	30.4885	0
	High	GMQEFDQAMQHLEEK	1	9	2	A0A3B6C9D0;A0A3B6DDM1		0	0.001	0.07328	1.393	2	1820.79	-0.49909	58.8509	0
	High	VVPKPGDGQK	1	7	2	A0A3B6C9D0;A0A3B6DDM1		0	0.002	0.07837	1.56029	2	1024.58	0.148012	9.89215	1
	High	GPQTLPTGK	1	9	2	A0A3B6C9D0;A0A3B6DDM1		0	0.003	0.1326	1.99823	2	898.499	-0.324206	16.4672	0
	High	YVFQHPQPK	2	9	2	A0A3B6C9D0;A0A3B6DDM1		0	0.003	0.132	1.61824	2	1143.59	-1.85947	21.0195	0
	High	mGDIVHTLTNRR	1	9	2	A0A3B6C9D0;A0A3B6DDM1	M1(Oxidation)	0	0.003	0.1166	1.53874	3	1428.74	2.13474	27.9511	1
	High	EWAPGAHSAALVGDFNNWNPNADAmTR	1	3	1	A0A3B6DDM1	M25(Oxidation)	0	0.003	0.1164	1.37908	3	2928.32	1.63209	68.1298	0
	High	LHmAVADKWIELLK	2	18	4	A0A3B6C9D0;A0A3B6DDM1;A0A3B6CA24;A0A3B6AZ68	M3(Oxidation)	0	0.003	0.09594	1.30317	3	1682.93	2.0241	70.4058	1
	High	GMQEFDQAmQHLEEK	1	9	2	A0A3B6C9D0;A0A3B6DDM1	M9(Oxidation)	0	0.003	0.1043	1.21637	3	1836.79	-0.32553	37.6479	0
A0A3B6U9P0	Beta-amylase OS=Triticum aestivum OX=4565 PE=3 SV=1 - [A0A3B6U9P0_WHEAT]	59.1145	44.59	9	5	20	38	527	58.889	5.37646
	A2	Sequence	# PSMs	# Proteins	# Protein Groups	Protein Group Accessions	Modifications	ΔCn	q-Value	PEP	XCorr	Charge	MH+ [Da]	ΔM [ppm]	RT [min]	# Missed Cleavages
	High	mHANLPHDPcVDPVAPLQR	3	8	3	A0A3B6U9P0;A0A3B6KSH4;A0A3B6IYD4	M1(Oxidation); C10(Carbamidomethyl)	0	0	4.954e-05	3.49289	3	2183.05	-0.00146512	42.652	0
	High	SGPELTIEmILQAAQPK	2	8	3	A0A3B6U9P0;A0A3B6KSH4;A0A3B6IYD4	M9(Oxidation)	0	0	4.926e-05	3.03621	2	1841.97	-0.533031	85.7855	0
	High	AAAAmVGHPEWEFPR	10	6	2	A0A3B6U9P0;A0A3B6KSH4	M5(Oxidation)	0	0	3.003e-05	3.01366	3	1684.79	1.01314	50.3237	0
	High	LSNQLVEGQNYVNFK	2	8	3	A0A3B6U9P0;A0A3B6KSH4;A0A3B6IYD4		0	0	0.000174	2.70943	2	1752.89	0.595829	56.059	0
	High	HGDKILDEANK	1	13	3	A0A3B6KSH4;A0A3B6U9P0;A0A3B6IYD4		0	0	0.001068	2.59998	2	1239.63	-1.07611	14.2412	1
	High	HHASLNFTcAEmR	1	6	2	A0A3B6U9P0;A0A3B6IYD4	C9(Carbamidomethyl); M12(Oxidation)	0	0	0.004329	2.52651	3	1589.69	-0.513571	21.7517	0
	High	VPSHAAEVTAGYYNLHDR	2	4	1	A0A3B6U9P0		0	0	0.001138	2.49522	4	1999.96	0.700204	32.0228	0
	High	YDPTAYNTILR	1	8	3	A0A3B6U9P0;A0A3B6KSH4;A0A3B6IYD4		0	0	0.0009807	2.46972	2	1326.67	-0.184371	52.4977	0
	High	EGLNMAcENALPR	1	6	2	A0A3B6U9P0;A0A3B6KSH4	C7(Carbamidomethyl)	0	0	0.0009628	2.31184	2	1474.68	-0.919591	45.3686	0
	High	NVGVSDPDIFYTDQHGTR	1	5	1	A0A3B6U9P0		0	0	0.001196	2.15915	3	2020.94	-0.288667	48.437	0
	High	EGLNmAcENALPR	1	6	2	A0A3B6U9P0;A0A3B6KSH4	M5(Oxidation); C7(Carbamidomethyl)	0	0	0.009636	2.04574	2	1490.67	-1.18354	32.9103	0
	High	LFGFTYLR	1	15	3	A0A3B6KSH4;A0A3B6U9P0;A0A3B6IYD4		0	0	0.02429	2.04084	2	1016.56	0.332455	76.7463	0
	High	TRFFVDNGTYLTEQGR	1	8	3	A0A3B6U9P0;A0A3B6KSH4;A0A3B6IYD4		0	0	0.02207	1.98715	3	1903.92	-5.41176	50.9071	1
	High	QLFELVHEAGLK	1	5	1	A0A3B6U9P0		0	0	0.007015	1.91979	2	1383.77	5.79898	62.1562	0
	High	DAGTYNDTPQR	1	5	1	A0A3B6U9P0		0	0	0.03317	1.91229	2	1237.54	-0.239441	13.5412	0
	High	GDELRGQLKR	1	5	1	A0A3B6U9P0		0	0	0.0182	1.89227	3	1171.65	-0.331187	14.0506	2
	High	ISGIHWWYK	1	6	3	A0A3B6U9P0;A0A3B6KSH4;A0A3B6IYD4		0	0	0.03048	1.88541	2	1189.62	0.890461	56.537	0
	High	AAAAMVGHPEWEFPR	1	6	2	A0A3B6U9P0;A0A3B6KSH4		0	0	0.005357	1.71049	3	1668.79	-0.451556	56.0903	0
	High	MHANLPHDPcVDPVAPLQR	1	8	3	A0A3B6U9P0;A0A3B6KSH4;A0A3B6IYD4	C10(Carbamidomethyl)	0	0	0.03545	1.63417	3	2167.05	-0.291932	47.2627	0
	High	VYDWSAYK	1	7	2	A0A3B6U9P0;A0A3B6IYD4		0	0	0.03914	1.36844	2	1031.48	0.386702	39.2616	0
	High	FFVDNGTYLTEQGR	1	8	3	A0A3B6U9P0;A0A3B6KSH4;A0A3B6IYD4		0	0	0.02894	1.35441	2	1646.78	-1.72915	56.2592	0
	High	DGYRPIAR	2	11	3	A0A3B6U9P0;A0A3B6KSH4;A0A3B6IYD4		0	0.002	0.09026	1.98176	3	947.505	-0.493513	16.6147	1
	High	FEKGDELR	1	13	3	A0A3B6U9P0;A0A3B6KSH4;A0A3B6IYD4		0	0.003	0.1026	1.64128	2	993.5	0.374947	14.4693	1
A0A3B6KSH4	Beta-amylase OS=Triticum aestivum OX=4565 PE=3 SV=1 - [A0A3B6KSH4_WHEAT]	56.3972	48.57	12	8	22	41	525	58.827	5.68115
	A2	Sequence	# PSMs	# Proteins	# Protein Groups	Protein Group Accessions	Modifications	ΔCn	q-Value	PEP	XCorr	Charge	MH+ [Da]	ΔM [ppm]	RT [min]	# Missed Cleavages
	High	mHANLPHDPcVDPVAPLQR	3	8	3	A0A3B6U9P0;A0A3B6KSH4;A0A3B6IYD4	M1(Oxidation); C10(Carbamidomethyl)	0	0	4.954e-05	3.49289	3	2183.05	-0.00146512	42.652	0
	High	SGPELTIEmILQAAQPK	2	8	3	A0A3B6U9P0;A0A3B6KSH4;A0A3B6IYD4	M9(Oxidation)	0	0	4.926e-05	3.03621	2	1841.97	-0.533031	85.7855	0
	High	AAAAmVGHPEWEFPR	10	6	2	A0A3B6U9P0;A0A3B6KSH4	M5(Oxidation)	0	0	3.003e-05	3.01366	3	1684.79	1.01314	50.3237	0
	High	LSNQLVEGQNYVNFK	2	8	3	A0A3B6U9P0;A0A3B6KSH4;A0A3B6IYD4		0	0	0.000174	2.70943	2	1752.89	0.595829	56.059	0
	High	HGDKILDEANK	1	13	3	A0A3B6KSH4;A0A3B6U9P0;A0A3B6IYD4		0	0	0.001068	2.59998	2	1239.63	-1.07611	14.2412	1
	High	VPSHAAEITAGYYNLHDR	2	1	1	A0A3B6KSH4		0	0	0.0007082	2.50784	4	2013.98	0.0161914	36.6637	0
	High	YDPTAYNTILR	1	8	3	A0A3B6U9P0;A0A3B6KSH4;A0A3B6IYD4		0	0	0.0009807	2.46972	2	1326.67	-0.184371	52.4977	0
	High	EGLNMAcENALPR	1	6	2	A0A3B6U9P0;A0A3B6KSH4	C7(Carbamidomethyl)	0	0	0.0009628	2.31184	2	1474.68	-0.919591	45.3686	0
	High	ILDEANKVFLGHR	2	3	2	A0A3B6KSH4;A0A3B6IYD4		0	0	0.001104	2.26473	3	1511.83	0.981902	43.3278	1
	High	GDELREQLKR	1	1	1	A0A3B6KSH4		0	0	0.04609	2.14511	3	1243.68	0.218316	16.0168	2
	High	EGLNmAcENALPR	1	6	2	A0A3B6U9P0;A0A3B6KSH4	M5(Oxidation); C7(Carbamidomethyl)	0	0	0.009636	2.04574	2	1490.67	-1.18354	32.9103	0
	High	LFGFTYLR	1	15	3	A0A3B6KSH4;A0A3B6U9P0;A0A3B6IYD4		0	0	0.02429	2.04084	2	1016.56	0.332455	76.7463	0
	High	TRFFVDNGTYLTEQGR	1	8	3	A0A3B6U9P0;A0A3B6KSH4;A0A3B6IYD4		0	0	0.02207	1.98715	3	1903.92	-5.41176	50.9071	1
	High	ISGIHWWYK	1	6	3	A0A3B6U9P0;A0A3B6KSH4;A0A3B6IYD4		0	0	0.03048	1.88541	2	1189.62	0.890461	56.537	0
	High	LDPFPFEEHTDLR	1	1	1	A0A3B6KSH4		0	0	0.01252	1.88151	3	1615.78	2.38557	64.2905	0
	High	DAGQYNDTPQR	1	1	1	A0A3B6KSH4		0	0	0.02938	1.88061	2	1264.55	-0.745252	13.0374	0
	High	AAAAMVGHPEWEFPR	1	6	2	A0A3B6U9P0;A0A3B6KSH4		0	0	0.005357	1.71049	3	1668.79	-0.451556	56.0903	0
	High	MHANLPHDPcVDPVAPLQR	1	8	3	A0A3B6U9P0;A0A3B6KSH4;A0A3B6IYD4	C10(Carbamidomethyl)	0	0	0.03545	1.63417	3	2167.05	-0.291932	47.2627	0
	High	NVGASDPDIFYTDQHGTR	1	1	1	A0A3B6KSH4		0	0	0.004401	1.48372	3	1992.9	-0.818911	41.1746	0
	High	FFVDNGTYLTEQGR	1	8	3	A0A3B6U9P0;A0A3B6KSH4;A0A3B6IYD4		0	0	0.02894	1.35441	2	1646.78	-1.72915	56.2592	0
	High	AYDWSAYK	1	8	1	A0A3B6KSH4		0	0.001	0.07272	1.68736	2	1003.45	2.27208	36.4746	0
	High	SAVQmYTDYmASFR	1	1	1	A0A3B6KSH4	M5(Oxidation); M10(Oxidation)	0	0.001	0.06237	1.05412	2	1701.72	-0.431726	46.7042	0
	High	DGYRPIAR	2	11	3	A0A3B6U9P0;A0A3B6KSH4;A0A3B6IYD4		0	0.002	0.09026	1.98176	3	947.505	-0.493513	16.6147	1
	High	FEKGDELR	1	13	3	A0A3B6U9P0;A0A3B6KSH4;A0A3B6IYD4		0	0.003	0.1026	1.64128	2	993.5	0.374947	14.4693	1
	High	QLFQLVHEAGLK	1	1	1	A0A3B6KSH4		0	0.003	0.1235	1.13476	3	1382.78	0.21788	59.8458	0
F4Y590	Heat shock protein 90 OS=Triticum aestivum OX=4565 GN=Hsp90.1-B1 PE=2 SV=1 - [F4Y590_WHEAT]	55.5667	39.33	2	2	33	49	712	81.2392	5.04639
	A2	Sequence	# PSMs	# Proteins	# Protein Groups	Protein Group Accessions	Modifications	ΔCn	q-Value	PEP	XCorr	Charge	MH+ [Da]	ΔM [ppm]	RT [min]	# Missed Cleavages
	High	SKLDAQPELFIR	2	6	4	F4Y589;A0A3B6SIR8;F4Y590;A0A3B6D834		0	0	7.88e-05	3.46307	2	1416.78	-0.271046	52.1637	1
	High	SGDELTSLKDYVTR	3	14	6	F4Y595;F4Y594;F4Y589;A0A3B6SIR8;F4Y590;Q0Q0I7		0	0	6.903e-05	3.2121	3	1583.79	-0.55812	53.7944	1
	High	SDLVNNLGTIAR	1	16	7	F4Y595;F4Y594;F4Y589;A0A3B6SIR8;F4Y590;Q0Q0I7;A0A3B6D834		0	0	0.000339	2.76586	2	1272.69	-0.463762	52.426	0
	High	DILGDKVEK	2	4	3	F4Y589;F4Y590;A0A3B6D834		0	0	0.00542	2.70248	3	1016.56	0.309283	15.4276	1
	High	GVVDSDDLPLNISR	1	4	3	F4Y589;F4Y590;A0A3B6D834		0	0	0.0007125	2.63502	2	1499.77	-2.4579	61.4618	0
	High	AVENSPFLER	2	4	3	F4Y589;F4Y590;A0A3B6D834		0	0	0.005038	2.6037	2	1161.59	0.49966	38.6842	0
	High	ELISNSSDALDKIR	2	13	5	F4Y595;F4Y589;F4Y590;Q0Q0I7;A0A3B6D834		0	0	2.423e-05	2.58298	3	1560.83	1.52366	44.4754	1
	High	RAPFDLFDTRK	1	8	5	F4Y594;F4Y589;A0A3B6SIR8;F4Y590;A0A3B6D834		0	0	0.01397	2.54141	3	1365.73	0.0815662	51.7535	2
	High	KPEEISKEEYASFYK	2	4	3	F4Y589;F4Y590;A0A3B6D834		0	0	0.0001664	2.49162	2	1847.91	0.366171	32.9687	2
	High	TTEKEISDDEDDDSAEKK	1	1	1	F4Y590		0	0	0.00122	2.32558	3	2054.89	-0.0240467	11.8878	2
	High	APFDLFDTR	1	8	5	F4Y594;F4Y589;A0A3B6SIR8;F4Y590;A0A3B6D834		0	0	0.01171	2.20511	2	1081.53	-1.16909	69.6662	0
	High	APFDLFDTRK	2	8	5	F4Y594;F4Y589;A0A3B6SIR8;F4Y590;A0A3B6D834		0	0	0.00923	2.04596	2	1209.63	0.0653691	57.5544	1
	High	DIYYITGESR	1	4	3	F4Y589;F4Y590;A0A3B6D834		0	0	0.02054	2.00287	2	1216.58	0.140578	42.878	0
	High	DSSMGAYMSSK	1	4	3	F4Y589;F4Y590;A0A3B6D834		0	0	0.0106	1.97902	2	1163.47	0.699558	25.1038	0
	High	SGDELTSLK	1	14	6	F4Y595;F4Y594;F4Y589;A0A3B6SIR8;F4Y590;Q0Q0I7		0	0	0.01253	1.83584	2	949.483	-1.24362	26.5533	0
	High	DDQLEYLEER	1	8	5	F4Y594;F4Y589;A0A3B6SIR8;F4Y590;A0A3B6D834		0	0	0.02007	1.69214	2	1309.59	-0.245626	44.9525	0
	High	KAVENSPFLER	1	4	3	F4Y589;F4Y590;A0A3B6D834		0	0	0.05085	1.57183	2	1289.69	0.545229	28.6346	1
	High	EGEVEEVDDDSENKDK	2	1	1	F4Y590		0	0	0.005763	1.56341	3	1836.76	-0.28618	14.7842	1
	High	TIKDILGDKVEK	3	3	2	F4Y590;A0A3B6D834		0	0	0.003164	1.4956	2	1358.79	0.50718	34.4212	2
	High	KTmEINPENGImEELR	1	4	3	F4Y589;F4Y590;A0A3B6D834	M3(Oxidation); M12(Oxidation)	0	0	0.04595	1.3559	3	1935.92	0.369526	42.9556	1
	High	ELISNSSDALDK	1	13	5	F4Y595;F4Y589;F4Y590;Q0Q0I7;A0A3B6D834		0	0	0.04563	1.33477	2	1291.64	-1.54346	31.3543	0
	High	TLSIIDSGVGmTK	2	4	3	F4Y589;F4Y590;A0A3B6D834	M11(Oxidation)	0	0	0.02312	1.31807	2	1337.7	0.639836	50.1754	0
	High	EGLKLDEETEEEK	2	4	3	F4Y589;F4Y590;A0A3B6D834		0	0	0.04237	1.28604	2	1548.73	-1.12584	25.2176	1
	High	DSSmGAYmSSK	1	4	3	F4Y589;F4Y590;A0A3B6D834	M4(Oxidation); M8(Oxidation)	0	0	0.04068	1.25798	2	1195.46	-0.206241	9.89405	0
	High	SITNDWEDHLAVK	2	4	3	F4Y589;F4Y590;A0A3B6D834		0	0	0.02296	1.20526	3	1527.74	-0.0145417	43.1457	0
	High	HFSVEGQLEFK	1	17	7	F4Y595;F4Y594;F4Y589;A0A3B6SIR8;F4Y590;Q0Q0I7;A0A3B6D834		0	0.001	0.06132	2.5477	3	1320.66	-0.209841	47.9235	0
	High	DIYYITGESRK	1	4	3	F4Y589;F4Y590;A0A3B6D834		0	0.001	0.05532	1.87566	2	1344.68	0.58161	34.3013	1
	High	DDQLEYLEERR	1	8	5	F4Y594;F4Y589;A0A3B6SIR8;F4Y590;A0A3B6D834		0	0.001	0.07825	1.16983	3	1465.69	-1.03026	38.9033	1
	High	EGLKLDEETEEEKK	1	4	3	F4Y589;F4Y590;A0A3B6D834		0	0.002	0.08832	1.34839	3	1676.82	-1.01104	20.0608	2
	High	DSSmGAYMSSK	1	4	3	F4Y589;F4Y590;A0A3B6D834	M4(Oxidation)	0	0.002	0.08538	0.709537	2	1179.47	0.0335244	16.9327	0
	High	LGVHEDSQNR	1	4	3	F4Y589;F4Y590;A0A3B6D834		0	0.003	0.1294	1.67946	3	1154.55	-0.225786	10.1976	0
	High	EEYASFYK	1	4	3	F4Y589;F4Y590;A0A3B6D834		0	0.003	0.1116	1.4283	2	1036.46	0.691702	32.7883	0
	High	HSEFISYPIYLWTEK	1	4	3	F4Y589;F4Y590;A0A3B6D834		0	0.007	0.1635	0.935512	3	1912.95	0.67573	80.1733	0
	High	FESLTDK	1	16	7	F4Y595;F4Y594;F4Y589;A0A3B6SIR8;F4Y590;Q0Q0I7;A0A3B6D834		0	0.008	0.181	1.85872	2	839.414	-0.173961	21.1457	0
	High	RAPFDLFDTR	1	8	5	F4Y594;F4Y589;A0A3B6SIR8;F4Y590;A0A3B6D834		0	0.008	0.1742	1.84862	3	1237.63	-0.083166	63.2476	1
F4Y589	Heat shock protein 90 OS=Triticum aestivum OX=4565 GN=Hsp90.1-A1 PE=2 SV=1 - [F4Y589_WHEAT]	55.3619	37.48	2	2	32	46	707	81.0801	5.03369
	A2	Sequence	# PSMs	# Proteins	# Protein Groups	Protein Group Accessions	Modifications	ΔCn	q-Value	PEP	XCorr	Charge	MH+ [Da]	ΔM [ppm]	RT [min]	# Missed Cleavages
	High	SKLDAQPELFIR	2	6	4	F4Y589;A0A3B6SIR8;F4Y590;A0A3B6D834		0	0	7.88e-05	3.46307	2	1416.78	-0.271046	52.1637	1
	High	SGDELTSLKDYVTR	3	14	6	F4Y595;F4Y594;F4Y589;A0A3B6SIR8;F4Y590;Q0Q0I7		0	0	6.903e-05	3.2121	3	1583.79	-0.55812	53.7944	1
	High	SDLVNNLGTIAR	1	16	7	F4Y595;F4Y594;F4Y589;A0A3B6SIR8;F4Y590;Q0Q0I7;A0A3B6D834		0	0	0.000339	2.76586	2	1272.69	-0.463762	52.426	0
	High	DILGDKVEK	2	4	3	F4Y589;F4Y590;A0A3B6D834		0	0	0.00542	2.70248	3	1016.56	0.309283	15.4276	1
	High	GVVDSDDLPLNISR	1	4	3	F4Y589;F4Y590;A0A3B6D834		0	0	0.0007125	2.63502	2	1499.77	-2.4579	61.4618	0
	High	AVENSPFLER	2	4	3	F4Y589;F4Y590;A0A3B6D834		0	0	0.005038	2.6037	2	1161.59	0.49966	38.6842	0
	High	ELISNSSDALDKIR	2	13	5	F4Y595;F4Y589;F4Y590;Q0Q0I7;A0A3B6D834		0	0	2.423e-05	2.58298	3	1560.83	1.52366	44.4754	1
	High	RAPFDLFDTRK	1	8	5	F4Y594;F4Y589;A0A3B6SIR8;F4Y590;A0A3B6D834		0	0	0.01397	2.54141	3	1365.73	0.0815662	51.7535	2
	High	KPEEISKEEYASFYK	2	4	3	F4Y589;F4Y590;A0A3B6D834		0	0	0.0001664	2.49162	2	1847.91	0.366171	32.9687	2
	High	APFDLFDTR	1	8	5	F4Y594;F4Y589;A0A3B6SIR8;F4Y590;A0A3B6D834		0	0	0.01171	2.20511	2	1081.53	-1.16909	69.6662	0
	High	TTEKEISDDEDEDASEEKK	1	1	1	F4Y589		0	0	0.001045	2.12075	3	2197.95	-0.254854	13.7203	2
	High	APFDLFDTRK	2	8	5	F4Y594;F4Y589;A0A3B6SIR8;F4Y590;A0A3B6D834		0	0	0.00923	2.04596	2	1209.63	0.0653691	57.5544	1
	High	DIYYITGESR	1	4	3	F4Y589;F4Y590;A0A3B6D834		0	0	0.02054	2.00287	2	1216.58	0.140578	42.878	0
	High	DSSMGAYMSSK	1	4	3	F4Y589;F4Y590;A0A3B6D834		0	0	0.0106	1.97902	2	1163.47	0.699558	25.1038	0
	High	SGDELTSLK	1	14	6	F4Y595;F4Y594;F4Y589;A0A3B6SIR8;F4Y590;Q0Q0I7		0	0	0.01253	1.83584	2	949.483	-1.24362	26.5533	0
	High	DDQLEYLEER	1	8	5	F4Y594;F4Y589;A0A3B6SIR8;F4Y590;A0A3B6D834		0	0	0.02007	1.69214	2	1309.59	-0.245626	44.9525	0
	High	KAVENSPFLER	1	4	3	F4Y589;F4Y590;A0A3B6D834		0	0	0.05085	1.57183	2	1289.69	0.545229	28.6346	1
	High	KTmEINPENGImEELR	1	4	3	F4Y589;F4Y590;A0A3B6D834	M3(Oxidation); M12(Oxidation)	0	0	0.04595	1.3559	3	1935.92	0.369526	42.9556	1
	High	ELISNSSDALDK	1	13	5	F4Y595;F4Y589;F4Y590;Q0Q0I7;A0A3B6D834		0	0	0.04563	1.33477	2	1291.64	-1.54346	31.3543	0
	High	TLSIIDSGVGmTK	2	4	3	F4Y589;F4Y590;A0A3B6D834	M11(Oxidation)	0	0	0.02312	1.31807	2	1337.7	0.639836	50.1754	0
	High	EGLKLDEETEEEK	2	4	3	F4Y589;F4Y590;A0A3B6D834		0	0	0.04237	1.28604	2	1548.73	-1.12584	25.2176	1
	High	DSSmGAYmSSK	1	4	3	F4Y589;F4Y590;A0A3B6D834	M4(Oxidation); M8(Oxidation)	0	0	0.04068	1.25798	2	1195.46	-0.206241	9.89405	0
	High	SITNDWEDHLAVK	2	4	3	F4Y589;F4Y590;A0A3B6D834		0	0	0.02296	1.20526	3	1527.74	-0.0145417	43.1457	0
	High	HFSVEGQLEFK	1	17	7	F4Y595;F4Y594;F4Y589;A0A3B6SIR8;F4Y590;Q0Q0I7;A0A3B6D834		0	0.001	0.06132	2.5477	3	1320.66	-0.209841	47.9235	0
	High	DIYYITGESRK	1	4	3	F4Y589;F4Y590;A0A3B6D834		0	0.001	0.05532	1.87566	2	1344.68	0.58161	34.3013	1
	High	DDQLEYLEERR	1	8	5	F4Y594;F4Y589;A0A3B6SIR8;F4Y590;A0A3B6D834		0	0.001	0.07825	1.16983	3	1465.69	-1.03026	38.9033	1
	High	EGLKLDEETEEEKK	1	4	3	F4Y589;F4Y590;A0A3B6D834		0	0.002	0.08832	1.34839	3	1676.82	-1.01104	20.0608	2
	High	IIKDILGDKVEK	2	1	1	F4Y589		0	0.002	0.08168	1.30988	3	1370.83	-0.295777	33.7799	2
	High	DSSmGAYMSSK	1	4	3	F4Y589;F4Y590;A0A3B6D834	M4(Oxidation)	0	0.002	0.08538	0.709537	2	1179.47	0.0335244	16.9327	0
	High	LGVHEDSQNR	1	4	3	F4Y589;F4Y590;A0A3B6D834		0	0.003	0.1294	1.67946	3	1154.55	-0.225786	10.1976	0
	High	EEYASFYK	1	4	3	F4Y589;F4Y590;A0A3B6D834		0	0.003	0.1116	1.4283	2	1036.46	0.691702	32.7883	0
	High	HSEFISYPIYLWTEK	1	4	3	F4Y589;F4Y590;A0A3B6D834		0	0.007	0.1635	0.935512	3	1912.95	0.67573	80.1733	0
	High	FESLTDK	1	16	7	F4Y595;F4Y594;F4Y589;A0A3B6SIR8;F4Y590;Q0Q0I7;A0A3B6D834		0	0.008	0.181	1.85872	2	839.414	-0.173961	21.1457	0
	High	RAPFDLFDTR	1	8	5	F4Y594;F4Y589;A0A3B6SIR8;F4Y590;A0A3B6D834		0	0.008	0.1742	1.84862	3	1237.63	-0.083166	63.2476	1
A0A3B6D834	HATPase_c domain-containing protein OS=Triticum aestivum OX=4565 PE=3 SV=1 - [A0A3B6D834_WHEAT]	52.9849	39.61	3	4	33	47	712	81.3942	5.03369
	A2	Sequence	# PSMs	# Proteins	# Protein Groups	Protein Group Accessions	Modifications	ΔCn	q-Value	PEP	XCorr	Charge	MH+ [Da]	ΔM [ppm]	RT [min]	# Missed Cleavages
	High	SGDDLTSLKDYVTR	2	2	1	A0A3B6D834		0	0	2.935e-06	3.94793	3	1569.78	1.31913	53.0658	1
	High	SKLDAQPELFIR	2	6	4	F4Y589;A0A3B6SIR8;F4Y590;A0A3B6D834		0	0	7.88e-05	3.46307	2	1416.78	-0.271046	52.1637	1
	High	SDLVNNLGTIAR	1	16	7	F4Y595;F4Y594;F4Y589;A0A3B6SIR8;F4Y590;Q0Q0I7;A0A3B6D834		0	0	0.000339	2.76586	2	1272.69	-0.463762	52.426	0
	High	DILGDKVEK	2	4	3	F4Y589;F4Y590;A0A3B6D834		0	0	0.00542	2.70248	3	1016.56	0.309283	15.4276	1
	High	GVVDSDDLPLNISR	1	4	3	F4Y589;F4Y590;A0A3B6D834		0	0	0.0007125	2.63502	2	1499.77	-2.4579	61.4618	0
	High	AVENSPFLER	2	4	3	F4Y589;F4Y590;A0A3B6D834		0	0	0.005038	2.6037	2	1161.59	0.49966	38.6842	0
	High	ELISNSSDALDKIR	2	13	5	F4Y595;F4Y589;F4Y590;Q0Q0I7;A0A3B6D834		0	0	2.423e-05	2.58298	3	1560.83	1.52366	44.4754	1
	High	RAPFDLFDTRK	1	8	5	F4Y594;F4Y589;A0A3B6SIR8;F4Y590;A0A3B6D834		0	0	0.01397	2.54141	3	1365.73	0.0815662	51.7535	2
	High	KPEEISKEEYASFYK	2	4	3	F4Y589;F4Y590;A0A3B6D834		0	0	0.0001664	2.49162	2	1847.91	0.366171	32.9687	2
	High	SGDDLTSLK	1	2	1	A0A3B6D834		0	0	0.008932	2.45553	2	935.465	-2.99716	25.7778	0
	High	APFDLFDTR	1	8	5	F4Y594;F4Y589;A0A3B6SIR8;F4Y590;A0A3B6D834		0	0	0.01171	2.20511	2	1081.53	-1.16909	69.6662	0
	High	APFDLFDTRK	2	8	5	F4Y594;F4Y589;A0A3B6SIR8;F4Y590;A0A3B6D834		0	0	0.00923	2.04596	2	1209.63	0.0653691	57.5544	1
	High	DIYYITGESR	1	4	3	F4Y589;F4Y590;A0A3B6D834		0	0	0.02054	2.00287	2	1216.58	0.140578	42.878	0
	High	DSSMGAYMSSK	1	4	3	F4Y589;F4Y590;A0A3B6D834		0	0	0.0106	1.97902	2	1163.47	0.699558	25.1038	0
	High	DDQLEYLEER	1	8	5	F4Y594;F4Y589;A0A3B6SIR8;F4Y590;A0A3B6D834		0	0	0.02007	1.69214	2	1309.59	-0.245626	44.9525	0
	High	KAVENSPFLER	1	4	3	F4Y589;F4Y590;A0A3B6D834		0	0	0.05085	1.57183	2	1289.69	0.545229	28.6346	1
	High	TIKDILGDKVEK	3	3	2	F4Y590;A0A3B6D834		0	0	0.003164	1.4956	2	1358.79	0.50718	34.4212	2
	High	KTmEINPENGImEELR	1	4	3	F4Y589;F4Y590;A0A3B6D834	M3(Oxidation); M12(Oxidation)	0	0	0.04595	1.3559	3	1935.92	0.369526	42.9556	1
	High	ELISNSSDALDK	1	13	5	F4Y595;F4Y589;F4Y590;Q0Q0I7;A0A3B6D834		0	0	0.04563	1.33477	2	1291.64	-1.54346	31.3543	0
	High	TLSIIDSGVGmTK	2	4	3	F4Y589;F4Y590;A0A3B6D834	M11(Oxidation)	0	0	0.02312	1.31807	2	1337.7	0.639836	50.1754	0
	High	EGLKLDEETEEEK	2	4	3	F4Y589;F4Y590;A0A3B6D834		0	0	0.04237	1.28604	2	1548.73	-1.12584	25.2176	1
	High	DSSmGAYmSSK	1	4	3	F4Y589;F4Y590;A0A3B6D834	M4(Oxidation); M8(Oxidation)	0	0	0.04068	1.25798	2	1195.46	-0.206241	9.89405	0
	High	SITNDWEDHLAVK	2	4	3	F4Y589;F4Y590;A0A3B6D834		0	0	0.02296	1.20526	3	1527.74	-0.0145417	43.1457	0
	High	HFSVEGQLEFK	1	17	7	F4Y595;F4Y594;F4Y589;A0A3B6SIR8;F4Y590;Q0Q0I7;A0A3B6D834		0	0.001	0.06132	2.5477	3	1320.66	-0.209841	47.9235	0
	High	DIYYITGESRK	1	4	3	F4Y589;F4Y590;A0A3B6D834		0	0.001	0.05532	1.87566	2	1344.68	0.58161	34.3013	1
	High	DDQLEYLEERR	1	8	5	F4Y594;F4Y589;A0A3B6SIR8;F4Y590;A0A3B6D834		0	0.001	0.07825	1.16983	3	1465.69	-1.03026	38.9033	1
	High	EGLKLDEETEEEKK	1	4	3	F4Y589;F4Y590;A0A3B6D834		0	0.002	0.08832	1.34839	3	1676.82	-1.01104	20.0608	2
	High	DSSmGAYMSSK	1	4	3	F4Y589;F4Y590;A0A3B6D834	M4(Oxidation)	0	0.002	0.08538	0.709537	2	1179.47	0.0335244	16.9327	0
	High	LGVHEDSQNR	1	4	3	F4Y589;F4Y590;A0A3B6D834		0	0.003	0.1294	1.67946	3	1154.55	-0.225786	10.1976	0
	High	EEYASFYK	1	4	3	F4Y589;F4Y590;A0A3B6D834		0	0.003	0.1116	1.4283	2	1036.46	0.691702	32.7883	0
	High	TTEKEISDDEDEESDEKK	1	2	1	A0A3B6D834		0	0.003	0.1253	1.11282	3	2126.91	-0.746214	12.7363	2
	High	EGEVEEVDDDSENKDESK	1	2	1	A0A3B6D834		0	0.004	0.135	1.13466	3	2052.84	0.851822	15.1508	1
	High	HSEFISYPIYLWTEK	1	4	3	F4Y589;F4Y590;A0A3B6D834		0	0.007	0.1635	0.935512	3	1912.95	0.67573	80.1733	0
	High	FESLTDK	1	16	7	F4Y595;F4Y594;F4Y589;A0A3B6SIR8;F4Y590;Q0Q0I7;A0A3B6D834		0	0.008	0.181	1.85872	2	839.414	-0.173961	21.1457	0
	High	RAPFDLFDTR	1	8	5	F4Y594;F4Y589;A0A3B6SIR8;F4Y590;A0A3B6D834		0	0.008	0.1742	1.84862	3	1237.63	-0.083166	63.2476	1
P10388	Glutenin, high molecular weight subunit DX5 OS=Triticum aestivum OX=4565 GN=GLU-1D-1D PE=3 SV=5 - [GLT5_WHEAT]	50.8494	9.91	4	5	5	27	848	90.2385	6.88818
	A2	Sequence	# PSMs	# Proteins	# Protein Groups	Protein Group Accessions	Modifications	ΔCn	q-Value	PEP	XCorr	Charge	MH+ [Da]	ΔM [ppm]	RT [min]	# Missed Cleavages
	High	AQQLAAQLPAMcR	3	4	1	P10388	C12(Carbamidomethyl)	0	0	2.243e-05	3.3049	2	1457.73	-0.229411	48.2254	0
	High	AQQLAAQLPAmcR	17	4	1	P10388	M11(Oxidation); C12(Carbamidomethyl)	0	0	0.002566	2.74479	2	1473.73	0.0759353	39.5327	0
	High	GGSFYPGETTPPQQLQQR	2	2	1	P10388		0	0	0.001267	2.41867	3	1990.96	-0.202114	43.4474	0
	High	AcQQVmDQQLR	1	2	1	P10388	C2(Carbamidomethyl); M6(Oxidation)	0	0	0.0005983	2.32461	2	1392.64	-0.612462	16.0501	0
	High	AcQQVMDQQLR	1	2	1	P10388	C2(Carbamidomethyl)	0	0	0.00649	1.92603	2	1376.64	-1.74185	24.7417	0
	High	ELQELQER	2	2	1	P10388		0	0.002	0.09128	2.12558	2	1044.53	0.203786	21.7281	0
	High	PGQGQQPGQGQQGYYPTSPQQPGQWQQPEQGQPR	1	1	1	P10388		0	0.004	0.144	1.14413	4	3747.72	-2.61564	41.379	0
A0A3B6A0K5	Seed biotin-containing protein SBP65-like OS=Triticum aestivum OX=4565 PE=4 SV=1 - [A0A3B6A0K5_WHEAT]	47.6036	41.35	1	9	28	34	728	73.0772	8.41162
	A2	Sequence	# PSMs	# Proteins	# Protein Groups	Protein Group Accessions	Modifications	ΔCn	q-Value	PEP	XCorr	Charge	MH+ [Da]	ΔM [ppm]	RT [min]	# Missed Cleavages
	High	FRAEAQQNSADAIR	2	3	3	A0A3B5Z3G6;A0A3B5Y5E3;A0A3B6A0K5		0	0	9.573e-05	4.22379	3	1576.78	0.559486	18.5928	1
	High	GKDVTVSTGGTAAEYAK	1	3	3	A0A3B5Z3G6;A0A3B5Y5E3;A0A3B6A0K5		0	0	0.005005	3.55776	3	1654.83	-0.362209	21.0822	1
	High	REEGGQGGVSLEEIGK	1	3	3	A0A3B5Z3G6;A0A3B5Y5E3;A0A3B6A0K5		0	0	0.00907	2.95512	3	1644.82	0.649376	32.2143	1
	High	AGDTAAYIK	1	2	2	A0A3B5Z3G6;A0A3B6A0K5		0	0	0.004185	2.72902	2	909.467	-0.428361	19.2882	0
	High	DSVTGAVGGAVDK	1	1	1	A0A3B6A0K5		0	0	0.0003556	2.71478	2	1175.59	-1.1011	26.7556	0
	High	AKEVTAVTAQK	2	3	3	A0A3B5Z3G6;A0A3B5Y5E3;A0A3B6A0K5		0	0	0.001232	2.45108	2	1145.65	-1.7117	12.0535	1
	High	TTAEYTQQAAVK	1	3	3	A0A3B5Z3G6;A0A3B5Y5E3;A0A3B6A0K5		0	0	0.0006219	2.38385	2	1310.66	-1.0965	17.6632	0
	High	GSAAVTHATEDR	2	3	3	A0A3B5Z3G6;A0A3B5Y5E3;A0A3B6A0K5		0	0	0.002956	2.32564	3	1214.58	0.0940326	9.27776	0
	High	AKEVTLTTGEmTAEYAK	1	3	3	A0A3B5Z3G6;A0A3B5Y5E3;A0A3B6A0K5	M11(Oxidation)	0	0	0.01102	2.24047	3	1858.91	-1.10709	28.7893	1
	High	AEAQQNSADAIR	1	3	3	A0A3B5Z3G6;A0A3B5Y5E3;A0A3B6A0K5		0	0	0.007303	2.18669	2	1273.61	0.78677	13.8972	0
	High	DAAMHALGITGDQTVAK	1	1	1	A0A3B6A0K5		0	0	0.03264	1.85801	3	1698.85	0.47607	42.2399	0
	High	TKDVTLSTAAQAAQK	2	3	3	A0A3B5Z3G6;A0A3B5Y5E3;A0A3B6A0K5		0	0	0.002918	1.78168	2	1532.83	-1.5946	22.5616	1
	High	ALPEGAQQGR	1	3	3	A0A3B5Z3G6;A0A3B5Y5E3;A0A3B6A0K5		0	0	0.03738	1.68587	2	1026.53	0.139511	14.1735	0
	High	AADKAEEPSFDTGTQAK	1	1	1	A0A3B6A0K5		0	0	0.03355	1.67044	2	1765.82	-1.50335	20.6358	1
	High	DVTLSTAAQAAQK	1	3	3	A0A3B5Z3G6;A0A3B5Y5E3;A0A3B6A0K5		0	0	0.007069	1.65195	2	1303.68	-0.789762	31.8537	0
	High	TLGSTGDYAAAK	1	2	2	A0A3B5Z3G6;A0A3B6A0K5		0	0	0.01754	1.63531	2	1154.57	-0.799093	19.8544	0
	High	DTTEQTMGR	1	3	3	A0A3B5Z3G6;A0A3B5Y5E3;A0A3B6A0K5		0	0	0.0302	1.63123	2	1038.45	0.208779	11.2088	0
	High	GSAAVTHATEDRGK	2	3	3	A0A3B5Z3G6;A0A3B5Y5E3;A0A3B6A0K5		0	0	0.03383	1.51404	2	1399.69	-0.22507	7.03821	1
	High	DVTVSTGGTAAEYAK	1	3	3	A0A3B5Z3G6;A0A3B5Y5E3;A0A3B6A0K5		0	0	0.008278	1.26287	2	1469.72	2.87181	29.2805	0
	High	DSVMGAAGGTADKTR	1	1	1	A0A3B6A0K5		0	0	0.01059	1.16017	2	1436.68	0.981925	16.9972	1
	High	TAHGHGANAPAGGTTASSR	1	1	1	A0A3B6A0K5		0	0.001	0.05382	2.03227	3	1720.81	1.38794	6.74839	0
	High	AKDVTVSTGGTAAEYAK	1	2	2	A0A3B5Y5E3;A0A3B6A0K5		0	0.001	0.05147	1.91186	3	1668.85	0.723051	21.1888	1
	High	DTTEQTmGR	1	3	3	A0A3B5Z3G6;A0A3B5Y5E3;A0A3B6A0K5	M7(Oxidation)	0	0.001	0.06543	1.65715	2	1054.45	0.513126	6.75335	0
	High	AGDTAAYIKDSVTGAVGGAVDK	1	1	1	A0A3B6A0K5		0	0.001	0.06693	1.29247	3	2066.04	1.23251	56.6818	1
	High	EVTAVTAQK	1	3	3	A0A3B5Z3G6;A0A3B5Y5E3;A0A3B6A0K5		0	0.002	0.08899	1.62422	2	946.52	0.06664	14.1927	0
	High	GAVTVTQAPGATVVSYQEHK	1	2	2	A0A3B5Y5E3;A0A3B6A0K5		0	0.003	0.1017	1.43776	3	2043.05	-0.0543665	39.4137	0
	High	DSVmGAAGGTADK	1	1	1	A0A3B6A0K5	M4(Oxidation)	0	0.003	0.1217	1.20302	2	1195.53	-0.798216	10.6151	0
	High	DAGAHGAQVAAGETK	1	1	1	A0A3B6A0K5		0	0.004	0.1386	1.44239	2	1382.66	-1.86858	11.7603	0
	High	YNQNLQHGGGAR	1	1	1	A0A3B6A0K5		0	0.005	0.1495	1.48444	3	1314.63	0.59108	9.55443	0
W5EB84	Ribonuclease OS=Triticum aestivum OX=4565 PE=4 SV=1 - [W5EB84_WHEAT]	43.1176	24.77	3	27	27	37	989	108.585	6.88818
	A2	Sequence	# PSMs	# Proteins	# Protein Groups	Protein Group Accessions	Modifications	ΔCn	q-Value	PEP	XCorr	Charge	MH+ [Da]	ΔM [ppm]	RT [min]	# Missed Cleavages
	High	LSSFGLDRIPDAHVLTR	2	2	1	W5EB84		0	0	0.0007981	3.57367	3	1897.03	-0.431132	63.1062	1
	High	HTAVVEYVFSGHR	2	3	1	W5EB84		0	0	0.0008208	3.44677	3	1501.76	0.421103	39.3823	0
	High	LAASTASTEVPPDR	4	2	1	W5EB84		0	0	1.87e-05	3.41734	2	1414.72	-0.078189	24.2903	0
	High	SHYFDALLAAHSR	1	3	1	W5EB84		0	0	0.0009766	2.8973	3	1487.74	1.05725	47.9319	0
	High	KTALENLEQFQEK	2	2	1	W5EB84		0	0	0.02179	2.61456	3	1577.82	0.708628	46.6623	1
	High	IPDAHVLTR	2	3	1	W5EB84		0	0	0.01653	2.22126	2	1021.58	0.133936	28.1972	0
	High	RGGVDEPFAWESR	1	3	1	W5EB84		0	0	0.02172	2.21279	3	1505.71	-2.26391	45.5311	1
	High	VVATEVLGGGK	2	3	1	W5EB84		0	0	0.001663	2.20035	2	1029.59	0.0878398	33.3367	0
	High	TALENLEQFQEK	1	2	1	W5EB84		0	0	0.00113	2.17209	2	1449.72	-2.08286	51.484	0
	High	TNVGSVLLESGLAK	1	3	1	W5EB84		0	0	0.00402	2.06353	2	1387.78	1.51775	65.3148	0
	High	RHTAVVEYVFSGHR	1	3	1	W5EB84		0	0	0.006519	1.99353	3	1657.85	-1.91033	31.2664	1
	High	FYAQTVGDQR	1	2	1	W5EB84		0	0	0.01425	1.89522	2	1184.57	0.209736	23.0048	0
	High	LWQYGDVESDEEDQAPGGR	1	2	1	W5EB84		0	0	0.04776	1.87687	3	2150.93	1.42409	46.4561	0
	High	QVTVEMEYSR	1	2	1	W5EB84		0	0	0.02329	1.80693	2	1241.58	0.83985	32.6315	0
	High	SITLSYLmAPR	1	2	1	W5EB84	M8(Oxidation)	0	0	0.005322	1.59889	2	1267.67	0.0158462	60.394	0
	High	QVTVEmEYSR	1	2	1	W5EB84	M6(Oxidation)	0	0	0.04113	1.41959	2	1257.58	0.601672	21.132	0
	High	GGVDEPFAWESR	1	3	1	W5EB84		0	0	0.01326	1.41376	2	1349.61	0.0732921	54.8972	0
	High	EAPVIGAFNPGK	1	2	1	W5EB84		0	0	0.01991	1.3673	2	1199.64	1.46131	50.303	0
	High	EPGAAEDSIR	1	2	1	W5EB84		0	0.001	0.06083	1.57118	2	1044.5	-0.387214	16.4286	0
	High	LKEAPVIGAFNPGK	2	2	1	W5EB84		0	0.001	0.05281	1.19584	3	1440.82	-0.122407	47.9254	1
	High	EDNKPDKFAR	1	3	1	W5EB84		0	0.003	0.1113	1.57097	3	1219.61	0.21762	10.0763	2
	High	WSKEPGAAEDSIR	1	2	1	W5EB84		0	0.003	0.1228	1.23189	3	1445.7	1.04728	22.2377	1
	High	LKNAELQAK	1	2	1	W5EB84		0	0.004	0.1459	1.77284	2	1014.59	0.315156	12.4815	1
	High	ETcSIAFSLSGVR	1	3	1	W5EB84	C3(Carbamidomethyl)	0	0.004	0.1432	1.11928	2	1426.7	0.396398	62.1054	0
	High	INVAELLLSR	1	3	1	W5EB84		0	0.005	0.1508	1.35102	2	1127.68	-0.2795	81.0752	0
	High	VNLSSIR	1	2	1	W5EB84		0	0.008	0.1875	2.00897	2	788.462	-0.697102	29.2641	0
	High	DFLPFLQR	1	3	1	W5EB84		0	0.008	0.1802	1.46951	2	1035.56	0.177902	79.8065	0
	High	AKDFLPFLQR	1	3	1	W5EB84		0	0.008	0.1733	1.18937	3	1234.69	-0.1416	66.3897	1
A0A3B6IJ76	Globulin-1 OS=Triticum aestivum OX=4565 PE=4 SV=1 - [A0A3B6IJ76_WHEAT]	42.0035	29.55	1	2	17	30	616	69.4079	7.06396
	A2	Sequence	# PSMs	# Proteins	# Protein Groups	Protein Group Accessions	Modifications	ΔCn	q-Value	PEP	XCorr	Charge	MH+ [Da]	ΔM [ppm]	RT [min]	# Missed Cleavages
	High	QGDVIVAPAGSIMHLANTDGRR	1	5	3	I6QQ39;A0A3B6IJ76;A0A3B6JDG3		0	0	0.01068	2.836	4	2278.17	-1.90237	59.5394	1
	High	LDNPAQELTFGR	1	3	2	A0A3B6JCJ8;A0A3B6IJ76		0	0	0.0001656	2.78621	2	1360.68	-0.468277	57.5583	0
	High	QGDVIVAPAGSImHLANTDGR	2	5	3	I6QQ39;A0A3B6IJ76;A0A3B6JDG3	M13(Oxidation)	0	0	0.003399	2.76334	3	2138.07	-0.277585	53.1089	0
	High	LDNPAQELTFGRPAR	1	3	2	A0A3B6JCJ8;A0A3B6IJ76		0	0	0.00255	2.71729	3	1684.88	0.754657	50.5816	1
	High	QGDVIVAPAGSIMHLANTDGR	1	5	3	I6QQ39;A0A3B6IJ76;A0A3B6JDG3		0	0	0.01049	2.65753	3	2122.07	-0.403718	66.4244	0
	High	RGSGSESEEEQDQQRYETVR	2	2	2	I6QQ39;A0A3B6IJ76		0	0	8.167e-05	2.60443	4	2370.06	0.196425	15.9135	2
	High	VAIMEVNPR	1	7	4	I6QQ39;A0A3B6JCJ8;A0A3B6IJ76;A0A3B6JDG3		0	0	0.005742	2.47821	2	1028.56	5.2632	38.4345	0
	High	ALRPFDEVSR	2	7	4	I6QQ39;A0A3B6JCJ8;A0A3B6IJ76;A0A3B6JDG3		0	0	0.03036	2.43537	3	1189.63	0.760025	32.6519	1
	High	SFHALAQHDVR	3	7	4	I6QQ39;A0A3B6JCJ8;A0A3B6IJ76;A0A3B6JDG3		0	0	0.01172	2.35411	4	1280.65	-0.425419	17.7155	0
	High	GSGSESEEEQDQQRYETVR	1	2	2	I6QQ39;A0A3B6IJ76		0	0	0.000129	2.30234	3	2213.95	-1.16896	17.906	1
	High	GSAFVVPPGHPVVEIASSR	2	3	2	I6QQ39;A0A3B6IJ76		0	0	0.005546	2.17353	3	1906.02	0.000697216	59.1402	0
	High	GGHSLQQcVQR	2	5	3	A0A3B6JCJ8;A0A3B6IJ76;A0A3B6JDG3	C8(Carbamidomethyl)	0	0	0.01111	1.98657	2	1269.61	-0.275341	13.4662	0
	High	QGDVIVAPAGSImHLANTDGRR	2	5	3	I6QQ39;A0A3B6IJ76;A0A3B6JDG3	M13(Oxidation)	0	0	0.04803	1.95985	3	2294.17	1.71668	46.7196	1
	High	DTFNLLEQRPK	1	5	3	I6QQ39;A0A3B6IJ76;A0A3B6JDG3		0	0	0.03563	1.58215	2	1360.72	-1.72645	48.9496	1
	High	PLLASLSK	1	7	4	I6QQ39;A0A3B6JCJ8;A0A3B6IJ76;A0A3B6JDG3		0	0	0.03658	1.51151	2	828.521	2.13298	41.7708	0
	High	VAImEVNPR	3	7	4	I6QQ39;A0A3B6JCJ8;A0A3B6IJ76;A0A3B6JDG3	M4(Oxidation)	0	0.003	0.09464	1.81433	2	1044.55	0.35105	25.5374	0
	High	cVQEcREDQQQHGR	1	1	1	A0A3B6IJ76	C1(Carbamidomethyl); C5(Carbamidomethyl)	0	0.004	0.136	0.70239	4	1829.78	0.251952	6.78481	1
	High	RPYVFGPR	1	7	4	I6QQ39;A0A3B6JCJ8;A0A3B6IJ76;A0A3B6JDG3		0	0.005	0.1481	1.70536	2	991.547	-0.571741	26.1811	1
	High	ILHTISVPGKFQYFSAKPLLASLSK	1	3	2	I6QQ39;A0A3B6IJ76		0	0.006	0.1542	1.31065	4	2745.57	0.148646	77.3044	2
	High	LFEADAR	1	2	1	A0A3B6IJ76		0	0.009	0.1995	1.54746	2	821.415	-0.188259	22.7032	0
A0A3B6IYD4	Beta-amylase OS=Triticum aestivum OX=4565 PE=3 SV=1 - [A0A3B6IYD4_WHEAT]	41.5886	45.06	6	8	22	34	526	58.6909	5.57959
	A2	Sequence	# PSMs	# Proteins	# Protein Groups	Protein Group Accessions	Modifications	ΔCn	q-Value	PEP	XCorr	Charge	MH+ [Da]	ΔM [ppm]	RT [min]	# Missed Cleavages
	High	mHANLPHDPcVDPVAPLQR	3	8	3	A0A3B6U9P0;A0A3B6KSH4;A0A3B6IYD4	M1(Oxidation); C10(Carbamidomethyl)	0	0	4.954e-05	3.49289	3	2183.05	-0.00146512	42.652	0
	High	EGLNVAcENALPR	1	2	1	A0A3B6IYD4	C7(Carbamidomethyl)	0	0	0.0001968	3.09442	2	1442.71	0.86052	44.1025	0
	High	SGPELTIEmILQAAQPK	2	8	3	A0A3B6U9P0;A0A3B6KSH4;A0A3B6IYD4	M9(Oxidation)	0	0	4.926e-05	3.03621	2	1841.97	-0.533031	85.7855	0
	High	LSNQLVEGQNYVNFK	2	8	3	A0A3B6U9P0;A0A3B6KSH4;A0A3B6IYD4		0	0	0.000174	2.70943	2	1752.89	0.595829	56.059	0
	High	HGDKILDEANK	1	13	3	A0A3B6KSH4;A0A3B6U9P0;A0A3B6IYD4		0	0	0.001068	2.59998	2	1239.63	-1.07611	14.2412	1
	High	HHASLNFTcAEmR	1	6	2	A0A3B6U9P0;A0A3B6IYD4	C9(Carbamidomethyl); M12(Oxidation)	0	0	0.004329	2.52651	3	1589.69	-0.513571	21.7517	0
	High	YDPTAYNTILR	1	8	3	A0A3B6U9P0;A0A3B6KSH4;A0A3B6IYD4		0	0	0.0009807	2.46972	2	1326.67	-0.184371	52.4977	0
	High	APSHAAELTAGYYNLHDR	1	2	1	A0A3B6IYD4		0	0	0.001777	2.349	3	1985.95	0.109835	34.808	0
	High	ILDEANKVFLGHR	2	3	2	A0A3B6KSH4;A0A3B6IYD4		0	0	0.001104	2.26473	3	1511.83	0.981902	43.3278	1
	High	DVGASDPDIFYTDQHGTR	2	2	1	A0A3B6IYD4		0	0	0.000433	2.25122	2	1993.89	-1.33778	44.1851	0
	High	LFGFTYLR	1	15	3	A0A3B6KSH4;A0A3B6U9P0;A0A3B6IYD4		0	0	0.02429	2.04084	2	1016.56	0.332455	76.7463	0
	High	TRFFVDNGTYLTEQGR	1	8	3	A0A3B6U9P0;A0A3B6KSH4;A0A3B6IYD4		0	0	0.02207	1.98715	3	1903.92	-5.41176	50.9071	1
	High	AAAAMVGHPEWEFPHDSGTYNDTPER	2	2	1	A0A3B6IYD4		0	0	0.008566	1.95257	3	2885.26	0.404264	51.3667	0
	High	ISGIHWWYK	1	6	3	A0A3B6U9P0;A0A3B6KSH4;A0A3B6IYD4		0	0	0.03048	1.88541	2	1189.62	0.890461	56.537	0
	High	MHANLPHDPcVDPVAPLQR	1	8	3	A0A3B6U9P0;A0A3B6KSH4;A0A3B6IYD4	C10(Carbamidomethyl)	0	0	0.03545	1.63417	3	2167.05	-0.291932	47.2627	0
	High	AAAAmVGHPEWEFPHDSGTYNDTPER	2	2	1	A0A3B6IYD4	M5(Oxidation)	0	0	0.02295	1.42277	4	2901.25	-0.37441	46.8605	0
	High	VYDWSAYK	1	7	2	A0A3B6U9P0;A0A3B6IYD4		0	0	0.03914	1.36844	2	1031.48	0.386702	39.2616	0
	High	FFVDNGTYLTEQGR	1	8	3	A0A3B6U9P0;A0A3B6KSH4;A0A3B6IYD4		0	0	0.02894	1.35441	2	1646.78	-1.72915	56.2592	0
	High	DGYRPIAR	2	11	3	A0A3B6U9P0;A0A3B6KSH4;A0A3B6IYD4		0	0.002	0.09026	1.98176	3	947.505	-0.493513	16.6147	1
	High	GDELRPQLK	2	2	1	A0A3B6IYD4		0	0.003	0.1173	1.81286	2	1055.58	0.19044	20.8053	1
	High	FEKGDELR	1	13	3	A0A3B6U9P0;A0A3B6KSH4;A0A3B6IYD4		0	0.003	0.1026	1.64128	2	993.5	0.374947	14.4693	1
	High	GDELRPQLKR	1	2	1	A0A3B6IYD4		0	0.003	0.1279	1.55972	3	1211.69	0.0162809	17.0036	2
	High	FEKGDELRPQLK	1	2	1	A0A3B6IYD4		0	0.003	0.1181	1.30996	3	1459.79	-0.28711	24.7051	2
	High	LVHEAGLK	1	2	1	A0A3B6IYD4		0	0.008	0.1702	1.88088	2	866.51	0.465037	14.6075	0
A0A3B6RQD1	Tr-type G domain-containing protein OS=Triticum aestivum OX=4565 PE=3 SV=1 - [A0A3B6RQD1_WHEAT]	41.0345	23.61	11	1	22	38	843	93.7586	6.16357
	A2	Sequence	# PSMs	# Proteins	# Protein Groups	Protein Group Accessions	Modifications	ΔCn	q-Value	PEP	XCorr	Charge	MH+ [Da]	ΔM [ppm]	RT [min]	# Missed Cleavages
	High	RVIYASQLTAKPR	1	14	2	A0A3B6RQD1;A0A3B6N2V5		0	0	0.002535	3.35854	3	1502.88	0.603087	23.9562	2
	High	VIYASQLTAKPR	2	14	2	A0A3B6RQD1;A0A3B6N2V5		0	0	0.0007613	2.72249	2	1346.78	-0.551976	30.4847	1
	High	QGTPLYNIK	1	6	1	A0A3B6RQD1		0	0	0.03334	2.54252	2	1033.57	1.03707	34.7226	0
	High	LYMEARPLEEGLAEAIDDGR	1	11	2	A0A3B6RQD1;A0A3B6N2V5		0	0	0.001518	2.4175	3	2248.09	0.205878	76.9203	1
	High	NMSVIAHVDHGK	1	14	2	A0A3B6RQD1;A0A3B6N2V5		0	0	0.001052	2.40707	3	1307.65	0.551838	20.265	0
	High	ILSEEFGWDKDLAK	2	11	2	A0A3B6RQD1;A0A3B6N2V5		0	0	0.000761	2.14468	2	1650.84	0.221011	60.0865	1
	High	EGALAEENMR	1	12	2	A0A3B6RQD1;A0A3B6N2V5		0	0	0.01513	2.10972	2	1119.51	0.84015	20.7287	0
	High	MIPASDKGR	2	15	2	A0A3B6RQD1;A0A3B6N2V5		0	0	0.02069	2.08267	3	974.508	-0.895403	10.4728	1
	High	NDEKDLMGK	1	12	2	A0A3B6RQD1;A0A3B6N2V5		0	0	0.01771	1.81594	2	1049.49	0.311171	14.5867	1
	High	PLEEGLAEAIDDGR	2	11	2	A0A3B6RQD1;A0A3B6N2V5		0	0	0.002051	1.76119	2	1484.72	0.578634	56.3578	0
	High	NATLTNEKEVDAcPIR	1	16	2	A0A3B6RQD1;A0A3B6N2V5	C13(Carbamidomethyl)	0	0	0.02689	1.37329	3	1830.9	-2.16788	29.4668	1
	High	LYmEARPLEEGLAEAIDDGR	2	11	2	A0A3B6RQD1;A0A3B6N2V5	M3(Oxidation)	0	0	0.02232	1.23159	3	2264.09	2.58515	68.5989	1
	High	NmSVIAHVDHGK	1	14	2	A0A3B6RQD1;A0A3B6N2V5	M2(Oxidation)	0	0	0.02385	1.16232	2	1323.65	0.223909	14.199	0
	High	FSVSPVVR	1	17	2	A0A3B6RQD1;A0A3B6N2V5		0	0.001	0.05614	2.1362	2	890.509	-0.164353	41.1849	0
	High	VmQTWLPASR	2	12	2	A0A3B6RQD1;A0A3B6N2V5	M2(Oxidation)	0	0.001	0.05572	1.64426	2	1204.61	-1.57058	40.8691	0
	High	VMQTWLPASR	1	12	2	A0A3B6RQD1;A0A3B6N2V5		0	0.001	0.06267	1.42706	2	1188.62	0.0867685	50.407	0
	High	KQESVEDVPcGNTVALVGLDQFITK	1	11	2	A0A3B6RQD1;A0A3B6N2V5	C10(Carbamidomethyl)	0	0.001	0.0525	1.14049	3	2747.39	0.0330373	79.9491	1
	High	ALLEmMIFHLPSPSK	6	12	2	A0A3B6RQD1;A0A3B6N2V5	M5(Oxidation)	0	0.001	0.06565	1.09836	3	1729.9	-0.0768193	81.6327	0
	High	ILSEEFGWDKDLAKK	1	11	2	A0A3B6RQD1;A0A3B6N2V5		0	0.002	0.08986	1.39878	3	1778.93	0.506723	51.9654	2
	High	RVIYASQLTAK	1	14	2	A0A3B6RQD1;A0A3B6N2V5		0	0.003	0.112	2.23614	3	1249.73	-0.699192	27.0418	1
	High	EGALAEENmR	2	12	2	A0A3B6RQD1;A0A3B6N2V5	M9(Oxidation)	0	0.003	0.1117	2.12043	2	1135.51	1.54389	14.0544	0
	High	RVmQTWLPASR	1	12	2	A0A3B6RQD1;A0A3B6N2V5	M3(Oxidation)	0	0.005	0.1511	1.77362	3	1360.71	-2.2189	32.6126	1
	High	FGVDEAK	1	8	2	A0A3B6RQD1;A0A3B6N2V5		0	0.007	0.1674	1.77003	2	765.378	0.083509	19.0528	0
	High	FTAEELR	1	12	2	A0A3B6RQD1;A0A3B6N2V5		0	0.008	0.1744	1.76749	2	865.441	-0.490729	27.6571	0
	High	ILSEEFGWDK	1	11	2	A0A3B6RQD1;A0A3B6N2V5		0	0.008	0.1748	0.898105	2	1223.59	-0.344584	57.2794	0
	High	EQmTPLSDFEDKL	1	11	2	A0A3B6RQD1;A0A3B6N2V5	M3(Oxidation)	0	0.008	0.1833	0.746421	2	1568.71	-1.20226	70.396	1
A0A3B5Y5E3	Seed biotin-containing protein SBP65-like OS=Triticum aestivum OX=4565 PE=4 SV=1 - [A0A3B5Y5E3_WHEAT]	39.1449	32.18	1	2	21	28	721	72.8931	8.48486
	A2	Sequence	# PSMs	# Proteins	# Protein Groups	Protein Group Accessions	Modifications	ΔCn	q-Value	PEP	XCorr	Charge	MH+ [Da]	ΔM [ppm]	RT [min]	# Missed Cleavages
	High	FRAEAQQNSADAIR	2	3	3	A0A3B5Z3G6;A0A3B5Y5E3;A0A3B6A0K5		0	0	9.573e-05	4.22379	3	1576.78	0.559486	18.5928	1
	High	GKDVTVSTGGTAAEYAK	1	3	3	A0A3B5Z3G6;A0A3B5Y5E3;A0A3B6A0K5		0	0	0.005005	3.55776	3	1654.83	-0.362209	21.0822	1
	High	REEGGQGGVSLEEIGK	1	3	3	A0A3B5Z3G6;A0A3B5Y5E3;A0A3B6A0K5		0	0	0.00907	2.95512	3	1644.82	0.649376	32.2143	1
	High	AKEVTAVTAQK	2	3	3	A0A3B5Z3G6;A0A3B5Y5E3;A0A3B6A0K5		0	0	0.001232	2.45108	2	1145.65	-1.7117	12.0535	1
	High	TTAEYTQQAAVK	1	3	3	A0A3B5Z3G6;A0A3B5Y5E3;A0A3B6A0K5		0	0	0.0006219	2.38385	2	1310.66	-1.0965	17.6632	0
	High	GSAAVTHATEDR	2	3	3	A0A3B5Z3G6;A0A3B5Y5E3;A0A3B6A0K5		0	0	0.002956	2.32564	3	1214.58	0.0940326	9.27776	0
	High	KLVSTGDYAAPK	1	1	1	A0A3B5Y5E3		0	0	0.001835	2.32318	2	1249.68	-0.27125	20.9488	1
	High	AKEVTLTTGEmTAEYAK	1	3	3	A0A3B5Z3G6;A0A3B5Y5E3;A0A3B6A0K5	M11(Oxidation)	0	0	0.01102	2.24047	3	1858.91	-1.10709	28.7893	1
	High	AEAQQNSADAIR	1	3	3	A0A3B5Z3G6;A0A3B5Y5E3;A0A3B6A0K5		0	0	0.007303	2.18669	2	1273.61	0.78677	13.8972	0
	High	APAAAQGHGTNAPAGGTMASSR	1	1	1	A0A3B5Y5E3		0	0	0.04803	1.98955	3	1980.93	-0.115752	14.8614	0
	High	TKDVTLSTAAQAAQK	2	3	3	A0A3B5Z3G6;A0A3B5Y5E3;A0A3B6A0K5		0	0	0.002918	1.78168	2	1532.83	-1.5946	22.5616	1
	High	ALPEGAQQGR	1	3	3	A0A3B5Z3G6;A0A3B5Y5E3;A0A3B6A0K5		0	0	0.03738	1.68587	2	1026.53	0.139511	14.1735	0
	High	DVTLSTAAQAAQK	1	3	3	A0A3B5Z3G6;A0A3B5Y5E3;A0A3B6A0K5		0	0	0.007069	1.65195	2	1303.68	-0.789762	31.8537	0
	High	DTTEQTMGR	1	3	3	A0A3B5Z3G6;A0A3B5Y5E3;A0A3B6A0K5		0	0	0.0302	1.63123	2	1038.45	0.208779	11.2088	0
	High	GSAAVTHATEDRGK	2	3	3	A0A3B5Z3G6;A0A3B5Y5E3;A0A3B6A0K5		0	0	0.03383	1.51404	2	1399.69	-0.22507	7.03821	1
	High	DVTVSTGGTAAEYAK	1	3	3	A0A3B5Z3G6;A0A3B5Y5E3;A0A3B6A0K5		0	0	0.008278	1.26287	2	1469.72	2.87181	29.2805	0
	High	YNQNLQHGGGGAAR	2	1	1	A0A3B5Y5E3		0	0	0.02013	1.17554	2	1442.69	-1.09942	10.3098	0
	High	AKDVTVSTGGTAAEYAK	1	2	2	A0A3B5Y5E3;A0A3B6A0K5		0	0.001	0.05147	1.91186	3	1668.85	0.723051	21.1888	1
	High	DTTEQTmGR	1	3	3	A0A3B5Z3G6;A0A3B5Y5E3;A0A3B6A0K5	M7(Oxidation)	0	0.001	0.06543	1.65715	2	1054.45	0.513126	6.75335	0
	High	TTADYTQQAAVK	1	2	2	A0A3B5Z3G6;A0A3B5Y5E3		0	0.001	0.06591	1.36799	2	1296.64	-0.43007	18.0898	0
	High	EVTAVTAQK	1	3	3	A0A3B5Z3G6;A0A3B5Y5E3;A0A3B6A0K5		0	0.002	0.08899	1.62422	2	946.52	0.06664	14.1927	0
	High	GAVTVTQAPGATVVSYQEHK	1	2	2	A0A3B5Y5E3;A0A3B6A0K5		0	0.003	0.1017	1.43776	3	2043.05	-0.0543665	39.4137	0
A0A3B6N2V5	Tr-type G domain-containing protein OS=Triticum aestivum OX=4565 PE=3 SV=1 - [A0A3B6N2V5_WHEAT]	38.4919	25.21	13	1	22	38	825	91.8346	5.98584
	A2	Sequence	# PSMs	# Proteins	# Protein Groups	Protein Group Accessions	Modifications	ΔCn	q-Value	PEP	XCorr	Charge	MH+ [Da]	ΔM [ppm]	RT [min]	# Missed Cleavages
	High	RVIYASQLTAKPR	1	14	2	A0A3B6RQD1;A0A3B6N2V5		0	0	0.002535	3.35854	3	1502.88	0.603087	23.9562	2
	High	VIYASQLTAKPR	2	14	2	A0A3B6RQD1;A0A3B6N2V5		0	0	0.0007613	2.72249	2	1346.78	-0.551976	30.4847	1
	High	LYMEARPLEEGLAEAIDDGR	1	11	2	A0A3B6RQD1;A0A3B6N2V5		0	0	0.001518	2.4175	3	2248.09	0.205878	76.9203	1
	High	NMSVIAHVDHGK	1	14	2	A0A3B6RQD1;A0A3B6N2V5		0	0	0.001052	2.40707	3	1307.65	0.551838	20.265	0
	High	ILSEEFGWDKDLAK	2	11	2	A0A3B6RQD1;A0A3B6N2V5		0	0	0.000761	2.14468	2	1650.84	0.221011	60.0865	1
	High	EGALAEENMR	1	12	2	A0A3B6RQD1;A0A3B6N2V5		0	0	0.01513	2.10972	2	1119.51	0.84015	20.7287	0
	High	MIPASDKGR	2	15	2	A0A3B6RQD1;A0A3B6N2V5		0	0	0.02069	2.08267	3	974.508	-0.895403	10.4728	1
	High	GHVFEEmQRPGTPLYNIK	1	8	1	A0A3B6N2V5	M7(Oxidation)	0	0	0.03948	2.0594	4	2132.06	-0.438034	39.6861	1
	High	NDEKDLMGK	1	12	2	A0A3B6RQD1;A0A3B6N2V5		0	0	0.01771	1.81594	2	1049.49	0.311171	14.5867	1
	High	PLEEGLAEAIDDGR	2	11	2	A0A3B6RQD1;A0A3B6N2V5		0	0	0.002051	1.76119	2	1484.72	0.578634	56.3578	0
	High	NATLTNEKEVDAcPIR	1	16	2	A0A3B6RQD1;A0A3B6N2V5	C13(Carbamidomethyl)	0	0	0.02689	1.37329	3	1830.9	-2.16788	29.4668	1
	High	LYmEARPLEEGLAEAIDDGR	2	11	2	A0A3B6RQD1;A0A3B6N2V5	M3(Oxidation)	0	0	0.02232	1.23159	3	2264.09	2.58515	68.5989	1
	High	NmSVIAHVDHGK	1	14	2	A0A3B6RQD1;A0A3B6N2V5	M2(Oxidation)	0	0	0.02385	1.16232	2	1323.65	0.223909	14.199	0
	High	FSVSPVVR	1	17	2	A0A3B6RQD1;A0A3B6N2V5		0	0.001	0.05614	2.1362	2	890.509	-0.164353	41.1849	0
	High	VmQTWLPASR	2	12	2	A0A3B6RQD1;A0A3B6N2V5	M2(Oxidation)	0	0.001	0.05572	1.64426	2	1204.61	-1.57058	40.8691	0
	High	VMQTWLPASR	1	12	2	A0A3B6RQD1;A0A3B6N2V5		0	0.001	0.06267	1.42706	2	1188.62	0.0867685	50.407	0
	High	KQESVEDVPcGNTVALVGLDQFITK	1	11	2	A0A3B6RQD1;A0A3B6N2V5	C10(Carbamidomethyl)	0	0.001	0.0525	1.14049	3	2747.39	0.0330373	79.9491	1
	High	ALLEmMIFHLPSPSK	6	12	2	A0A3B6RQD1;A0A3B6N2V5	M5(Oxidation)	0	0.001	0.06565	1.09836	3	1729.9	-0.0768193	81.6327	0
	High	ILSEEFGWDKDLAKK	1	11	2	A0A3B6RQD1;A0A3B6N2V5		0	0.002	0.08986	1.39878	3	1778.93	0.506723	51.9654	2
	High	RVIYASQLTAK	1	14	2	A0A3B6RQD1;A0A3B6N2V5		0	0.003	0.112	2.23614	3	1249.73	-0.699192	27.0418	1
	High	EGALAEENmR	2	12	2	A0A3B6RQD1;A0A3B6N2V5	M9(Oxidation)	0	0.003	0.1117	2.12043	2	1135.51	1.54389	14.0544	0
	High	RVmQTWLPASR	1	12	2	A0A3B6RQD1;A0A3B6N2V5	M3(Oxidation)	0	0.005	0.1511	1.77362	3	1360.71	-2.2189	32.6126	1
	High	FGVDEAK	1	8	2	A0A3B6RQD1;A0A3B6N2V5		0	0.007	0.1674	1.77003	2	765.378	0.083509	19.0528	0
	High	FTAEELR	1	12	2	A0A3B6RQD1;A0A3B6N2V5		0	0.008	0.1744	1.76749	2	865.441	-0.490729	27.6571	0
	High	ILSEEFGWDK	1	11	2	A0A3B6RQD1;A0A3B6N2V5		0	0.008	0.1748	0.898105	2	1223.59	-0.344584	57.2794	0
	High	EQmTPLSDFEDKL	1	11	2	A0A3B6RQD1;A0A3B6N2V5	M3(Oxidation)	0	0.008	0.1833	0.746421	2	1568.71	-1.20226	70.396	1
I6QQ39	Globulin-3A OS=Triticum aestivum OX=4565 GN=Glo-3A PE=2 SV=1 - [I6QQ39_WHEAT]	37.1724	30.95	1	3	15	27	588	66.2846	8.26514
	A2	Sequence	# PSMs	# Proteins	# Protein Groups	Protein Group Accessions	Modifications	ΔCn	q-Value	PEP	XCorr	Charge	MH+ [Da]	ΔM [ppm]	RT [min]	# Missed Cleavages
	High	QGDVIVAPAGSIMHLANTDGRR	1	5	3	I6QQ39;A0A3B6IJ76;A0A3B6JDG3		0	0	0.01068	2.836	4	2278.17	-1.90237	59.5394	1
	High	QGDVIVAPAGSImHLANTDGR	2	5	3	I6QQ39;A0A3B6IJ76;A0A3B6JDG3	M13(Oxidation)	0	0	0.003399	2.76334	3	2138.07	-0.277585	53.1089	0
	High	WRSEEEEDDRR	1	1	1	I6QQ39		0	0	0.001687	2.65904	3	1506.66	0.190717	9.86576	2
	High	QGDVIVAPAGSIMHLANTDGR	1	5	3	I6QQ39;A0A3B6IJ76;A0A3B6JDG3		0	0	0.01049	2.65753	3	2122.07	-0.403718	66.4244	0
	High	RGSGSESEEEQDQQRYETVR	2	2	2	I6QQ39;A0A3B6IJ76		0	0	8.167e-05	2.60443	4	2370.06	0.196425	15.9135	2
	High	VAIMEVNPR	1	7	4	I6QQ39;A0A3B6JCJ8;A0A3B6IJ76;A0A3B6JDG3		0	0	0.005742	2.47821	2	1028.56	5.2632	38.4345	0
	High	ALRPFDEVSR	2	7	4	I6QQ39;A0A3B6JCJ8;A0A3B6IJ76;A0A3B6JDG3		0	0	0.03036	2.43537	3	1189.63	0.760025	32.6519	1
	High	SFHALAQHDVR	3	7	4	I6QQ39;A0A3B6JCJ8;A0A3B6IJ76;A0A3B6JDG3		0	0	0.01172	2.35411	4	1280.65	-0.425419	17.7155	0
	High	GSGSESEEEQDQQRYETVR	1	2	2	I6QQ39;A0A3B6IJ76		0	0	0.000129	2.30234	3	2213.95	-1.16896	17.906	1
	High	GSAFVVPPGHPVVEIASSR	2	3	2	I6QQ39;A0A3B6IJ76		0	0	0.005546	2.17353	3	1906.02	0.000697216	59.1402	0
	High	QGDVIVAPAGSImHLANTDGRR	2	5	3	I6QQ39;A0A3B6IJ76;A0A3B6JDG3	M13(Oxidation)	0	0	0.04803	1.95985	3	2294.17	1.71668	46.7196	1
	High	LDDPAQELAFGRPAR	1	1	1	I6QQ39		0	0	0.007576	1.95727	3	1655.85	0.282486	51.2819	1
	High	DTFNLLEQRPK	1	5	3	I6QQ39;A0A3B6IJ76;A0A3B6JDG3		0	0	0.03563	1.58215	2	1360.72	-1.72645	48.9496	1
	High	PLLASLSK	1	7	4	I6QQ39;A0A3B6JCJ8;A0A3B6IJ76;A0A3B6JDG3		0	0	0.03658	1.51151	2	828.521	2.13298	41.7708	0
	High	VAImEVNPR	3	7	4	I6QQ39;A0A3B6JCJ8;A0A3B6IJ76;A0A3B6JDG3	M4(Oxidation)	0	0.003	0.09464	1.81433	2	1044.55	0.35105	25.5374	0
	High	RPYVFGPR	1	7	4	I6QQ39;A0A3B6JCJ8;A0A3B6IJ76;A0A3B6JDG3		0	0.005	0.1481	1.70536	2	991.547	-0.571741	26.1811	1
	High	AKDQQDEGFVAGPEQQQEHER	1	1	1	I6QQ39		0	0.005	0.15	1.0989	4	2426.1	-0.506798	19.3831	1
	High	ILHTISVPGKFQYFSAKPLLASLSK	1	3	2	I6QQ39;A0A3B6IJ76		0	0.006	0.1542	1.31065	4	2745.57	0.148646	77.3044	2
A0A3B6JDG3	Cupin type-1 domain-containing protein OS=Triticum aestivum OX=4565 PE=4 SV=1 - [A0A3B6JDG3_WHEAT]	36.7869	29.15	2	8	17	28	590	66.1964	7.89893
	A2	Sequence	# PSMs	# Proteins	# Protein Groups	Protein Group Accessions	Modifications	ΔCn	q-Value	PEP	XCorr	Charge	MH+ [Da]	ΔM [ppm]	RT [min]	# Missed Cleavages
	High	LDSPAQELTFGRPAR	1	3	1	A0A3B6JDG3		0	0	0.001498	2.95775	3	1657.86	-1.6045	47.8296	1
	High	QGDVIVAPAGSIMHLANTDGRR	1	5	3	I6QQ39;A0A3B6IJ76;A0A3B6JDG3		0	0	0.01068	2.836	4	2278.17	-1.90237	59.5394	1
	High	QGDVIVAPAGSImHLANTDGR	2	5	3	I6QQ39;A0A3B6IJ76;A0A3B6JDG3	M13(Oxidation)	0	0	0.003399	2.76334	3	2138.07	-0.277585	53.1089	0
	High	QGDVIVAPAGSIMHLANTDGR	1	5	3	I6QQ39;A0A3B6IJ76;A0A3B6JDG3		0	0	0.01049	2.65753	3	2122.07	-0.403718	66.4244	0
	High	VAIMEVNPR	1	7	4	I6QQ39;A0A3B6JCJ8;A0A3B6IJ76;A0A3B6JDG3		0	0	0.005742	2.47821	2	1028.56	5.2632	38.4345	0
	High	ALRPFDEVSR	2	7	4	I6QQ39;A0A3B6JCJ8;A0A3B6IJ76;A0A3B6JDG3		0	0	0.03036	2.43537	3	1189.63	0.760025	32.6519	1
	High	SFHALAQHDVR	3	7	4	I6QQ39;A0A3B6JCJ8;A0A3B6IJ76;A0A3B6JDG3		0	0	0.01172	2.35411	4	1280.65	-0.425419	17.7155	0
	High	LDSPAQELTFGR	1	3	1	A0A3B6JDG3		0	0	0.0003516	2.33636	2	1333.67	-0.359432	54.9134	0
	High	HGSGSESESEEEQDQQR	1	2	1	A0A3B6JDG3		0	0	0.003141	2.07311	3	1918.76	-0.127106	6.95536	0
	High	GGHSLQQcVQR	2	5	3	A0A3B6JCJ8;A0A3B6IJ76;A0A3B6JDG3	C8(Carbamidomethyl)	0	0	0.01111	1.98657	2	1269.61	-0.275341	13.4662	0
	High	QGDVIVAPAGSImHLANTDGRR	2	5	3	I6QQ39;A0A3B6IJ76;A0A3B6JDG3	M13(Oxidation)	0	0	0.04803	1.95985	3	2294.17	1.71668	46.7196	1
	High	RHGSGSESESEEEQDQQRYETVR	1	2	1	A0A3B6JDG3		0	0	0.01813	1.86794	4	2723.19	-0.813417	15.1291	2
	High	AKDQQDEGFVAGPEQQSHEQEQERGDR	1	2	1	A0A3B6JDG3		0	0	0.01284	1.7514	4	3098.37	-3.71764	17.9413	2
	High	DTFNLLEQRPK	1	5	3	I6QQ39;A0A3B6IJ76;A0A3B6JDG3		0	0	0.03563	1.58215	2	1360.72	-1.72645	48.9496	1
	High	PLLASLSK	1	7	4	I6QQ39;A0A3B6JCJ8;A0A3B6IJ76;A0A3B6JDG3		0	0	0.03658	1.51151	2	828.521	2.13298	41.7708	0
	High	AKDQQDEGFVAGPEQQSHEQEQER	1	2	1	A0A3B6JDG3		0	0	0.0256	1.1141	4	2770.23	-1.11611	19.8649	1
	High	HGSGSESESEEEQDQQRYETVR	1	2	1	A0A3B6JDG3		0	0.001	0.06354	1.41831	3	2567.09	-0.435615	16.7319	1
	High	VAImEVNPR	3	7	4	I6QQ39;A0A3B6JCJ8;A0A3B6IJ76;A0A3B6JDG3	M4(Oxidation)	0	0.003	0.09464	1.81433	2	1044.55	0.35105	25.5374	0
	High	RPYVFGPR	1	7	4	I6QQ39;A0A3B6JCJ8;A0A3B6IJ76;A0A3B6JDG3		0	0.005	0.1481	1.70536	2	991.547	-0.571741	26.1811	1
	High	QASEGGQGHHWPLPPFR	1	3	1	A0A3B6JDG3		0	0.007	0.1668	1.04938	3	1900.92	1.81905	48.9515	0
A0A3B6JCJ8	Cupin type-1 domain-containing protein OS=Triticum aestivum OX=4565 PE=4 SV=1 - [A0A3B6JCJ8_WHEAT]	36.7074	26.53	2	7	15	23	588	66.0202	7.50342
	A2	Sequence	# PSMs	# Proteins	# Protein Groups	Protein Group Accessions	Modifications	ΔCn	q-Value	PEP	XCorr	Charge	MH+ [Da]	ΔM [ppm]	RT [min]	# Missed Cleavages
	High	LDNPAQELTFGR	1	3	2	A0A3B6JCJ8;A0A3B6IJ76		0	0	0.0001656	2.78621	2	1360.68	-0.468277	57.5583	0
	High	LDNPAQELTFGRPAR	1	3	2	A0A3B6JCJ8;A0A3B6IJ76		0	0	0.00255	2.71729	3	1684.88	0.754657	50.5816	1
	High	VAIMEVNPR	1	7	4	I6QQ39;A0A3B6JCJ8;A0A3B6IJ76;A0A3B6JDG3		0	0	0.005742	2.47821	2	1028.56	5.2632	38.4345	0
	High	ALRPFDEVSR	2	7	4	I6QQ39;A0A3B6JCJ8;A0A3B6IJ76;A0A3B6JDG3		0	0	0.03036	2.43537	3	1189.63	0.760025	32.6519	1
	High	SFHALAQHDVR	3	7	4	I6QQ39;A0A3B6JCJ8;A0A3B6IJ76;A0A3B6JDG3		0	0	0.01172	2.35411	4	1280.65	-0.425419	17.7155	0
	High	RGSGSESESESEEQQDQQR	1	2	1	A0A3B6JCJ8		0	0	0.0005232	2.26291	3	2152.89	-1.42088	7.2131	1
	High	TGGSMSIVR	1	2	1	A0A3B6JCJ8		0	0	0.01789	2.19709	2	907.467	0.0331343	23.3167	0
	High	ASEEQLHELSR	2	2	1	A0A3B6JCJ8		0	0	0.003639	2.18922	2	1298.63	-0.547654	19.2745	0
	High	DTYNLLEQRPR	1	2	1	A0A3B6JCJ8		0	0	0.02133	2.17288	3	1404.72	-0.387267	39.5979	1
	High	GGHSLQQcVQR	2	5	3	A0A3B6JCJ8;A0A3B6IJ76;A0A3B6JDG3	C8(Carbamidomethyl)	0	0	0.01111	1.98657	2	1269.61	-0.275341	13.4662	0
	High	EGDVIVAPAGSImHLANTDGR	1	2	1	A0A3B6JCJ8	M13(Oxidation)	0	0	0.023	1.96116	3	2139.05	-0.197097	54.0367	0
	High	WSEEEDDDQRQQR	1	2	1	A0A3B6JCJ8		0	0	0.00805	1.94818	3	1720.72	-0.406376	13.0809	1
	High	WSEEEDDDQR	1	2	1	A0A3B6JCJ8		0	0	0.02678	1.62016	2	1308.5	0.982497	14.8576	0
	High	PLLASLSK	1	7	4	I6QQ39;A0A3B6JCJ8;A0A3B6IJ76;A0A3B6JDG3		0	0	0.03658	1.51151	2	828.521	2.13298	41.7708	0
	High	VAImEVNPR	3	7	4	I6QQ39;A0A3B6JCJ8;A0A3B6IJ76;A0A3B6JDG3	M4(Oxidation)	0	0.003	0.09464	1.81433	2	1044.55	0.35105	25.5374	0
	High	RPYVFGPR	1	7	4	I6QQ39;A0A3B6JCJ8;A0A3B6IJ76;A0A3B6JDG3		0	0.005	0.1481	1.70536	2	991.547	-0.571741	26.1811	1
A0A3B6HT79	Clathrin heavy chain OS=Triticum aestivum OX=4565 PE=3 SV=1 - [A0A3B6HT79_WHEAT]	35.8756	16.62	5	5	27	29	1715	193.921	5.33838
	A2	Sequence	# PSMs	# Proteins	# Protein Groups	Protein Group Accessions	Modifications	ΔCn	q-Value	PEP	XCorr	Charge	MH+ [Da]	ΔM [ppm]	RT [min]	# Missed Cleavages
	High	TANLANNQIINYR	1	8	2	A0A3B6KGD4;A0A3B6HT79		0	0	0.0006315	3.36616	2	1504.8	7.19143	43.9096	0
	High	ALQHYAELPDIKR	1	5	2	A0A3B6KGD4;A0A3B6HT79		0	0	0.005136	2.85786	3	1553.84	0.646959	37.1815	1
	High	ANLPGAENLVVQR	1	8	2	A0A3B6KGD4;A0A3B6HT79		0	0	0.0006038	2.67452	2	1380.76	0.873733	47.9724	0
	High	SPEQVSAAVK	1	8	2	A0A3B6KGD4;A0A3B6HT79		0	0	0.004897	2.60986	2	1015.54	0.256569	17.573	0
	High	QFQGAVDAAR	1	8	2	A0A3B6KGD4;A0A3B6HT79		0	0	0.008322	2.33278	2	1062.53	0.24967	20.3754	0
	High	GNLQIVVQAAK	1	8	2	A0A3B6KGD4;A0A3B6HT79		0	0	0.008994	2.29213	2	1140.67	0.356363	43.267	0
	High	ADDATHFLDVIR	2	5	1	A0A3B6HT79		0	0	0.001609	2.03049	2	1372.68	-1.17561	62.3123	0
	High	YKEAAELAAESPQGLLR	2	8	2	A0A3B6KGD4;A0A3B6HT79		0	0	0.00035	1.95581	2	1845.97	-0.112021	52.4816	1
	High	VDGELIFAYAK	1	5	1	A0A3B6HT79		0	0	0.00577	1.93303	2	1225.65	-0.864874	67.2931	0
	High	VVAAFAER	1	8	2	A0A3B6KGD4;A0A3B6HT79		0	0	0.04236	1.90593	2	862.478	0.0182182	27.816	0
	High	EGLVSEAIESFIR	1	8	2	A0A3B6KGD4;A0A3B6HT79		0	0	0.002843	1.77405	2	1449.76	0.174712	85.5095	0
	High	ESNFYDAEK	1	8	2	A0A3B6KGD4;A0A3B6HT79		0	0	0.02224	1.68024	2	1102.47	0.236233	21.1722	0
	High	GKLNAYESLELSR	1	8	2	A0A3B6KGD4;A0A3B6HT79		0	0	0.01424	1.64072	2	1479.77	-8.11291	42.6539	1
	High	ATNAGQITSK	1	5	1	A0A3B6HT79		0	0	0.03908	1.61311	2	990.526	4.23115	10.617	0
	High	GNMQLFSVDQQR	1	8	2	A0A3B6KGD4;A0A3B6HT79		0	0	0.0467	1.60841	2	1422.68	0.171366	50.1651	0
	High	LHVIELGAQPGKPGFSK	1	5	1	A0A3B6HT79		0	0	0.0156	1.5731	3	1777.99	-3.40719	43.7318	1
	High	LKQFQGAVDAAR	1	8	2	A0A3B6KGD4;A0A3B6HT79		0	0	0.0409	1.40681	3	1303.71	0.174847	23.8245	1
	High	IIYAFISNWAK	1	8	2	A0A3B6KGD4;A0A3B6HT79		0	0	0.01027	1.38068	2	1325.73	0.173615	80.0835	0
	High	RDPTLAVVAYR	1	8	2	A0A3B6KGD4;A0A3B6HT79		0	0.001	0.06241	1.87972	3	1260.7	-0.810759	39.9508	1
	High	RPITADSALmNPNTR	1	7	2	A0A3B6KGD4;A0A3B6HT79	M10(Oxidation)	0	0.001	0.05236	1.77219	3	1672.84	0.246283	24.5385	1
	High	YIEGYVQK	1	8	2	A0A3B6KGD4;A0A3B6HT79		0	0.001	0.0525	1.75718	2	999.516	1.38715	23.6988	0
	High	LPDARPLINVcDR	1	8	2	A0A3B6KGD4;A0A3B6HT79	C11(Carbamidomethyl)	0	0.001	0.05253	1.61722	3	1538.81	0.218402	47.781	1
	High	FQELFSQTK	1	5	1	A0A3B6HT79		0	0.001	0.07157	1.38645	2	1127.57	1.38645	42.5846	0
	High	PLINVcDR	1	8	2	A0A3B6KGD4;A0A3B6HT79	C6(Carbamidomethyl)	0	0.002	0.08548	1.84327	2	986.51	1.18704	35.739	0
	High	SQALEAHAASFATFK	1	8	2	A0A3B6KGD4;A0A3B6HT79		0	0.003	0.1185	1.441	3	1578.79	0.128993	46.0163	0
	High	EAAELAAESPQGLLR	1	8	2	A0A3B6KGD4;A0A3B6HT79		0	0.004	0.1392	1.06516	2	1554.81	0.550967	55.8675	0
	High	YGLVYVITK	1	8	2	A0A3B6KGD4;A0A3B6HT79		0	0.009	0.1947	1.31035	2	1055.61	-0.239151	59.9146	0
A0A3B6KGD4	Clathrin heavy chain OS=Triticum aestivum OX=4565 PE=3 SV=1 - [A0A3B6KGD4_WHEAT]	34.2907	15.11	3	3	25	26	1708	193.356	5.36377
	A2	Sequence	# PSMs	# Proteins	# Protein Groups	Protein Group Accessions	Modifications	ΔCn	q-Value	PEP	XCorr	Charge	MH+ [Da]	ΔM [ppm]	RT [min]	# Missed Cleavages
	High	TANLANNQIINYR	1	8	2	A0A3B6KGD4;A0A3B6HT79		0	0	0.0006315	3.36616	2	1504.8	7.19143	43.9096	0
	High	ALQHYAELPDIKR	1	5	2	A0A3B6KGD4;A0A3B6HT79		0	0	0.005136	2.85786	3	1553.84	0.646959	37.1815	1
	High	ANLPGAENLVVQR	1	8	2	A0A3B6KGD4;A0A3B6HT79		0	0	0.0006038	2.67452	2	1380.76	0.873733	47.9724	0
	High	SPEQVSAAVK	1	8	2	A0A3B6KGD4;A0A3B6HT79		0	0	0.004897	2.60986	2	1015.54	0.256569	17.573	0
	High	QFQGAVDAAR	1	8	2	A0A3B6KGD4;A0A3B6HT79		0	0	0.008322	2.33278	2	1062.53	0.24967	20.3754	0
	High	GNLQIVVQAAK	1	8	2	A0A3B6KGD4;A0A3B6HT79		0	0	0.008994	2.29213	2	1140.67	0.356363	43.267	0
	High	ADDVTHFLDVIR	1	3	1	A0A3B6KGD4		0	0	0.005509	2.24803	2	1400.72	0.729488	73.0232	0
	High	YKEAAELAAESPQGLLR	2	8	2	A0A3B6KGD4;A0A3B6HT79		0	0	0.00035	1.95581	2	1845.97	-0.112021	52.4816	1
	High	VVAAFAER	1	8	2	A0A3B6KGD4;A0A3B6HT79		0	0	0.04236	1.90593	2	862.478	0.0182182	27.816	0
	High	EGLVSEAIESFIR	1	8	2	A0A3B6KGD4;A0A3B6HT79		0	0	0.002843	1.77405	2	1449.76	0.174712	85.5095	0
	High	ESNFYDAEK	1	8	2	A0A3B6KGD4;A0A3B6HT79		0	0	0.02224	1.68024	2	1102.47	0.236233	21.1722	0
	High	GKLNAYESLELSR	1	8	2	A0A3B6KGD4;A0A3B6HT79		0	0	0.01424	1.64072	2	1479.77	-8.11291	42.6539	1
	High	GNMQLFSVDQQR	1	8	2	A0A3B6KGD4;A0A3B6HT79		0	0	0.0467	1.60841	2	1422.68	0.171366	50.1651	0
	High	LKQFQGAVDAAR	1	8	2	A0A3B6KGD4;A0A3B6HT79		0	0	0.0409	1.40681	3	1303.71	0.174847	23.8245	1
	High	IIYAFISNWAK	1	8	2	A0A3B6KGD4;A0A3B6HT79		0	0	0.01027	1.38068	2	1325.73	0.173615	80.0835	0
	High	RDPTLAVVAYR	1	8	2	A0A3B6KGD4;A0A3B6HT79		0	0.001	0.06241	1.87972	3	1260.7	-0.810759	39.9508	1
	High	RPITADSALmNPNTR	1	7	2	A0A3B6KGD4;A0A3B6HT79	M10(Oxidation)	0	0.001	0.05236	1.77219	3	1672.84	0.246283	24.5385	1
	High	YIEGYVQK	1	8	2	A0A3B6KGD4;A0A3B6HT79		0	0.001	0.0525	1.75718	2	999.516	1.38715	23.6988	0
	High	LPDARPLINVcDR	1	8	2	A0A3B6KGD4;A0A3B6HT79	C11(Carbamidomethyl)	0	0.001	0.05253	1.61722	3	1538.81	0.218402	47.781	1
	High	PLINVcDR	1	8	2	A0A3B6KGD4;A0A3B6HT79	C6(Carbamidomethyl)	0	0.002	0.08548	1.84327	2	986.51	1.18704	35.739	0
	High	VDSELIFAYAK	1	3	1	A0A3B6KGD4		0	0.002	0.08291	1.30962	2	1255.66	-0.0185956	66.4972	0
	High	FQELFAQTK	1	3	1	A0A3B6KGD4		0	0.003	0.1141	1.74378	2	1111.58	-0.207607	44.7404	0
	High	SQALEAHAASFATFK	1	8	2	A0A3B6KGD4;A0A3B6HT79		0	0.003	0.1185	1.441	3	1578.79	0.128993	46.0163	0
	High	EAAELAAESPQGLLR	1	8	2	A0A3B6KGD4;A0A3B6HT79		0	0.004	0.1392	1.06516	2	1554.81	0.550967	55.8675	0
	High	YGLVYVITK	1	8	2	A0A3B6KGD4;A0A3B6HT79		0	0.009	0.1947	1.31035	2	1055.61	-0.239151	59.9146	0
A0A3B5YYW4	Pyruvate, phosphate dikinase OS=Triticum aestivum OX=4565 PE=3 SV=1 - [A0A3B5YYW4_WHEAT]	29.5301	23.08	8	2	17	24	884	96.1334	5.2749
	A2	Sequence	# PSMs	# Proteins	# Protein Groups	Protein Group Accessions	Modifications	ΔCn	q-Value	PEP	XCorr	Charge	MH+ [Da]	ΔM [ppm]	RT [min]	# Missed Cleavages
	High	TPEDLDAMR	1	10	2	A0A3B5YYW4;A0A3B5Y1W9		0	0	0.006156	2.44917	2	1047.48	-0.24705	27.6379	0
	High	VMANADTPGDALAAR	1	10	2	A0A3B5YYW4;A0A3B5Y1W9		0	0	0.0006391	2.28916	2	1472.72	0.949039	34.7655	0
	High	IAVDmVNEALVDR	2	10	2	A0A3B5YYW4;A0A3B5Y1W9	M5(Oxidation)	0	0	0.006228	2.12561	2	1460.75	2.79631	49.9209	0
	High	AmDGLPVTIR	1	9	2	A0A3B5YYW4;A0A3B5Y1W9	M2(Oxidation)	0	0	0.04151	2.10577	2	1088.58	-0.0886246	45.6545	0
	High	GGMTSHAAVVAR	1	10	2	A0A3B5YYW4;A0A3B5Y1W9		0	0	0.005072	2.07299	2	1156.59	-1.00382	15.6812	0
	High	TEHmFFASDER	1	10	2	A0A3B5YYW4;A0A3B5Y1W9	M4(Oxidation)	0	0	0.006986	1.9954	2	1385.58	-0.409569	24.2487	0
	High	LLDPPLHEFLPEGHVEDIVR	2	9	2	A0A3B5YYW4;A0A3B5Y1W9		0	0	0.00123	1.9888	4	2325.22	0.0638344	76.8924	0
	High	AGLDYVScSPFR	1	6	2	A0A3B5YYW4;A0A3B5Y1W9	C8(Carbamidomethyl)	0	0	0.01169	1.84331	2	1371.64	-0.666208	56.6715	0
	High	mVEPGHLDQLLHPQFANPEAASYK	2	10	2	A0A3B5YYW4;A0A3B5Y1W9	M1(Oxidation)	0	0	0.001534	1.81277	3	2708.31	-0.251742	65.1636	0
	High	IAVDMVNEALVDR	1	10	2	A0A3B5YYW4;A0A3B5Y1W9		0	0	0.007712	1.71139	2	1444.75	0.659508	63.2904	0
	High	LSEVNPMLGFR	1	6	2	A0A3B5YYW4;A0A3B5Y1W9		0	0	0.03917	1.69472	2	1262.66	-0.245445	64.2322	0
	High	GGmTSHAAVVAR	1	10	2	A0A3B5YYW4;A0A3B5Y1W9	M3(Oxidation)	0	0	0.0108	1.62438	2	1172.58	-1.02591	10.2748	0
	High	VGTmIEIPR	1	4	1	A0A3B5YYW4	M4(Oxidation)	0	0.001	0.06482	1.91072	2	1031.55	-1.05415	43.8416	0
	High	TETSPEDVGGmHAAAGILTAR	1	8	1	A0A3B5YYW4	M11(Oxidation)	0	0.001	0.06263	1.4064	3	2100	-0.439108	40.5033	0
	High	LSEVNPmLGFR	1	6	2	A0A3B5YYW4;A0A3B5Y1W9	M7(Oxidation)	0	0.002	0.0789	1.4288	2	1278.65	-0.179717	50.4554	0
	High	NGAEGIGLcR	1	10	2	A0A3B5YYW4;A0A3B5Y1W9	C9(Carbamidomethyl)	0	0.003	0.1157	1.90601	2	1046.5	-0.589879	26.0564	0
	High	SINQITGLR	1	10	2	A0A3B5YYW4;A0A3B5Y1W9		0	0.004	0.1433	1.91839	2	1001.57	-0.997191	37.396	0
	High	SDFEGIFR	1	10	2	A0A3B5YYW4;A0A3B5Y1W9		0	0.006	0.1595	1.59168	2	970.463	-0.045454	55.6301	0
	High	GEQFPSDPKR	1	10	2	A0A3B5YYW4;A0A3B5Y1W9		0	0.008	0.1921	1.93841	3	1160.57	-1.05063	15.863	1
	High	GEQFPSDPK	1	10	2	A0A3B5YYW4;A0A3B5Y1W9		0	0.008	0.1769	1.82804	2	1004.47	-0.69921	19.5184	0
	High	MVEPGHLDQLLHPQFANPEAASYK	1	10	2	A0A3B5YYW4;A0A3B5Y1W9		0	0.008	0.1789	0.67525	3	2692.32	0.0570564	69.3459	0
A0A3B5Y1W9	Pyruvate, phosphate dikinase OS=Triticum aestivum OX=4565 PE=3 SV=1 - [A0A3B5Y1W9_WHEAT]	27.6194	23.78	2	2	17	24	879	95.5961	5.30029
	A2	Sequence	# PSMs	# Proteins	# Protein Groups	Protein Group Accessions	Modifications	ΔCn	q-Value	PEP	XCorr	Charge	MH+ [Da]	ΔM [ppm]	RT [min]	# Missed Cleavages
	High	TPEDLDAMR	1	10	2	A0A3B5YYW4;A0A3B5Y1W9		0	0	0.006156	2.44917	2	1047.48	-0.24705	27.6379	0
	High	VMANADTPGDALAAR	1	10	2	A0A3B5YYW4;A0A3B5Y1W9		0	0	0.0006391	2.28916	2	1472.72	0.949039	34.7655	0
	High	IAVDmVNEALVDR	2	10	2	A0A3B5YYW4;A0A3B5Y1W9	M5(Oxidation)	0	0	0.006228	2.12561	2	1460.75	2.79631	49.9209	0
	High	AmDGLPVTIR	1	9	2	A0A3B5YYW4;A0A3B5Y1W9	M2(Oxidation)	0	0	0.04151	2.10577	2	1088.58	-0.0886246	45.6545	0
	High	GGMTSHAAVVAR	1	10	2	A0A3B5YYW4;A0A3B5Y1W9		0	0	0.005072	2.07299	2	1156.59	-1.00382	15.6812	0
	High	TEHmFFASDER	1	10	2	A0A3B5YYW4;A0A3B5Y1W9	M4(Oxidation)	0	0	0.006986	1.9954	2	1385.58	-0.409569	24.2487	0
	High	LLDPPLHEFLPEGHVEDIVR	2	9	2	A0A3B5YYW4;A0A3B5Y1W9		0	0	0.00123	1.9888	4	2325.22	0.0638344	76.8924	0
	High	AGLDYVScSPFR	1	6	2	A0A3B5YYW4;A0A3B5Y1W9	C8(Carbamidomethyl)	0	0	0.01169	1.84331	2	1371.64	-0.666208	56.6715	0
	High	mVEPGHLDQLLHPQFANPEAASYK	2	10	2	A0A3B5YYW4;A0A3B5Y1W9	M1(Oxidation)	0	0	0.001534	1.81277	3	2708.31	-0.251742	65.1636	0
	High	IAVDMVNEALVDR	1	10	2	A0A3B5YYW4;A0A3B5Y1W9		0	0	0.007712	1.71139	2	1444.75	0.659508	63.2904	0
	High	LSEVNPMLGFR	1	6	2	A0A3B5YYW4;A0A3B5Y1W9		0	0	0.03917	1.69472	2	1262.66	-0.245445	64.2322	0
	High	GGmTSHAAVVAR	1	10	2	A0A3B5YYW4;A0A3B5Y1W9	M3(Oxidation)	0	0	0.0108	1.62438	2	1172.58	-1.02591	10.2748	0
	High	IETSPEDVGGmHAAAGILTAR	1	2	1	A0A3B5Y1W9	M11(Oxidation)	0	0	0.01041	1.50923	3	2112.04	0.019596	45.3349	0
	High	GVDNDTDLIANDLR	1	2	1	A0A3B5Y1W9		0	0.001	0.06381	1.26127	2	1530.74	1.1349	54.1098	0
	High	LSEVNPmLGFR	1	6	2	A0A3B5YYW4;A0A3B5Y1W9	M7(Oxidation)	0	0.002	0.0789	1.4288	2	1278.65	-0.179717	50.4554	0
	High	NGAEGIGLcR	1	10	2	A0A3B5YYW4;A0A3B5Y1W9	C9(Carbamidomethyl)	0	0.003	0.1157	1.90601	2	1046.5	-0.589879	26.0564	0
	High	SINQITGLR	1	10	2	A0A3B5YYW4;A0A3B5Y1W9		0	0.004	0.1433	1.91839	2	1001.57	-0.997191	37.396	0
	High	SDFEGIFR	1	10	2	A0A3B5YYW4;A0A3B5Y1W9		0	0.006	0.1595	1.59168	2	970.463	-0.045454	55.6301	0
	High	GEQFPSDPKR	1	10	2	A0A3B5YYW4;A0A3B5Y1W9		0	0.008	0.1921	1.93841	3	1160.57	-1.05063	15.863	1
	High	GEQFPSDPK	1	10	2	A0A3B5YYW4;A0A3B5Y1W9		0	0.008	0.1769	1.82804	2	1004.47	-0.69921	19.5184	0
	High	MVEPGHLDQLLHPQFANPEAASYK	1	10	2	A0A3B5YYW4;A0A3B5Y1W9		0	0.008	0.1789	0.67525	3	2692.32	0.0570564	69.3459	0
A0A3B6LV25	Eukaryotic translation initiation factor 3 subunit B OS=Triticum aestivum OX=4565 PE=3 SV=1 - [A0A3B6LV25_WHEAT]	25.7903	31.35	7	9	20	21	721	83.1717	5.16064
	A2	Sequence	# PSMs	# Proteins	# Protein Groups	Protein Group Accessions	Modifications	ΔCn	q-Value	PEP	XCorr	Charge	MH+ [Da]	ΔM [ppm]	RT [min]	# Missed Cleavages
	High	QYWTDSYIQWSPLGTHLATVHR	1	8	2	A0A3B6LV25;A0A3B6IL68		0	0	6.857e-05	3.25824	4	2659.31	0.113337	77.3775	0
	High	QGAQVWGGDDKFVR	1	8	2	A0A3B6LV25;A0A3B6IL68		0	0	1.952e-05	3.0989	3	1562.77	-0.240745	39.785	1
	High	VSLVQIPGKEEIR	1	6	2	A0A3B6LV25;A0A3B6IL68		0	0	0.0003177	2.75557	3	1467.85	0.457174	48.5701	1
	High	WLTDDKAR	2	6	1	A0A3B6LV25		0	0	0.002241	2.67601	3	1004.52	-0.269378	20.4157	1
	High	PRPPSLLTPEKEEDISK	1	7	2	A0A3B6LV25;A0A3B6IL68		0	0	0.04639	2.18198	3	1936.04	1.6332	35.9701	2
	High	TQLQEEWQGWVAK	1	4	1	A0A3B6LV25		0	0	0.001543	2.16307	2	1602.79	-0.892725	64.522	0
	High	VVLNIFDVR	1	8	2	A0A3B6LV25;A0A3B6IL68		0	0	0.0182	2.12022	2	1074.63	-0.225759	77.6858	0
	High	DIPIEVFELENK	1	4	1	A0A3B6LV25		0	0	0.002726	1.99485	2	1445.75	-1.05916	79.7017	0
	High	KYEQEDLDVSNQVGELER	1	3	1	A0A3B6LV25		0	0	0.007866	1.67023	3	2151.02	-0.598935	45.9701	1
	High	AGTFTEVYWNDAR	1	8	2	A0A3B6LV25;A0A3B6IL68		0	0	0.007355	1.58667	2	1529.7	-0.18536	55.7903	0
	High	LIDFSPGEK	1	8	2	A0A3B6LV25;A0A3B6IL68		0	0	0.01268	1.55159	2	1005.53	0.184867	42.0889	0
	High	RTQLQEEWQGWVAK	1	4	1	A0A3B6LV25		0	0.001	0.0653	1.60554	3	1758.89	-1.8882	55.9293	1
	High	SHIFAVNmFDDFEK	1	6	1	A0A3B6LV25	M8(Oxidation)	0	0.001	0.06544	1.5974	3	1715.77	0.323276	60.5406	0
	High	KTYGYcFIEYNTPQEAELAR	1	3	1	A0A3B6LV25	C6(Carbamidomethyl)	0	0.001	0.05937	1.57977	3	2453.15	0.84794	60.5926	1
	High	QANALFWSPAGR	1	6	2	A0A3B6LV25;A0A3B6IL68		0	0.001	0.0775	1.39309	2	1317.67	-0.789621	60.3447	0
	High	YLITYSSQEPSNPR	1	4	1	A0A3B6LV25		0	0.001	0.06978	0.998183	2	1654.81	-0.138346	39.4881	0
	High	VSLVQIPGK	1	6	2	A0A3B6LV25;A0A3B6IL68		0	0.002	0.08326	1.44579	2	940.582	-0.338419	46.2328	0
	High	FIVLAGLK	1	4	1	A0A3B6LV25		0	0.003	0.1104	1.98551	2	860.56	-0.117327	66.8387	0
	High	IIAFAWEPK	1	8	2	A0A3B6LV25;A0A3B6IL68		0	0.006	0.1603	1.40318	2	1074.6	0.807178	69.8783	0
	High	QGAQVWGGDDK	1	8	2	A0A3B6LV25;A0A3B6IL68		0	0.009	0.1993	1.65494	2	1160.53	0.0942875	21.4166	0
Q93XQ7	Protein disulfide-isomerase OS=Triticum aestivum OX=4565 GN=PDI3 PE=2 SV=1 - [Q93XQ7_WHEAT]	25.4392	40.58	2	3	22	26	515	56.5939	5.07178
	A2	Sequence	# PSMs	# Proteins	# Protein Groups	Protein Group Accessions	Modifications	ΔCn	q-Value	PEP	XCorr	Charge	MH+ [Da]	ΔM [ppm]	RT [min]	# Missed Cleavages
	High	GDAAVERPLVR	1	7	3	A0A3B6HYX1;Q93XQ7;A0A3B6IQT3		0	0	0.01633	2.77409	3	1182.66	-0.740345	20.9846	1
	High	VVVADNVHDVVFK	1	4	2	Q93XQ7;A0A3B6IQT3		0	0	0.0004645	2.72041	2	1440.78	-0.0970812	46.7901	0
	High	LRSDYDFGHTVHANHLPR	2	7	3	A0A3B6HYX1;Q93XQ7;A0A3B6IQT3		0	0	0.0004051	2.3263	4	2135.05	0.394563	29.8945	1
	High	SDYDFGHTVHANHLPR	1	7	3	A0A3B6HYX1;Q93XQ7;A0A3B6IQT3		0	0	0.0003803	2.29858	3	1865.87	-1.10645	29.4993	0
	High	ETAGQAAAADTEK	1	1	1	Q93XQ7		0	0	0.005304	2.17995	2	1262.59	-0.472485	11.8622	0
	High	HDPAIVLAK	1	7	3	A0A3B6HYX1;Q93XQ7;A0A3B6IQT3		0	0	0.05033	2.1583	2	963.562	-0.252208	26.1582	0
	High	FIDASSTPK	1	4	2	A0A3B6HYX1;Q93XQ7		0	0	0.02456	2.14009	2	965.494	0.254676	21.3272	0
	High	YEVQGFPTLK	1	7	3	A0A3B6HYX1;Q93XQ7;A0A3B6IQT3		0	0	0.006054	2.13244	2	1181.62	-0.703277	55.814	0
	High	TADEIVDYIK	1	7	3	A0A3B6HYX1;Q93XQ7;A0A3B6IQT3		0	0	0.007678	1.96599	2	1166.59	-0.479955	54.7666	0
	High	SAYYGAVEEFSGK	1	4	2	A0A3B6HYX1;Q93XQ7		0	0	0.0003687	1.81929	2	1407.64	0.0117175	47.0324	0
	High	KSEPIPEANNEPVK	1	7	3	A0A3B6HYX1;Q93XQ7;A0A3B6IQT3		0	0	0.02505	1.73336	2	1551.8	-1.07042	20.9896	1
	High	TADEIVDYIKK	1	7	3	A0A3B6HYX1;Q93XQ7;A0A3B6IQT3		0	0	0.04395	1.53656	3	1294.69	0.689114	44.4509	1
	High	LFKPFDELVVDSK	3	7	3	A0A3B6HYX1;Q93XQ7;A0A3B6IQT3		0	0	0.04814	1.12084	3	1536.83	0.956043	69.7977	1
	High	DFDVSALEK	1	6	3	A0A3B6HYX1;Q93XQ7;A0A3B6IQT3		0	0.001	0.06733	1.85505	2	1023.5	0.064433	50.4535	0
	High	NIQEYKGPR	2	7	3	A0A3B6HYX1;Q93XQ7;A0A3B6IQT3		0	0.001	0.06776	1.82847	3	1104.58	-0.0704535	15.7114	1
	High	EAEGIVEYLK	1	7	3	A0A3B6HYX1;Q93XQ7;A0A3B6IQT3		0	0.001	0.06471	1.66166	2	1150.6	1.56125	55.8488	0
	High	NKETAGQAAAADTEK	1	1	1	Q93XQ7		0	0.001	0.06272	1.2006	3	1504.72	0.0264537	8.65842	1
	High	FFQTNAPK	1	1	1	Q93XQ7		0	0.002	0.07923	1.35916	2	952.489	-0.230287	24.9724	0
	High	EQVEAGQIVAWLK	1	7	3	A0A3B6HYX1;Q93XQ7;A0A3B6IQT3		0	0.002	0.0893	1.21664	2	1470.79	-0.641999	77.0476	0
	High	NKPLAGKYEVQGFPTLK	1	7	3	A0A3B6HYX1;Q93XQ7;A0A3B6IQT3		0	0.004	0.1394	1.26337	4	1890.05	1.18441	47.6501	2
	High	VVTFDKNPDNHPYLLK	1	6	3	A0A3B6HYX1;Q93XQ7;A0A3B6IQT3		0	0.004	0.1459	0.928171	3	1900	0.0219885	42.2437	1
	High	EAEGIVEYLKK	1	7	3	A0A3B6HYX1;Q93XQ7;A0A3B6IQT3		0	0.008	0.1774	1.0221	2	1278.69	-1.55401	44.9164	1
A0A3B6HYX1	Protein disulfide-isomerase OS=Triticum aestivum OX=4565 PE=3 SV=1 - [A0A3B6HYX1_WHEAT]	24.4625	39.52	3	3	21	25	496	54.737	5.19873
	A2	Sequence	# PSMs	# Proteins	# Protein Groups	Protein Group Accessions	Modifications	ΔCn	q-Value	PEP	XCorr	Charge	MH+ [Da]	ΔM [ppm]	RT [min]	# Missed Cleavages
	High	GDAAVERPLVR	1	7	3	A0A3B6HYX1;Q93XQ7;A0A3B6IQT3		0	0	0.01633	2.77409	3	1182.66	-0.740345	20.9846	1
	High	LRSDYDFGHTVHANHLPR	2	7	3	A0A3B6HYX1;Q93XQ7;A0A3B6IQT3		0	0	0.0004051	2.3263	4	2135.05	0.394563	29.8945	1
	High	SDYDFGHTVHANHLPR	1	7	3	A0A3B6HYX1;Q93XQ7;A0A3B6IQT3		0	0	0.0003803	2.29858	3	1865.87	-1.10645	29.4993	0
	High	ETAGQAAAAATEK	1	3	1	A0A3B6HYX1		0	0	0.005272	2.28286	2	1218.6	-0.420686	15.8384	0
	High	HDPAIVLAK	1	7	3	A0A3B6HYX1;Q93XQ7;A0A3B6IQT3		0	0	0.05033	2.1583	2	963.562	-0.252208	26.1582	0
	High	FIDASSTPK	1	4	2	A0A3B6HYX1;Q93XQ7		0	0	0.02456	2.14009	2	965.494	0.254676	21.3272	0
	High	YEVQGFPTLK	1	7	3	A0A3B6HYX1;Q93XQ7;A0A3B6IQT3		0	0	0.006054	2.13244	2	1181.62	-0.703277	55.814	0
	High	TADEIVDYIK	1	7	3	A0A3B6HYX1;Q93XQ7;A0A3B6IQT3		0	0	0.007678	1.96599	2	1166.59	-0.479955	54.7666	0
	High	NKETAGQAAAAATEK	1	3	1	A0A3B6HYX1		0	0	0.02637	1.9384	3	1460.74	1.23375	11.8725	1
	High	SAYYGAVEEFSGK	1	4	2	A0A3B6HYX1;Q93XQ7		0	0	0.0003687	1.81929	2	1407.64	0.0117175	47.0324	0
	High	KSEPIPEANNEPVK	1	7	3	A0A3B6HYX1;Q93XQ7;A0A3B6IQT3		0	0	0.02505	1.73336	2	1551.8	-1.07042	20.9896	1
	High	TADEIVDYIKK	1	7	3	A0A3B6HYX1;Q93XQ7;A0A3B6IQT3		0	0	0.04395	1.53656	3	1294.69	0.689114	44.4509	1
	High	LFKPFDELVVDSK	3	7	3	A0A3B6HYX1;Q93XQ7;A0A3B6IQT3		0	0	0.04814	1.12084	3	1536.83	0.956043	69.7977	1
	High	DFDVSALEK	1	6	3	A0A3B6HYX1;Q93XQ7;A0A3B6IQT3		0	0.001	0.06733	1.85505	2	1023.5	0.064433	50.4535	0
	High	NIQEYKGPR	2	7	3	A0A3B6HYX1;Q93XQ7;A0A3B6IQT3		0	0.001	0.06776	1.82847	3	1104.58	-0.0704535	15.7114	1
	High	EAEGIVEYLK	1	7	3	A0A3B6HYX1;Q93XQ7;A0A3B6IQT3		0	0.001	0.06471	1.66166	2	1150.6	1.56125	55.8488	0
	High	YFQSNAPK	1	3	1	A0A3B6HYX1		0	0.001	0.05835	1.64082	2	954.468	0.535505	16.0155	0
	High	EQVEAGQIVAWLK	1	7	3	A0A3B6HYX1;Q93XQ7;A0A3B6IQT3		0	0.002	0.0893	1.21664	2	1470.79	-0.641999	77.0476	0
	High	NKPLAGKYEVQGFPTLK	1	7	3	A0A3B6HYX1;Q93XQ7;A0A3B6IQT3		0	0.004	0.1394	1.26337	4	1890.05	1.18441	47.6501	2
	High	VVTFDKNPDNHPYLLK	1	6	3	A0A3B6HYX1;Q93XQ7;A0A3B6IQT3		0	0.004	0.1459	0.928171	3	1900	0.0219885	42.2437	1
	High	EAEGIVEYLKK	1	7	3	A0A3B6HYX1;Q93XQ7;A0A3B6IQT3		0	0.008	0.1774	1.0221	2	1278.69	-1.55401	44.9164	1
A0A3B6AZ68	1,4-alpha-glucan branching enzyme OS=Triticum aestivum OX=4565 PE=3 SV=1 - [A0A3B6AZ68_WHEAT]	24.1035	25.82	3	3	17	25	701	80.364	6.43018
	A2	Sequence	# PSMs	# Proteins	# Protein Groups	Protein Group Accessions	Modifications	ΔCn	q-Value	PEP	XCorr	Charge	MH+ [Da]	ΔM [ppm]	RT [min]	# Missed Cleavages
	High	YGFMTSDHQYVSR	1	7	2	A0A3B6CA24;A0A3B6AZ68		0	0	5.461e-05	3.15349	3	1590.71	3.64789	36.09	0
	High	cVTYAESHDQALVGDK	1	18	4	A0A3B6C9D0;A0A3B6DDM1;A0A3B6CA24;A0A3B6AZ68	C1(Carbamidomethyl)	0	0	2.329e-05	2.66801	3	1792.82	-0.609178	25.9306	0
	High	INTYANFRDEVLPR	1	9	2	A0A3B6CA24;A0A3B6AZ68		0	0	0.0005304	2.65276	3	1707.88	0.369382	51.6677	1
	High	RRFDLGDAEFLR	1	7	2	A0A3B6CA24;A0A3B6AZ68		0	0	0.00603	2.54869	3	1494.78	0.00859814	52.6204	2
	High	YGFmTSDHQYVSR	1	7	2	A0A3B6CA24;A0A3B6AZ68	M4(Oxidation)	0	0	5.413e-05	2.48529	3	1606.7	0.356492	28.0004	0
	High	INTYANFR	1	9	2	A0A3B6CA24;A0A3B6AZ68		0	0	0.03956	2.38284	2	998.506	0.109627	30.9254	0
	High	IYETHVGmSSPEPK	1	9	2	A0A3B6CA24;A0A3B6AZ68	M8(Oxidation)	0	0	0.008755	2.30102	3	1590.75	-1.05858	18.4722	0
	High	GNDEAWEMGNIVHTLTNRR	1	9	2	A0A3B6CA24;A0A3B6AZ68		0	0	0.01966	2.06286	3	2213.05	-0.441442	70.1176	1
	High	LHMAVADKWIELLK	2	18	4	A0A3B6C9D0;A0A3B6DDM1;A0A3B6CA24;A0A3B6AZ68		0	0	0.04844	1.87939	3	1666.94	0.787162	77.8633	1
	High	DFKYHLEYR	1	9	2	A0A3B6CA24;A0A3B6AZ68		0	0	0.04076	1.86988	3	1270.62	0.314853	34.951	1
	High	GNDEAWEMGNIVHTLTNR	1	9	2	A0A3B6CA24;A0A3B6AZ68		0	0	0.02782	1.5644	3	2056.95	-1.16483	77.5301	0
	High	IYETHVGMSSPEPK	2	9	2	A0A3B6CA24;A0A3B6AZ68		0.0068	0	0.005815	1.45435	2	1574.75	-0.220217	26.5994	0
	High	SDIDEHKGGmDVFSR	1	3	1	A0A3B6AZ68	M10(Oxidation)	0	0	0.04819	1.31126	3	1708.76	3.0006	20.4757	1
	High	VVLDSDAGLFGGFGR	1	6	2	A0A3B6CA24;A0A3B6AZ68		0	0	0.03533	1.19222	2	1509.77	0.478246	76.7213	0
	High	FGSPEDLK	1	9	2	A0A3B6CA24;A0A3B6AZ68		0	0.001	0.06128	1.85077	2	892.441	-0.10611	27.1487	0
	High	GHHWmWDSR	1	18	4	A0A3B6C9D0;A0A3B6DDM1;A0A3B6CA24;A0A3B6AZ68	M5(Oxidation)	0	0.001	0.06949	1.59008	2	1227.51	-0.901716	21.0232	0
	High	IRSDIDEHKGGMDVFSR	1	3	1	A0A3B6AZ68		0	0.001	0.06086	1.51844	4	1961.95	-0.767776	31.1455	2
	High	GHHWMWDSR	1	18	4	A0A3B6C9D0;A0A3B6DDM1;A0A3B6CA24;A0A3B6AZ68		0	0.001	0.06953	1.46651	2	1211.52	-0.274442	30.4885	0
	High	GPQVLPTGK	1	3	1	A0A3B6AZ68		0	0.003	0.1277	1.9978	2	896.52	-0.51583	23.9179	0
	High	LHmAVADKWIELLK	2	18	4	A0A3B6C9D0;A0A3B6DDM1;A0A3B6CA24;A0A3B6AZ68	M3(Oxidation)	0	0.003	0.09594	1.30317	3	1682.93	2.0241	70.4058	1
	High	GNDEAWEmGNIVHTLTNR	1	9	2	A0A3B6CA24;A0A3B6AZ68	M8(Oxidation)	0	0.003	0.1123	1.20322	3	2072.94	-0.940531	58.2496	0
	High	KHEEDKVIVFEK	1	7	2	A0A3B6CA24;A0A3B6AZ68		0	0.005	0.1497	1.36739	3	1500.81	0.296638	22.3065	2
A0A3B6CA24	1,4-alpha-glucan branching enzyme OS=Triticum aestivum OX=4565 PE=3 SV=1 - [A0A3B6CA24_WHEAT]	24.0557	23.62	6	3	17	26	834	94.0806	5.88428
	A2	Sequence	# PSMs	# Proteins	# Protein Groups	Protein Group Accessions	Modifications	ΔCn	q-Value	PEP	XCorr	Charge	MH+ [Da]	ΔM [ppm]	RT [min]	# Missed Cleavages
	High	YGFMTSDHQYVSR	1	7	2	A0A3B6CA24;A0A3B6AZ68		0	0	5.461e-05	3.15349	3	1590.71	3.64789	36.09	0
	High	cVTYAESHDQALVGDK	1	18	4	A0A3B6C9D0;A0A3B6DDM1;A0A3B6CA24;A0A3B6AZ68	C1(Carbamidomethyl)	0	0	2.329e-05	2.66801	3	1792.82	-0.609178	25.9306	0
	High	INTYANFRDEVLPR	1	9	2	A0A3B6CA24;A0A3B6AZ68		0	0	0.0005304	2.65276	3	1707.88	0.369382	51.6677	1
	High	RRFDLGDAEFLR	1	7	2	A0A3B6CA24;A0A3B6AZ68		0	0	0.00603	2.54869	3	1494.78	0.00859814	52.6204	2
	High	YGFmTSDHQYVSR	1	7	2	A0A3B6CA24;A0A3B6AZ68	M4(Oxidation)	0	0	5.413e-05	2.48529	3	1606.7	0.356492	28.0004	0
	High	INTYANFR	1	9	2	A0A3B6CA24;A0A3B6AZ68		0	0	0.03956	2.38284	2	998.506	0.109627	30.9254	0
	High	IYETHVGmSSPEPK	1	9	2	A0A3B6CA24;A0A3B6AZ68	M8(Oxidation)	0	0	0.008755	2.30102	3	1590.75	-1.05858	18.4722	0
	High	GNDEAWEMGNIVHTLTNRR	1	9	2	A0A3B6CA24;A0A3B6AZ68		0	0	0.01966	2.06286	3	2213.05	-0.441442	70.1176	1
	High	LHMAVADKWIELLK	2	18	4	A0A3B6C9D0;A0A3B6DDM1;A0A3B6CA24;A0A3B6AZ68		0	0	0.04844	1.87939	3	1666.94	0.787162	77.8633	1
	High	DFKYHLEYR	1	9	2	A0A3B6CA24;A0A3B6AZ68		0	0	0.04076	1.86988	3	1270.62	0.314853	34.951	1
	High	IRSDIDEHEGGmDVFSR	2	6	1	A0A3B6CA24	M12(Oxidation)	0	0	0.03229	1.75428	3	1978.89	-0.589621	28.5807	1
	High	GNDEAWEMGNIVHTLTNR	1	9	2	A0A3B6CA24;A0A3B6AZ68		0	0	0.02782	1.5644	3	2056.95	-1.16483	77.5301	0
	High	IYETHVGMSSPEPK	2	9	2	A0A3B6CA24;A0A3B6AZ68		0.0068	0	0.005815	1.45435	2	1574.75	-0.220217	26.5994	0
	High	VVLDSDAGLFGGFGR	1	6	2	A0A3B6CA24;A0A3B6AZ68		0	0	0.03533	1.19222	2	1509.77	0.478246	76.7213	0
	High	FGSPEDLK	1	9	2	A0A3B6CA24;A0A3B6AZ68		0	0.001	0.06128	1.85077	2	892.441	-0.10611	27.1487	0
	High	GHHWmWDSR	1	18	4	A0A3B6C9D0;A0A3B6DDM1;A0A3B6CA24;A0A3B6AZ68	M5(Oxidation)	0	0.001	0.06949	1.59008	2	1227.51	-0.901716	21.0232	0
	High	GHHWMWDSR	1	18	4	A0A3B6C9D0;A0A3B6DDM1;A0A3B6CA24;A0A3B6AZ68		0	0.001	0.06953	1.46651	2	1211.52	-0.274442	30.4885	0
	High	GPQVLPSGK	1	6	1	A0A3B6CA24		0	0.003	0.1131	1.94997	2	882.505	0.265081	20.765	0
	High	LHmAVADKWIELLK	2	18	4	A0A3B6C9D0;A0A3B6DDM1;A0A3B6CA24;A0A3B6AZ68	M3(Oxidation)	0	0.003	0.09594	1.30317	3	1682.93	2.0241	70.4058	1
	High	mDTPSGIKDSIPAWIK	1	6	1	A0A3B6CA24	M1(Oxidation)	0	0.003	0.1179	1.2258	3	1774.91	1.11046	62.4262	1
	High	GNDEAWEmGNIVHTLTNR	1	9	2	A0A3B6CA24;A0A3B6AZ68	M8(Oxidation)	0	0.003	0.1123	1.20322	3	2072.94	-0.940531	58.2496	0
	High	KHEEDKVIVFEK	1	7	2	A0A3B6CA24;A0A3B6AZ68		0	0.005	0.1497	1.36739	3	1500.81	0.296638	22.3065	2
A0A3B6LL76	Phosphoenolpyruvate carboxylase OS=Triticum aestivum OX=4565 PE=3 SV=1 - [A0A3B6LL76_WHEAT]	22.8466	23.25	6	10	18	19	972	110.116	5.79541
	A2	Sequence	# PSMs	# Proteins	# Protein Groups	Protein Group Accessions	Modifications	ΔCn	q-Value	PEP	XCorr	Charge	MH+ [Da]	ΔM [ppm]	RT [min]	# Missed Cleavages
	High	DITPDDKQELDEALQR	1	3	1	A0A3B6LL76		0	0	7.45e-05	2.67265	3	1885.91	0.248947	45.706	1
	High	FTAATLEHGmRPPISPKPEWR	1	3	1	A0A3B6LL76	M10(Oxidation)	0	0	0.00168	2.42948	4	2437.25	0.155718	43.8935	2
	High	RKPSGGIESLR	1	11	3	A0A3B6LL76;A0A3B6ENB3;A0A3B6QH28		0	0	0.03092	2.37729	3	1199.69	0.0164438	15.1893	2
	High	GGGPTHLAILSQPPDTINGSLR	1	3	1	A0A3B6LL76		0	0	0.004325	2.19669	3	2201.17	2.32067	62.3592	0
	High	LATPETEYGR	1	3	1	A0A3B6LL76		0	0	0.0127	2.18485	2	1136.56	0.43299	24.1677	0
	High	LLLQVAGHK	1	4	2	A0A3B6LL76;A0A3B6QH28		0	0	0.03266	2.11489	2	978.611	1.70785	33.0806	0
	High	IRDPDYHVALRPHLSK	1	3	1	A0A3B6LL76		0	0	0.0443	2.08961	4	1917.04	-0.562882	29.634	2
	High	LADLEAAPAALAR	1	6	2	A0A3B6LL76;A0A3B6ENB3		0	0	0.01885	1.80653	2	1281.72	0.303525	54.2223	0
	High	AIPWIFAWTQTR	1	17	3	A0A3B6LL76;A0A3B6ENB3;A0A3B6QH28		0	0	0.001749	1.75531	2	1489.79	-0.504887	88.2148	0
	High	TQPTPQDEMR	1	6	1	A0A3B6LL76		0	0	0.03469	1.69391	2	1202.55	0.180874	17.0055	0
	High	VIADGTLLDFLR	1	3	1	A0A3B6LL76		0	0	0.01117	1.65354	2	1332.75	-0.0964215	85.2718	0
	High	NQTVDLVLTAHPTQSVR	1	6	2	A0A3B6LL76;A0A3B6ENB3		0	0	0.006946	1.52467	2	1879	0.428216	48.6677	0
	High	RQEWLLSELNGK	1	1	1	A0A3B6LL76		0	0.001	0.06366	1.64568	3	1472.79	0.605922	59.3927	1
	High	TQPTPQDEmR	1	6	1	A0A3B6LL76	M9(Oxidation)	0	0.001	0.07248	0.921466	2	1218.54	0.0438936	10.3937	0
	High	QEVmIGYSDSGK	1	14	3	A0A3B6LL76;A0A3B6ENB3;A0A3B6QH28	M4(Oxidation)	0	0.003	0.09241	1.17873	2	1329.6	-0.64087	25.9466	0
	High	KPSGGIESLR	1	11	3	A0A3B6LL76;A0A3B6ENB3;A0A3B6QH28		0	0.006	0.1601	1.96145	2	1043.58	-1.44498	18.535	1
	High	LSAAWQMYK	1	8	2	A0A3B6LL76;A0A3B6QH28		0	0.006	0.1584	1.16892	2	1097.54	-0.0217727	48.3805	0
	High	DLLEGDPYLK	1	3	1	A0A3B6LL76		0	0.008	0.1759	1.55252	2	1162.6	0.810154	59.5155	0
	High	FHLPVWLGFGGAFK	1	3	1	A0A3B6LL76		0	0.008	0.1694	1.26597	3	1575.85	-0.438876	85.4639	0
A0A3B6IQT3	Protein disulfide-isomerase OS=Triticum aestivum OX=4565 PE=3 SV=1 - [A0A3B6IQT3_WHEAT]	22.7053	37.91	3	2	19	23	488	54.1597	5.2876
	A2	Sequence	# PSMs	# Proteins	# Protein Groups	Protein Group Accessions	Modifications	ΔCn	q-Value	PEP	XCorr	Charge	MH+ [Da]	ΔM [ppm]	RT [min]	# Missed Cleavages
	High	GDAAVERPLVR	1	7	3	A0A3B6HYX1;Q93XQ7;A0A3B6IQT3		0	0	0.01633	2.77409	3	1182.66	-0.740345	20.9846	1
	High	VVVADNVHDVVFK	1	4	2	Q93XQ7;A0A3B6IQT3		0	0	0.0004645	2.72041	2	1440.78	-0.0970812	46.7901	0
	High	LRSDYDFGHTVHANHLPR	2	7	3	A0A3B6HYX1;Q93XQ7;A0A3B6IQT3		0	0	0.0004051	2.3263	4	2135.05	0.394563	29.8945	1
	High	SDYDFGHTVHANHLPR	1	7	3	A0A3B6HYX1;Q93XQ7;A0A3B6IQT3		0	0	0.0003803	2.29858	3	1865.87	-1.10645	29.4993	0
	High	HDPAIVLAK	1	7	3	A0A3B6HYX1;Q93XQ7;A0A3B6IQT3		0	0	0.05033	2.1583	2	963.562	-0.252208	26.1582	0
	High	YEVQGFPTLK	1	7	3	A0A3B6HYX1;Q93XQ7;A0A3B6IQT3		0	0	0.006054	2.13244	2	1181.62	-0.703277	55.814	0
	High	TADEIVDYIK	1	7	3	A0A3B6HYX1;Q93XQ7;A0A3B6IQT3		0	0	0.007678	1.96599	2	1166.59	-0.479955	54.7666	0
	High	KSEPIPEANNEPVK	1	7	3	A0A3B6HYX1;Q93XQ7;A0A3B6IQT3		0	0	0.02505	1.73336	2	1551.8	-1.07042	20.9896	1
	High	AYYGAVEEFSGK	1	2	1	A0A3B6IQT3		0	0	0.004631	1.66307	2	1320.61	0.972864	44.2015	0
	High	TADEIVDYIKK	1	7	3	A0A3B6HYX1;Q93XQ7;A0A3B6IQT3		0	0	0.04395	1.53656	3	1294.69	0.689114	44.4509	1
	High	LFKPFDELVVDSK	3	7	3	A0A3B6HYX1;Q93XQ7;A0A3B6IQT3		0	0	0.04814	1.12084	3	1536.83	0.956043	69.7977	1
	High	DFDVSALEK	1	6	3	A0A3B6HYX1;Q93XQ7;A0A3B6IQT3		0	0.001	0.06733	1.85505	2	1023.5	0.064433	50.4535	0
	High	NIQEYKGPR	2	7	3	A0A3B6HYX1;Q93XQ7;A0A3B6IQT3		0	0.001	0.06776	1.82847	3	1104.58	-0.0704535	15.7114	1
	High	FIEASSTPK	1	2	1	A0A3B6IQT3		0	0.001	0.05696	1.74239	2	979.508	-1.33229	20.1688	0
	High	EAEGIVEYLK	1	7	3	A0A3B6HYX1;Q93XQ7;A0A3B6IQT3		0	0.001	0.06471	1.66166	2	1150.6	1.56125	55.8488	0
	High	EQVEAGQIVAWLK	1	7	3	A0A3B6HYX1;Q93XQ7;A0A3B6IQT3		0	0.002	0.0893	1.21664	2	1470.79	-0.641999	77.0476	0
	High	NKPLAGKYEVQGFPTLK	1	7	3	A0A3B6HYX1;Q93XQ7;A0A3B6IQT3		0	0.004	0.1394	1.26337	4	1890.05	1.18441	47.6501	2
	High	VVTFDKNPDNHPYLLK	1	6	3	A0A3B6HYX1;Q93XQ7;A0A3B6IQT3		0	0.004	0.1459	0.928171	3	1900	0.0219885	42.2437	1
	High	EAEGIVEYLKK	1	7	3	A0A3B6HYX1;Q93XQ7;A0A3B6IQT3		0	0.008	0.1774	1.0221	2	1278.69	-1.55401	44.9164	1
A0A3B6B2K1	MI domain-containing protein OS=Triticum aestivum OX=4565 PE=3 SV=1 - [A0A3B6B2K1_WHEAT]	19.2287	19.45	4	4	15	18	766	84.1857	8.04541
	A2	Sequence	# PSMs	# Proteins	# Protein Groups	Protein Group Accessions	Modifications	ΔCn	q-Value	PEP	XCorr	Charge	MH+ [Da]	ΔM [ppm]	RT [min]	# Missed Cleavages
	High	TISEIHTEAEK	2	6	2	Q03387;A0A3B6B2K1		0	0	0.001863	2.27139	3	1257.63	-1.11308	16.5546	0
	High	IGDLHSESR	2	3	2	Q03387;A0A3B6B2K1		0	0	0.02075	2.11604	2	1013.5	0.897308	12.6151	0
	High	EAINLALDK	1	6	2	Q03387;A0A3B6B2K1		0	0	0.03851	2.05775	2	986.552	0.126852	43.4217	0
	High	VSSINKPSPINPR	1	5	1	A0A3B6B2K1		0	0	0.01359	2.05471	2	1408.79	-0.991675	21.9498	1
	High	RINDTYFVQIR	2	5	2	Q03387;A0A3B6B2K1		0	0	0.006544	2.02278	2	1424.76	0.0369647	48.7076	1
	High	TASLLEEYFGIR	1	6	2	Q03387;A0A3B6B2K1		0	0	0.01161	1.83405	2	1398.73	-0.556052	82.9596	0
	High	ELVANPQLTPR	1	6	2	Q03387;A0A3B6B2K1		0	0	0.02158	1.82742	2	1237.69	-0.676088	39.2777	0
	High	APTQFGEVIAR	1	4	1	A0A3B6B2K1		0	0	0.01626	1.81958	2	1188.64	0.447244	43.8104	0
	High	FEAVEGILK	1	5	1	A0A3B6B2K1		0	0	0.04244	1.61724	2	1005.56	-0.010207	55.1882	0
	High	LLEHLYTK	1	6	2	Q03387;A0A3B6B2K1		0	0.002	0.07837	1.60773	2	1016.58	-0.0896372	30.7517	0
	High	KTASLLEEYFGIR	1	6	2	Q03387;A0A3B6B2K1		0	0.003	0.112	1.07507	3	1526.82	0.581574	76.6492	1
	High	AQVGPPPALIK	1	6	2	Q03387;A0A3B6B2K1		0	0.004	0.1343	1.41274	2	1090.66	-1.06092	45.4696	0
	High	KAIFTSVTK	1	5	2	Q03387;A0A3B6B2K1		0	0.005	0.1482	1.20265	2	994.594	0.476806	23.2276	1
	High	KITDVTEQILR	1	5	2	Q03387;A0A3B6B2K1		0	0.008	0.185	1.30457	2	1315.76	3.84402	49.8732	1
	High	TEKPPAPAVPEEK	1	4	1	A0A3B6B2K1		0	0.008	0.1805	1.21022	2	1392.74	0.427307	20.7703	1
A0A3B5Y7B2	Glucose-1-phosphate adenylyltransferase OS=Triticum aestivum OX=4565 PE=3 SV=1 - [A0A3B5Y7B2_WHEAT]	18.5903	15.71	7	7	7	9	522	57.7298	6.68311
	A2	Sequence	# PSMs	# Proteins	# Protein Groups	Protein Group Accessions	Modifications	ΔCn	q-Value	PEP	XCorr	Charge	MH+ [Da]	ΔM [ppm]	RT [min]	# Missed Cleavages
	High	SIEHILILSGDQLYR	2	7	1	A0A3B5Y7B2		0	0	0.005624	2.48035	3	1756.96	-0.769173	71.7404	0
	High	YAELHDFGSEILPR	2	7	1	A0A3B5Y7B2		0	0	0.002366	2.31053	3	1646.82	1.36805	60.6332	0
	High	EGVQEADRPEEGYYIR	1	5	1	A0A3B5Y7B2		0	0	0.0002887	2.28283	3	1910.89	-0.70149	32.8189	1
	High	FIWVLEDYYK	1	6	1	A0A3B5Y7B2		0	0	0.0351	1.66008	2	1375.69	0.0768149	82.7465	0
	High	VPIGVGENTK	1	7	1	A0A3B5Y7B2		0	0	0.03259	1.65153	2	1013.56	1.17214	23.0686	0
	High	IEHSIIGVR	1	6	1	A0A3B5Y7B2		0	0.003	0.1141	2.1775	2	1023.59	0.0496202	27.4099	0
	High	TPFFTSPR	1	7	1	A0A3B5Y7B2		0	0.003	0.1265	2.16265	2	952.489	0.218271	41.9348	0
A0A3B6PKK3	Aminopeptidase OS=Triticum aestivum OX=4565 PE=3 SV=1 - [A0A3B6PKK3_WHEAT]	18.3926	14.71	5	12	12	14	877	98.1452	5.57959
	A2	Sequence	# PSMs	# Proteins	# Protein Groups	Protein Group Accessions	Modifications	ΔCn	q-Value	PEP	XCorr	Charge	MH+ [Da]	ΔM [ppm]	RT [min]	# Missed Cleavages
	High	HAVETNILSAADR	2	5	1	A0A3B6PKK3		0	0	0.0002951	3.08247	2	1396.72	-0.0273451	34.5831	0
	High	VSYDEELASR	1	5	1	A0A3B6PKK3		0	0	0.002109	2.11871	2	1168.55	-1.42654	27.9179	0
	High	NQDcIFVLR	1	5	1	A0A3B6PKK3	C4(Carbamidomethyl)	0	0	0.006458	2.08324	2	1164.58	-0.733637	57.8277	0
	High	TEDLWAALEEGSGEPVK	1	5	1	A0A3B6PKK3		0	0	0.000456	1.91727	2	1830.87	-0.557063	76.6635	0
	High	SGEGHLNALLR	2	4	1	A0A3B6PKK3		0	0	0.01543	1.79756	2	1166.63	0.445838	33.5943	0
	High	VLGSLASSPDPDVVR	1	4	1	A0A3B6PKK3		0	0	0.007538	1.64919	2	1511.81	0.0561272	49.8694	0
	High	FLIDFLEPFAQR	1	5	1	A0A3B6PKK3		0	0	0.02888	1.16158	2	1495.79	-0.388061	90.4039	0
	High	QQGYPVVSVK	1	5	1	A0A3B6PKK3		0	0.003	0.09361	1.61578	2	1104.61	0.297697	32.3036	0
	High	ETALLFDER	1	2	1	A0A3B6PKK3		0	0.003	0.09779	1.55668	2	1093.55	0.284096	50.9825	0
	High	LPGFAAPR	1	5	1	A0A3B6PKK3		0	0.003	0.1212	1.36803	2	828.472	-0.586299	39.7709	0
	High	FAYSNAK	1	5	1	A0A3B6PKK3		0	0.004	0.144	1.94238	2	800.394	0.347619	15.8224	0
	High	FNVFLEDR	1	5	1	A0A3B6PKK3		0	0.009	0.1963	1.42876	2	1039.52	-0.44254	57.8885	0
Q03387	Eukaryotic translation initiation factor isoform 4G-1 OS=Triticum aestivum OX=4565 PE=1 SV=2 - [IF4G1_WHEAT]	18.2853	20.3	1	4	15	18	788	86.2417	8.01611
	A2	Sequence	# PSMs	# Proteins	# Protein Groups	Protein Group Accessions	Modifications	ΔCn	q-Value	PEP	XCorr	Charge	MH+ [Da]	ΔM [ppm]	RT [min]	# Missed Cleavages
	High	APTQFGEVVAR	1	2	1	Q03387		0	0	0.003513	2.42813	2	1174.62	0.473864	37.4639	0
	High	TISEIHTEAEK	2	6	2	Q03387;A0A3B6B2K1		0	0	0.001863	2.27139	3	1257.63	-1.11308	16.5546	0
	High	NDSNVQLQTQAQPQVQAQNR	1	2	1	Q03387		0	0	0.007901	2.12005	3	2267.1	-4.24991	26.9985	0
	High	IGDLHSESR	2	3	2	Q03387;A0A3B6B2K1		0	0	0.02075	2.11604	2	1013.5	0.897308	12.6151	0
	High	EAINLALDK	1	6	2	Q03387;A0A3B6B2K1		0	0	0.03851	2.05775	2	986.552	0.126852	43.4217	0
	High	RINDTYFVQIR	2	5	2	Q03387;A0A3B6B2K1		0	0	0.006544	2.02278	2	1424.76	0.0369647	48.7076	1
	High	TASLLEEYFGIR	1	6	2	Q03387;A0A3B6B2K1		0	0	0.01161	1.83405	2	1398.73	-0.556052	82.9596	0
	High	ELVANPQLTPR	1	6	2	Q03387;A0A3B6B2K1		0	0	0.02158	1.82742	2	1237.69	-0.676088	39.2777	0
	High	TEKPPAPAVQEEK	1	2	1	Q03387		0	0.001	0.06549	1.27543	2	1423.74	0.624159	16.0934	1
	High	LLEHLYTK	1	6	2	Q03387;A0A3B6B2K1		0	0.002	0.07837	1.60773	2	1016.58	-0.0896372	30.7517	0
	High	VPSINKPSPINPR	1	1	1	Q03387		0	0.003	0.1152	1.75006	3	1418.81	1.78897	30.0358	1
	High	KTASLLEEYFGIR	1	6	2	Q03387;A0A3B6B2K1		0	0.003	0.112	1.07507	3	1526.82	0.581574	76.6492	1
	High	AQVGPPPALIK	1	6	2	Q03387;A0A3B6B2K1		0	0.004	0.1343	1.41274	2	1090.66	-1.06092	45.4696	0
	High	KAIFTSVTK	1	5	2	Q03387;A0A3B6B2K1		0	0.005	0.1482	1.20265	2	994.594	0.476806	23.2276	1
	High	KITDVTEQILR	1	5	2	Q03387;A0A3B6B2K1		0	0.008	0.185	1.30457	2	1315.76	3.84402	49.8732	1
W5CPG2	Glutamine--tRNA ligase OS=Triticum aestivum OX=4565 GN=TRAES_3BF096800110CFD_c1 PE=3 SV=1 - [W5CPG2_WHEAT]	18.2463	18.99	5	0	14	14	795	90.0204	6.7417
	A2	Sequence	# PSMs	# Proteins	# Protein Groups	Protein Group Accessions	Modifications	ΔCn	q-Value	PEP	XCorr	Charge	MH+ [Da]	ΔM [ppm]	RT [min]	# Missed Cleavages
	High	VDRLEYHIR	1	5	3	W5CPG2;A0A3B6GNX8;A0A3B6EDY7		0	0	0.01448	2.48658	3	1200.65	0.321531	22.7576	1
	High	EYIDHIQEIVK	1	4	3	W5CPG2;A0A3B6GNX8;A0A3B6EDY7		0	0	0.0007822	2.36341	2	1386.73	0.50268	48.0681	0
	High	TAENALVNSK	1	7	3	W5CPG2;A0A3B6GNX8;A0A3B6EDY7		0	0	0.006639	2.19801	2	1046.55	-0.170417	17.0838	0
	High	LAEILGPK	1	7	3	W5CPG2;A0A3B6GNX8;A0A3B6EDY7		0	0	0.03932	2.14492	2	840.52	0.710928	37.4742	0
	High	GLIAEGAATLR	1	7	3	W5CPG2;A0A3B6GNX8;A0A3B6EDY7		0	0	0.0121	2.13308	2	1071.62	-0.210137	45.5131	0
	High	LGYFAVDTDSTPEK	1	4	2	W5CPG2;A0A3B6GNX8		0	0	0.006108	2.07806	2	1542.73	-0.121886	50.5063	0
	High	GLAYVDHQTAEQIK	1	5	3	W5CPG2;A0A3B6GNX8;A0A3B6EDY7		0	0	0.006826	1.98494	3	1572.8	1.68752	30.0339	0
	High	TEADNVKPVK	1	7	3	W5CPG2;A0A3B6GNX8;A0A3B6EDY7		0	0	0.04428	1.89736	3	1100.6	0.330797	11.4667	1
	High	VVITNLEDGK	1	7	3	W5CPG2;A0A3B6GNX8;A0A3B6EDY7		0	0	0.01612	1.63687	2	1087.6	0.441168	34.6909	0
	High	SVGNLLYAVATK	1	7	3	W5CPG2;A0A3B6GNX8;A0A3B6EDY7		0	0	0.02467	1.60463	2	1235.7	-0.256552	66.9708	0
	High	NMSDLIAYR	1	5	3	W5CPG2;A0A3B6GNX8;A0A3B6EDY7		0	0	0.02257	1.60072	2	1082.53	-0.109507	50.0665	0
	High	AmFIDFGLAK	1	7	3	W5CPG2;A0A3B6GNX8;A0A3B6EDY7	M2(Oxidation)	0	0	0.03387	1.5879	2	1128.58	0.204774	68.6074	0
	High	YPNNALVHRPALINYIVSTK	1	3	2	W5CPG2;A0A3B6EDY7		0	0	0.001472	1.50901	4	2283.26	0.42931	64.2523	1
	High	GLAYVDHQTAEQIKEYR	1	4	3	W5CPG2;A0A3B6GNX8;A0A3B6EDY7		0	0.003	0.1029	1.36238	3	2021.01	0.221734	35.9682	1
A0A3B6GNX8	Glutamine--tRNA ligase OS=Triticum aestivum OX=4565 PE=3 SV=1 - [A0A3B6GNX8_WHEAT]	18.2463	20.68	4	2	15	16	793	89.8054	6.91748
	A2	Sequence	# PSMs	# Proteins	# Protein Groups	Protein Group Accessions	Modifications	ΔCn	q-Value	PEP	XCorr	Charge	MH+ [Da]	ΔM [ppm]	RT [min]	# Missed Cleavages
	High	VDRLEYHIR	1	5	3	W5CPG2;A0A3B6GNX8;A0A3B6EDY7		0	0	0.01448	2.48658	3	1200.65	0.321531	22.7576	1
	High	EYIDHIQEIVK	1	4	3	W5CPG2;A0A3B6GNX8;A0A3B6EDY7		0	0	0.0007822	2.36341	2	1386.73	0.50268	48.0681	0
	High	TAENALVNSK	1	7	3	W5CPG2;A0A3B6GNX8;A0A3B6EDY7		0	0	0.006639	2.19801	2	1046.55	-0.170417	17.0838	0
	High	LAEILGPK	1	7	3	W5CPG2;A0A3B6GNX8;A0A3B6EDY7		0	0	0.03932	2.14492	2	840.52	0.710928	37.4742	0
	High	GLIAEGAATLR	1	7	3	W5CPG2;A0A3B6GNX8;A0A3B6EDY7		0	0	0.0121	2.13308	2	1071.62	-0.210137	45.5131	0
	High	LGYFAVDTDSTPEK	1	4	2	W5CPG2;A0A3B6GNX8		0	0	0.006108	2.07806	2	1542.73	-0.121886	50.5063	0
	High	GLAYVDHQTAEQIK	1	5	3	W5CPG2;A0A3B6GNX8;A0A3B6EDY7		0	0	0.006826	1.98494	3	1572.8	1.68752	30.0339	0
	High	GVLHWVAQPAPGVDPLKVEIR	2	1	1	A0A3B6GNX8		0	0	0.008322	1.93046	4	2281.28	-0.22911	72.6236	1
	High	TEADNVKPVK	1	7	3	W5CPG2;A0A3B6GNX8;A0A3B6EDY7		0	0	0.04428	1.89736	3	1100.6	0.330797	11.4667	1
	High	VVITNLEDGK	1	7	3	W5CPG2;A0A3B6GNX8;A0A3B6EDY7		0	0	0.01612	1.63687	2	1087.6	0.441168	34.6909	0
	High	SVGNLLYAVATK	1	7	3	W5CPG2;A0A3B6GNX8;A0A3B6EDY7		0	0	0.02467	1.60463	2	1235.7	-0.256552	66.9708	0
	High	NMSDLIAYR	1	5	3	W5CPG2;A0A3B6GNX8;A0A3B6EDY7		0	0	0.02257	1.60072	2	1082.53	-0.109507	50.0665	0
	High	AmFIDFGLAK	1	7	3	W5CPG2;A0A3B6GNX8;A0A3B6EDY7	M2(Oxidation)	0	0	0.03387	1.5879	2	1128.58	0.204774	68.6074	0
	High	GLAYVDHQTAEQIKEYR	1	4	3	W5CPG2;A0A3B6GNX8;A0A3B6EDY7		0	0.003	0.1029	1.36238	3	2021.01	0.221734	35.9682	1
	High	GVSANAINSFIR	1	1	1	A0A3B6GNX8		0	0.003	0.1327	1.00474	2	1248.67	0.123358	59.0387	0
A0A3B6RS92	HATPase_c domain-containing protein OS=Triticum aestivum OX=4565 PE=3 SV=1 - [A0A3B6RS92_WHEAT]	17.6594	13.26	6	8	10	11	807	92.5999	4.97021
	A2	Sequence	# PSMs	# Proteins	# Protein Groups	Protein Group Accessions	Modifications	ΔCn	q-Value	PEP	XCorr	Charge	MH+ [Da]	ΔM [ppm]	RT [min]	# Missed Cleavages
	High	ELISNASDALDKIR	2	10	3	F4Y594;A0A3B6SIR8;A0A3B6RS92		0	0	8.203e-06	2.93613	3	1544.83	0.417586	53.543	1
	High	LGAVPHGLSTDSEVVQR	1	5	1	A0A3B6RS92		0	0	4.228e-05	2.67595	3	1764.93	1.944	38.3597	0
	High	HNDDKQYVWESK	1	6	1	A0A3B6RS92		0	0	0.002304	2.28342	3	1548.71	-0.0746081	20.8091	1
	High	ELISNASDALDK	1	10	3	F4Y594;A0A3B6SIR8;A0A3B6RS92		0	0	0.0004441	2.21191	2	1275.64	-0.0984416	38.7656	0
	High	EVTEEEYAK	1	6	1	A0A3B6RS92		0	0	0.01448	2.147	2	1097.5	0.603653	15.8187	0
	High	ALDTEGIDSVK	1	6	1	A0A3B6RS92		0	0	0.004013	2.06596	2	1147.58	0.516821	32.8435	0
	High	DKVAQDSDSEGLK	1	2	1	A0A3B6RS92		0	0	0.004168	1.63563	2	1391.66	0.00955039	13.1079	1
	High	KLAEEDPDEYSNKEK	1	6	1	A0A3B6RS92		0	0.001	0.07078	1.55224	3	1794.84	0.63288	15.4138	2
	High	VLEINPR	1	6	1	A0A3B6RS92		0	0.008	0.1721	1.59454	2	840.495	1.45321	29.8192	0
	High	SPFLEQLTK	1	6	1	A0A3B6RS92		0	0.008	0.1776	1.45744	2	1062.58	1.7459	54.6593	0
A0A1D5VE13	Fructose-bisphosphate aldolase OS=Triticum aestivum OX=4565 GN=FBA10 PE=3 SV=1 - [A0A1D5VE13_WHEAT]	17.6348	32.12	12	2	10	12	358	38.786	7.21045
	A2	Sequence	# PSMs	# Proteins	# Protein Groups	Protein Group Accessions	Modifications	ΔCn	q-Value	PEP	XCorr	Charge	MH+ [Da]	ΔM [ppm]	RT [min]	# Missed Cleavages
	High	NAAYIGTPGK	1	7	2	A0A1D5VE13;A0A1D5WIS4		0	0	0.02786	2.84724	2	991.52	-0.392321	20.4719	0
	High	FASINVENVEDNRR	1	8	2	A0A1D5VE13;A0A1D5WIS4		0	0	0.001247	2.73079	3	1662.82	-0.0789082	39.2758	1
	High	GILAADESTGTIGKR	2	12	2	A0A1D5VE13;A0A1D5WIS4		0	0	0.007986	2.31969	3	1488.8	0.96316	31.0786	1
	High	KVAPEVIAEYTVR	1	8	1	A0A1D5VE13		0	0	0.003861	2.27343	3	1474.82	-1.06964	46.9451	1
	High	VAPEVIAEYTVR	1	8	1	A0A1D5VE13		0	0	0.002665	1.94807	2	1346.73	-0.278155	55.9419	0
	High	AGNVLPGIK	1	6	2	A0A1D5WIS4;A0A1D5VE13		0	0	0.02542	1.86826	2	868.525	0.00201257	36.8787	0
	High	KPWNLSFSFGR	1	9	2	A0A1D5VE13;A0A1D5WIS4		0	0	0.004204	1.82517	2	1338.7	1.43567	66.5957	1
	High	IGATEPSQLSIDQNAQGLAR	2	4	2	A0A1D5WIS4;A0A1D5VE13		0	0.001	0.05668	1.48972	2	2069.07	1.43149	50.5083	0
	High	GILAADESTGTIGK	1	12	2	A0A1D5VE13;A0A1D5WIS4		0	0.002	0.09012	1.24828	2	1332.7	0.547943	38.1897	0
	High	GTIELAGTNGETTTQGFDDLGKR	1	4	2	A0A1D5WIS4;A0A1D5VE13		0	0.008	0.175	1.28393	3	2381.16	0.0823034	52.0779	1
Q41593	Serpin-Z1A OS=Triticum aestivum OX=4565 GN=WZCI PE=1 SV=1 - [SPZ1A_WHEAT]	17.5537	21.86	13	3	9	10	398	43.0911	5.89697
	A2	Sequence	# PSMs	# Proteins	# Protein Groups	Protein Group Accessions	Modifications	ΔCn	q-Value	PEP	XCorr	Charge	MH+ [Da]	ΔM [ppm]	RT [min]	# Missed Cleavages
	High	LASTISSNPK	1	4	3	Q41593;A0A3B6MWJ8;Q9ST58		0	0	0.00377	2.93592	2	1017.56	0.601211	16.2299	0
	High	DQLVATLGTGK	1	1	1	Q41593		0	0	0.002242	2.34869	2	1102.61	1.28843	38.7713	0
	High	AETQSVDFQTK	1	6	2	Q41593;A0A3B6MWJ8		0	0	0.006926	2.132	2	1253.6	-0.0922889	21.8736	0
	High	LSAEPDFLER	1	5	3	Q41593;A0A3B6MWJ8;Q9ST58		0	0	0.003919	2.09114	2	1176.59	0.462514	51.6493	0
	High	IKDILPPGSIDNTTK	1	2	1	Q41593		0	0	0.002137	2.04465	3	1611.9	0.155509	42.9991	1
	High	GAWTEQFDSYGTK	1	2	1	Q41593		0	0	0.001446	1.40164	2	1489.66	-1.37956	48.0482	0
	High	LSIAHQTR	2	8	5	Q41593;A0A3B6MWJ8;Q9ST58;Q9ST57;A0A3B6KQL2		0	0.001	0.05395	1.90271	2	925.521	-0.0782605	14.0831	0
	High	VLKLPYK	1	17	5	Q41593;Q9ST58;Q9ST57;A0A3B6MWJ8;A0A3B6KQL2		0	0.003	0.1233	1.97688	2	860.56	-0.235936	32.2998	1
	High	YKAETQSVDFQTK	1	6	2	Q41593;A0A3B6MWJ8		0	0.005	0.1504	1.32492	3	1544.76	2.98153	23.3395	1
Q9ST58	Serpin-Z1C OS=Triticum aestivum OX=4565 PE=1 SV=1 - [SPZ1C_WHEAT]	17.4342	19.35	9	2	7	9	398	42.855	5.97314
	A2	Sequence	# PSMs	# Proteins	# Protein Groups	Protein Group Accessions	Modifications	ΔCn	q-Value	PEP	XCorr	Charge	MH+ [Da]	ΔM [ppm]	RT [min]	# Missed Cleavages
	High	LASTISSNPK	1	4	3	Q41593;A0A3B6MWJ8;Q9ST58		0	0	0.00377	2.93592	2	1017.56	0.601211	16.2299	0
	High	IKDILPSGSVDNTTK	1	1	1	Q9ST58		0	0	0.001483	2.44999	3	1587.86	1.05017	35.1521	1
	High	LSAEPDFLER	1	5	3	Q41593;A0A3B6MWJ8;Q9ST58		0	0	0.003919	2.09114	2	1176.59	0.462514	51.6493	0
	High	AAEVATQVNSWVEK	2	1	1	Q9ST58		0	0	0.005483	2.05884	2	1531.77	-0.941432	48.6497	0
	High	GAWTDQFDSSGTK	1	1	1	Q9ST58		0	0	0.008557	1.18384	2	1399.61	-0.288047	37.8632	0
	High	LSIAHQTR	2	8	5	Q41593;A0A3B6MWJ8;Q9ST58;Q9ST57;A0A3B6KQL2		0	0.001	0.05395	1.90271	2	925.521	-0.0782605	14.0831	0
	High	VLKLPYK	1	17	5	Q41593;Q9ST58;Q9ST57;A0A3B6MWJ8;A0A3B6KQL2		0	0.003	0.1233	1.97688	2	860.56	-0.235936	32.2998	1
A0A3B6HWN6	Coatomer subunit alpha OS=Triticum aestivum OX=4565 PE=4 SV=1 - [A0A3B6HWN6_WHEAT]	17.2095	13.8	2	8	17	17	1217	136.337	7.12256
	A2	Sequence	# PSMs	# Proteins	# Protein Groups	Protein Group Accessions	Modifications	ΔCn	q-Value	PEP	XCorr	Charge	MH+ [Da]	ΔM [ppm]	RT [min]	# Missed Cleavages
	High	GVNWASFHPTLPLIVSGADDR	1	8	2	A0A3B6KSL1;A0A3B6HWN6		0	0	0.0001853	2.61885	3	2252.15	-0.235955	82.3045	0
	High	REVDEVKELIEIVR	1	8	2	A0A3B6KSL1;A0A3B6HWN6		0	0	0.001026	2.39085	3	1726.97	0.289389	69.9784	2
	High	NFATAEHFAR	1	3	1	A0A3B6HWN6		0	0	0.004294	2.34414	2	1163.56	-1.38929	26.9375	0
	High	TVSPADDILR	1	3	1	A0A3B6HWN6		0	0	0.002796	2.24734	2	1086.58	0.454704	43.3801	0
	High	YVLEGHDR	1	8	2	A0A3B6KSL1;A0A3B6HWN6		0	0	0.02583	2.14358	2	988.484	-0.40544	15.191	0
	High	GAGGSAVFVAR	1	3	1	A0A3B6HWN6		0	0	0.00225	1.94146	2	991.532	0.316577	28.2047	0
	High	EIDDKDHWYR	1	8	2	A0A3B6HWN6;A0A3B6KSL1		0	0	0.002379	1.89573	3	1376.63	2.23042	21.4639	1
	High	QGNVGIVEYAYQR	1	8	2	A0A3B6KSL1;A0A3B6HWN6		0	0	0.01463	1.84261	2	1496.75	-1.1058	46.263	0
	High	GFPEVALHFVKDEK	1	8	2	A0A3B6KSL1;A0A3B6HWN6		0	0	0.006386	1.80881	3	1615.85	0.291812	61.0226	1
	High	QDIIVSNSEDK	1	8	2	A0A3B6KSL1;A0A3B6HWN6		0	0.001	0.06108	1.41219	2	1247.61	-0.248248	22.2943	0
	High	ADYLQEAK	1	3	1	A0A3B6HWN6		0	0.001	0.07219	1.22736	2	937.463	0.326294	21.5024	0
	High	VTIFDLQQR	1	3	1	A0A3B6HWN6		0	0.002	0.08794	1.42658	2	1119.62	-0.510351	58.1614	0
	High	AWEVDTLR	1	8	2	A0A3B6KSL1;A0A3B6HWN6		0	0.003	0.09944	1.68064	2	989.504	-1.24152	45.0954	0
	High	TLDVPVYITR	1	3	1	A0A3B6HWN6		0	0.003	0.1281	1.39337	2	1176.66	0.154577	60.8031	0
	High	DVScPYcGSR	1	1	1	A0A3B6HWN6	C4(Carbamidomethyl); C7(Carbamidomethyl)	0	0.003	0.1039	1.20118	2	1200.48	-0.337416	17.1587	0
	High	EVDEVKELIEIVR	1	8	2	A0A3B6KSL1;A0A3B6HWN6		0	0.005	0.1478	1.11806	3	1570.87	-0.352089	77.532	1
	High	KGAGGSAVFVAR	1	3	1	A0A3B6HWN6		0	0.008	0.1745	1.18558	2	1119.63	0.00841687	20.6956	1
A0A3B6HS74	Sucrose synthase OS=Triticum aestivum OX=4565 PE=3 SV=1 - [A0A3B6HS74_WHEAT]	17.189	10.51	3	5	9	13	809	92.2445	6.72705
	A2	Sequence	# PSMs	# Proteins	# Protein Groups	Protein Group Accessions	Modifications	ΔCn	q-Value	PEP	XCorr	Charge	MH+ [Da]	ΔM [ppm]	RT [min]	# Missed Cleavages
	High	TKYPDSDIYWK	2	3	1	A0A3B6HS74		0	0	0.002299	2.57573	2	1415.68	-0.216016	40.6774	1
	High	PGVWEYVR	2	11	5	A0A3B6T820;A0A3B6C2G3;A0A3B6HS74;A0A3B6AUT2;A0A3B6D8Z5		0	0	0.05066	2.21406	2	1005.52	0.874755	52.6826	0
	High	SVPLAIDEAH	1	1	1	A0A3B6HS74		0	0	0.04632	1.44412	2	1051.54	-1.49352	41.1129	0
	High	PRPGVWEYVR	3	11	5	A0A3B6T820;A0A3B6C2G3;A0A3B6HS74;A0A3B6AUT2;A0A3B6D8Z5		0	0.001	0.07063	2.41663	3	1258.67	-0.152411	42.5187	1
	High	TYNLFGQFR	1	3	1	A0A3B6HS74		0	0.001	0.06274	1.62831	2	1145.57	-0.170485	66.2272	0
	High	SKDREEIAEIEK	1	3	1	A0A3B6HS74		0	0.001	0.07782	1.40777	3	1446.74	-0.110579	18.0013	2
	High	YTWKIYSER	1	14	7	A0A3B6HS74;A0A3B6REV7;A0A3B6T820;A0A3B6SD29;A0A3B6C2G3;A0A3B6AUT2;A0A3B6D8Z5		0	0.002	0.08498	1.14855	2	1245.63	0.487589	41.0246	1
	High	SSSIGNGVQFLNR	1	2	1	A0A3B6HS74		0	0.003	0.1281	1.05498	2	1378.7	-2.98587	49.1057	0
	High	VVHGIDVFDPK	1	18	7	A0A3B6REV7;A0A3B6T820;A0A3B6SD29;A0A3B6C2G3;A0A3B6HS74;A0A3B6AUT2;A0A3B6D8Z5		0	0.004	0.1439	1.80267	2	1225.66	0.322507	46.8382	0
A0A3B5Z1T0	Clp R domain-containing protein OS=Triticum aestivum OX=4565 PE=3 SV=1 - [A0A3B5Z1T0_WHEAT]	16.6745	22.68	9	5	14	15	917	100.974	6.23975
	A2	Sequence	# PSMs	# Proteins	# Protein Groups	Protein Group Accessions	Modifications	ΔCn	q-Value	PEP	XCorr	Charge	MH+ [Da]	ΔM [ppm]	RT [min]	# Missed Cleavages
	High	AIVVAAQLSAR	1	3	1	A0A3B5Z1T0		0	0	0.002056	2.8562	2	1098.66	-0.573594	44.2567	0
	High	LIGAPPGYVGHEEGGQLTEQVR	1	7	2	A0A3B6GV19;A0A3B5Z1T0		0	0	0.0003615	2.76122	3	2307.18	2.11394	47.8756	0
	High	TKNNPVLIGEPGVGK	1	14	3	A0A3B6GV19;A0A3B6U6K4;A0A3B5Z1T0		0	0	0.00042	2.29803	3	1522.86	0.787151	34.4631	1
	High	SGGLVNAETGQR	1	3	1	A0A3B5Z1T0		0	0	0.04076	2.2629	2	1188.6	-1.19198	18.7708	0
	High	KVESASGDTNFQALK	1	2	1	A0A3B5Z1T0		0	0	0.02102	2.19643	3	1594.81	1.62168	27.208	1
	High	AGLGRPQQPTGSFLFLGPTGVGK	1	7	2	A0A3B6GV19;A0A3B5Z1T0		0	0	0.002926	2.19181	3	2285.24	-0.210958	72.9032	1
	High	GDVPSNLLDVR	1	7	2	A0A3B6GV19;A0A3B5Z1T0		0	0	0.00752	2.10792	2	1184.63	0.584019	55.1337	0
	High	HFRPELLNR	1	8	2	A0A3B6GV19;A0A3B5Z1T0		0	0	0.004492	1.92503	3	1181.65	0.0444134	27.7719	1
	High	LDPVIGRDEEIR	1	7	2	A0A3B6GV19;A0A3B5Z1T0		0	0	0.02379	1.82903	3	1411.75	-0.467655	36.9758	1
	High	IDMSEYMEQHSVAR	1	6	2	A0A3B6GV19;A0A3B5Z1T0		0	0	0.003975	1.71199	3	1695.75	-0.597209	45.1058	0
	High	KLPSQSPPPDSVPASTALIK	1	3	1	A0A3B5Z1T0		0	0	0.03161	1.68397	3	2033.13	0.00514947	47.5324	1
	High	LDEIVVFDPLSHEQLR	1	2	1	A0A3B5Z1T0		0	0	0.01027	1.42743	3	1910	0.657405	78.2533	0
	High	RPYSVILFDEVEK	1	18	2	A0A3B6GV19;A0A3B5Z1T0		0	0	0.04964	1.35533	3	1594.85	0.170679	63.7655	1
	High	ALAEQLFDDENLLVR	2	7	2	A0A3B6GV19;A0A3B5Z1T0		0	0.001	0.0709	1.06886	2	1745.91	-0.083292	81.3407	0
A0A1D5XDB6	Elongation factor 1-alpha OS=Triticum aestivum OX=4565 PE=3 SV=1 - [A0A1D5XDB6_WHEAT]	16.226	31.77	9	5	12	16	447	49.1098	9.12939
	A2	Sequence	# PSMs	# Proteins	# Protein Groups	Protein Group Accessions	Modifications	ΔCn	q-Value	PEP	XCorr	Charge	MH+ [Da]	ΔM [ppm]	RT [min]	# Missed Cleavages
	High	RGFVASNSKDDPAK	1	5	1	A0A1D5XDB6		0	0	0.02002	2.5505	3	1491.75	-0.130273	12.558	2
	High	YYcTVIDAPGHR	2	6	1	A0A1D5XDB6	C3(Carbamidomethyl)	0	0	0.001583	2.29855	3	1451.67	0.464802	31.0449	0
	High	STTTGHLIYK	2	7	2	A0A1D5XDB6;A0A1D5UZW7		0	0	0.00265	2.21997	2	1120.6	-0.0574034	18.9364	0
	High	IGGIGTVPVGR	1	9	2	A0A1D5XDB6;A0A1D5UZW7		0	0	0.005745	2.13062	2	1025.61	0.00564633	40.833	0
	High	LPLQDVYK	1	9	2	A0A1D5XDB6;A0A1D5UZW7		0	0	0.02903	1.94942	2	975.552	1.14734	43.3917	0
	High	GFVASNSKDDPAK	1	5	1	A0A1D5XDB6		0	0	0.01967	1.72977	2	1335.65	0.447207	15.1001	1
	High	mIPTKPmVVETFATYPPLGR	3	7	1	A0A1D5XDB6	M1(Oxidation); M7(Oxidation)	0	0	0.03365	1.42405	3	2280.18	0.830091	66.8837	1
	High	EHALLAFTLGVK	1	10	2	A0A1D5XDB6;A0A1D5UZW7		0	0.001	0.05961	1.97011	3	1298.75	-0.863663	69.443	0
	High	VETGVIKPGmVVTFGPTGLTTEVK	1	7	2	A0A1D5XDB6;A0A1D5UZW7	M10(Oxidation)	0	0.001	0.05217	1.71812	3	2476.33	-1.57304	69.8957	1
	High	STNLDWYK	1	7	2	A0A1D5XDB6;A0A1D5UZW7		0	0.001	0.07331	1.69318	2	1026.49	2.5675	39.6804	0
	High	THINIVVIGHVDSGK	1	5	1	A0A1D5XDB6		0	0.001	0.06436	1.654	2	1588.88	-0.287465	43.1354	0
	High	EVSSYLKK	1	9	2	A0A1D5XDB6;A0A1D5UZW7		0	0.005	0.1511	1.25212	2	953.53	-0.0548845	17.0271	1
A0A3B6EDY7	Glutamine--tRNA ligase OS=Triticum aestivum OX=4565 PE=3 SV=1 - [A0A3B6EDY7_WHEAT]	16.1682	19.82	4	1	14	14	797	90.0385	6.90283
	A2	Sequence	# PSMs	# Proteins	# Protein Groups	Protein Group Accessions	Modifications	ΔCn	q-Value	PEP	XCorr	Charge	MH+ [Da]	ΔM [ppm]	RT [min]	# Missed Cleavages
	High	VDRLEYHIR	1	5	3	W5CPG2;A0A3B6GNX8;A0A3B6EDY7		0	0	0.01448	2.48658	3	1200.65	0.321531	22.7576	1
	High	EYIDHIQEIVK	1	4	3	W5CPG2;A0A3B6GNX8;A0A3B6EDY7		0	0	0.0007822	2.36341	2	1386.73	0.50268	48.0681	0
	High	TAENALVNSK	1	7	3	W5CPG2;A0A3B6GNX8;A0A3B6EDY7		0	0	0.006639	2.19801	2	1046.55	-0.170417	17.0838	0
	High	LAEILGPK	1	7	3	W5CPG2;A0A3B6GNX8;A0A3B6EDY7		0	0	0.03932	2.14492	2	840.52	0.710928	37.4742	0
	High	GLIAEGAATLR	1	7	3	W5CPG2;A0A3B6GNX8;A0A3B6EDY7		0	0	0.0121	2.13308	2	1071.62	-0.210137	45.5131	0
	High	GLAYVDHQTAEQIK	1	5	3	W5CPG2;A0A3B6GNX8;A0A3B6EDY7		0	0	0.006826	1.98494	3	1572.8	1.68752	30.0339	0
	High	GVLHWVAEPAPGVEPLKVEIR	1	2	1	A0A3B6EDY7		0	0	0.01397	1.95418	4	2296.28	0.660337	72.2769	1
	High	TEADNVKPVK	1	7	3	W5CPG2;A0A3B6GNX8;A0A3B6EDY7		0	0	0.04428	1.89736	3	1100.6	0.330797	11.4667	1
	High	VVITNLEDGK	1	7	3	W5CPG2;A0A3B6GNX8;A0A3B6EDY7		0	0	0.01612	1.63687	2	1087.6	0.441168	34.6909	0
	High	SVGNLLYAVATK	1	7	3	W5CPG2;A0A3B6GNX8;A0A3B6EDY7		0	0	0.02467	1.60463	2	1235.7	-0.256552	66.9708	0
	High	NMSDLIAYR	1	5	3	W5CPG2;A0A3B6GNX8;A0A3B6EDY7		0	0	0.02257	1.60072	2	1082.53	-0.109507	50.0665	0
	High	AmFIDFGLAK	1	7	3	W5CPG2;A0A3B6GNX8;A0A3B6EDY7	M2(Oxidation)	0	0	0.03387	1.5879	2	1128.58	0.204774	68.6074	0
	High	YPNNALVHRPALINYIVSTK	1	3	2	W5CPG2;A0A3B6EDY7		0	0	0.001472	1.50901	4	2283.26	0.42931	64.2523	1
	High	GLAYVDHQTAEQIKEYR	1	4	3	W5CPG2;A0A3B6GNX8;A0A3B6EDY7		0	0.003	0.1029	1.36238	3	2021.01	0.221734	35.9682	1
A0A3B6TSN8	Aamy domain-containing protein OS=Triticum aestivum OX=4565 PE=4 SV=1 - [A0A3B6TSN8_WHEAT]	16.0059	9.01	8	1	7	14	644	72.9075	7.31299
	A2	Sequence	# PSMs	# Proteins	# Protein Groups	Protein Group Accessions	Modifications	ΔCn	q-Value	PEP	XCorr	Charge	MH+ [Da]	ΔM [ppm]	RT [min]	# Missed Cleavages
	High	ISHVDGKPAIPHNSK	5	2	1	A0A3B6TSN8		0	0	0.0003024	3.35538	3	1599.86	0.554321	14.9403	1
	High	YLVDKAHSLGLR	2	18	4	A0A3B6TMZ7;A0A3B6RST4;A0A3B6TSN8;A0A3B6SQD7		0	0	0.0002159	2.53817	3	1371.77	-0.0923681	35.2062	1
	High	EFADNVLPR	2	18	4	A0A3B6TMZ7;A0A3B6RST4;A0A3B6TSN8;A0A3B6SQD7		0	0	0.04211	2.01985	2	1060.54	0.155295	44.9648	0
	High	YVFKHPR	1	18	4	A0A3B6TMZ7;A0A3B6RST4;A0A3B6TSN8;A0A3B6SQD7		0	0	0.04947	1.96224	3	946.526	0.60115	13.4746	1
	High	SGTPEDLKYLVDK	1	18	4	A0A3B6TMZ7;A0A3B6RST4;A0A3B6TSN8;A0A3B6SQD7		0	0	0.009345	1.5431	2	1464.76	0.245194	46.7177	1
	High	SGTPEDLKYLVDKAHSLGLR	2	18	4	A0A3B6TMZ7;A0A3B6RST4;A0A3B6TSN8;A0A3B6SQD7		0	0	0.01856	1.44692	4	2199.18	-0.111338	69.4171	2
	High	FLLSNLR	1	16	3	A0A3B6TMZ7;A0A3B6TSN8;A0A3B6SQD7		0	0.003	0.09923	1.67919	2	862.515	0.238571	57.0963	0
A0A3B5YTP0	H(+)-exporting diphosphatase OS=Triticum aestivum OX=4565 PE=3 SV=1 - [A0A3B5YTP0_WHEAT]	15.742	7.33	21	6	6	8	764	79.2088	6.32861
	A2	Sequence	# PSMs	# Proteins	# Protein Groups	Protein Group Accessions	Modifications	ΔCn	q-Value	PEP	XCorr	Charge	MH+ [Da]	ΔM [ppm]	RT [min]	# Missed Cleavages
	High	AADVGADLVGK	1	21	1	A0A3B5YTP0		0	0	0.003626	3.13264	2	1015.54	1.25859	31.0635	0
	High	AADVGADLVGKVER	2	18	1	A0A3B5YTP0		0	0	5.2e-05	3.0081	2	1399.75	-0.251181	40.2957	1
	High	AGVAAVDVLSPR	1	4	1	A0A3B5YTP0		0	0	0.001284	2.88388	2	1154.65	-0.204226	50.252	0
	High	YIEAGASAEAR	1	4	1	A0A3B5YTP0		0	0	0.008264	2.20911	2	1137.56	1.48747	17.3218	0
	High	ISTDASLKK	2	4	1	A0A3B5YTP0		0	0.003	0.129	1.73891	3	962.553	1.61656	13.6419	1
	High	TVEEIGPALK	1	4	1	A0A3B5YTP0		0	0.009	0.1951	1.11457	2	1056.59	-0.170276	36.678	0
A0A3B6KSL1	Coatomer subunit alpha OS=Triticum aestivum OX=4565 PE=4 SV=1 - [A0A3B6KSL1_WHEAT]	15.2202	10.81	5	3	12	12	1212	135.509	7.88428
	A2	Sequence	# PSMs	# Proteins	# Protein Groups	Protein Group Accessions	Modifications	ΔCn	q-Value	PEP	XCorr	Charge	MH+ [Da]	ΔM [ppm]	RT [min]	# Missed Cleavages
	High	GVNWASFHPTLPLIVSGADDR	1	8	2	A0A3B6KSL1;A0A3B6HWN6		0	0	0.0001853	2.61885	3	2252.15	-0.235955	82.3045	0
	High	RPGSVSLNQSPR	1	6	1	A0A3B6KSL1		0	0	0.01826	2.60779	3	1297.7	-0.708271	16.6382	1
	High	REVDEVKELIEIVR	1	8	2	A0A3B6KSL1;A0A3B6HWN6		0	0	0.001026	2.39085	3	1726.97	0.289389	69.9784	2
	High	YVLEGHDR	1	8	2	A0A3B6KSL1;A0A3B6HWN6		0	0	0.02583	2.14358	2	988.484	-0.40544	15.191	0
	High	GSGGSAVFIAR	1	5	1	A0A3B6KSL1		0	0	0.01438	1.93586	2	1021.54	-0.948331	32.2304	0
	High	ELDDKDHWYR	1	8	2	A0A3B6HWN6;A0A3B6KSL1		0	0	0.002379	1.89573	3	1376.63	2.23042	21.4639	1
	High	QGNVGIVEYAYQR	1	8	2	A0A3B6KSL1;A0A3B6HWN6		0	0	0.01463	1.84261	2	1496.75	-1.1058	46.263	0
	High	GFPEVALHFVKDEK	1	8	2	A0A3B6KSL1;A0A3B6HWN6		0	0	0.006386	1.80881	3	1615.85	0.291812	61.0226	1
	High	VAIFDLQQR	1	5	1	A0A3B6KSL1		0	0	0.04732	1.51446	2	1089.61	0.428705	56.2535	0
	High	QDIIVSNSEDK	1	8	2	A0A3B6KSL1;A0A3B6HWN6		0	0.001	0.06108	1.41219	2	1247.61	-0.248248	22.2943	0
	High	AWEVDTLR	1	8	2	A0A3B6KSL1;A0A3B6HWN6		0	0.003	0.09944	1.68064	2	989.504	-1.24152	45.0954	0
	High	EVDEVKELIEIVR	1	8	2	A0A3B6KSL1;A0A3B6HWN6		0	0.005	0.1478	1.11806	3	1570.87	-0.352089	77.532	1
A0A3B6KHC4	Aspartokinase OS=Triticum aestivum OX=4565 PE=3 SV=1 - [A0A3B6KHC4_WHEAT]	15.1075	13.35	8	11	11	12	914	99.5062	6.80029
	A2	Sequence	# PSMs	# Proteins	# Protein Groups	Protein Group Accessions	Modifications	ΔCn	q-Value	PEP	XCorr	Charge	MH+ [Da]	ΔM [ppm]	RT [min]	# Missed Cleavages
	High	QRHEAEAAGEVLR	1	8	1	A0A3B6KHC4		0	0	3.08e-05	3.64622	3	1465.75	0.717609	15.8852	1
	High	FREALAAGR	1	8	1	A0A3B6KHC4		0	0	0.01136	2.95445	2	990.549	1.006	18.3833	1
	High	LPSFDQDWAR	1	6	1	A0A3B6KHC4		0	0	0.00194	2.21828	2	1234.59	0.16479	58.1795	0
	High	SFSDVVAEAK	1	8	1	A0A3B6KHC4		0	0	0.009258	1.91398	2	1052.53	0.468859	37.3141	0
	High	DLLDGENLAR	1	8	1	A0A3B6KHC4		0	0	0.02584	1.84505	2	1115.57	-0.484224	47.3726	0
	High	FLSQLHSDISNLR	2	4	1	A0A3B6KHC4		0	0	0.03124	1.49734	3	1529.81	-0.0923952	52.3847	0
	High	YVGVVDVLNGK	1	4	1	A0A3B6KHC4		0	0	0.01246	1.4921	2	1162.65	1.42926	57.7556	0
	High	IQNVADVVLGDSSER	1	8	1	A0A3B6KHC4		0	0.003	0.09332	1.47618	2	1601.82	3.1336	58.5709	0
	High	GIHVITPNKK	1	8	1	A0A3B6KHC4		0	0.003	0.09998	1.35744	2	1106.67	0.143846	16.2267	1
	High	HLSEDHVFPNK	1	8	1	A0A3B6KHC4		0	0.007	0.1656	2.52956	3	1322.65	-0.102843	20.0147	0
	High	DDLSGTDVAR	1	8	1	A0A3B6KHC4		0	0.007	0.1679	1.46039	2	1048.49	-1.00311	19.6469	0
A0A3B6IL68	Eukaryotic translation initiation factor 3 subunit B OS=Triticum aestivum OX=4565 PE=3 SV=1 - [A0A3B6IL68_WHEAT]	15.0699	18.72	1	1	12	12	705	81.654	5.24951
	A2	Sequence	# PSMs	# Proteins	# Protein Groups	Protein Group Accessions	Modifications	ΔCn	q-Value	PEP	XCorr	Charge	MH+ [Da]	ΔM [ppm]	RT [min]	# Missed Cleavages
	High	QYWTDSYIQWSPLGTHLATVHR	1	8	2	A0A3B6LV25;A0A3B6IL68		0	0	6.857e-05	3.25824	4	2659.31	0.113337	77.3775	0
	High	QGAQVWGGDDKFVR	1	8	2	A0A3B6LV25;A0A3B6IL68		0	0	1.952e-05	3.0989	3	1562.77	-0.240745	39.785	1
	High	VSLVQIPGKEEIR	1	6	2	A0A3B6LV25;A0A3B6IL68		0	0	0.0003177	2.75557	3	1467.85	0.457174	48.5701	1
	High	PRPPSLLTPEKEEDISK	1	7	2	A0A3B6LV25;A0A3B6IL68		0	0	0.04639	2.18198	3	1936.04	1.6332	35.9701	2
	High	VVLNIFDVR	1	8	2	A0A3B6LV25;A0A3B6IL68		0	0	0.0182	2.12022	2	1074.63	-0.225759	77.6858	0
	High	AGTFTEVYWNDAR	1	8	2	A0A3B6LV25;A0A3B6IL68		0	0	0.007355	1.58667	2	1529.7	-0.18536	55.7903	0
	High	LIDFSPGEK	1	8	2	A0A3B6LV25;A0A3B6IL68		0	0	0.01268	1.55159	2	1005.53	0.184867	42.0889	0
	High	QANALFWSPAGR	1	6	2	A0A3B6LV25;A0A3B6IL68		0	0.001	0.0775	1.39309	2	1317.67	-0.789621	60.3447	0
	High	VSLVQIPGK	1	6	2	A0A3B6LV25;A0A3B6IL68		0	0.002	0.08326	1.44579	2	940.582	-0.338419	46.2328	0
	High	IIAFAWEPK	1	8	2	A0A3B6LV25;A0A3B6IL68		0	0.006	0.1603	1.40318	2	1074.6	0.807178	69.8783	0
	High	SHIFSVNMFDDFEK	1	1	1	A0A3B6IL68		0	0.008	0.1841	1.13685	3	1715.77	0.00603363	61.3143	0
	High	QGAQVWGGDDK	1	8	2	A0A3B6LV25;A0A3B6IL68		0	0.009	0.1993	1.65494	2	1160.53	0.0942875	21.4166	0
A0A3B5Y1P6	Aamy domain-containing protein OS=Triticum aestivum OX=4565 PE=4 SV=1 - [A0A3B5Y1P6_WHEAT]	14.9361	13.11	1	3	8	10	793	85.6574	6.75635
	A2	Sequence	# PSMs	# Proteins	# Protein Groups	Protein Group Accessions	Modifications	ΔCn	q-Value	PEP	XCorr	Charge	MH+ [Da]	ΔM [ppm]	RT [min]	# Missed Cleavages
	High	GEYLSRPPLLESIAFDPVLSK	1	3	2	A0A3B5Y1P6;A0A3B5YYM6		0	0	7.548e-05	2.78028	3	2331.26	-0.456089	83.1392	1
	High	GPAFSFNYVSR	1	3	2	A0A3B5Y1P6;A0A3B5YYM6		0	0	0.0008449	2.57749	2	1244.61	0.287216	57.4675	0
	High	VHQVLGYSSYEVK	2	2	1	A0A3B5Y1P6		0	0	0.01067	1.90562	3	1508.77	-0.0093588	35.2729	0
	High	LcGSGDLFSNR	1	3	2	A0A3B5Y1P6;A0A3B5YYM6	C2(Carbamidomethyl)	0	0	0.02124	1.86858	2	1225.57	2.97225	37.9998	0
	High	VIGDLVAANPLHVK	2	2	1	A0A3B5Y1P6		0	0	0.00977	1.77514	2	1445.85	0.358793	60.805	0
	High	GEALISDLATR	1	1	1	A0A3B5Y1P6		0	0.001	0.06527	1.84074	2	1145.62	-0.323883	50.9033	0
	High	LENISWHGNNLSEPR	1	3	2	A0A3B5Y1P6;A0A3B5YYM6		0	0.003	0.1047	1.48799	3	1765.86	-0.67022	42.0973	0
	High	DRVPLNWK	1	3	2	A0A3B5Y1P6;A0A3B5YYM6		0	0.006	0.1599	2.21664	2	1027.57	-0.578724	34.9994	1
A0A3B5YYM6	Aamy domain-containing protein OS=Triticum aestivum OX=4565 PE=4 SV=1 - [A0A3B5YYM6_WHEAT]	14.8962	12.06	1	2	7	7	788	85.4575	6.90283
	A2	Sequence	# PSMs	# Proteins	# Protein Groups	Protein Group Accessions	Modifications	ΔCn	q-Value	PEP	XCorr	Charge	MH+ [Da]	ΔM [ppm]	RT [min]	# Missed Cleavages
	High	VIGDLVAANSVHVK	1	1	1	A0A3B5YYM6		0	0	6.779e-05	2.85389	2	1421.81	0.0306126	45.2327	0
	High	GEYLSRPPLLESIAFDPVLSK	1	3	2	A0A3B5Y1P6;A0A3B5YYM6		0	0	7.548e-05	2.78028	3	2331.26	-0.456089	83.1392	1
	High	NFLKGEALIGALATR	1	2	1	A0A3B5YYM6		0	0	0.001519	2.59928	3	1573.91	0.0907629	70.7345	1
	High	GPAFSFNYVSR	1	3	2	A0A3B5Y1P6;A0A3B5YYM6		0	0	0.0008449	2.57749	2	1244.61	0.287216	57.4675	0
	High	LcGSGDLFSNR	1	3	2	A0A3B5Y1P6;A0A3B5YYM6	C2(Carbamidomethyl)	0	0	0.02124	1.86858	2	1225.57	2.97225	37.9998	0
	High	LENISWHGNNLSEPR	1	3	2	A0A3B5Y1P6;A0A3B5YYM6		0	0.003	0.1047	1.48799	3	1765.86	-0.67022	42.0973	0
	High	DRVPLNWK	1	3	2	A0A3B5Y1P6;A0A3B5YYM6		0	0.006	0.1599	2.21664	2	1027.57	-0.578724	34.9994	1
A0A3B5ZP43	Cupin type-1 domain-containing protein OS=Triticum aestivum OX=4565 PE=3 SV=1 - [A0A3B5ZP43_WHEAT]	14.8825	26.52	2	4	14	16	577	64.8858	6.91748
	A2	Sequence	# PSMs	# Proteins	# Protein Groups	Protein Group Accessions	Modifications	ΔCn	q-Value	PEP	XCorr	Charge	MH+ [Da]	ΔM [ppm]	RT [min]	# Missed Cleavages
	High	LSVNIDDPSRADIYNPR	1	2	2	A0A3B5ZP43;A0A3B5XV32		0	0	0.001656	2.33987	3	1944.98	-0.130745	50.8409	1
	High	LSVNIDDPSR	1	2	2	A0A3B5ZP43;A0A3B5XV32		0	0	0.009	2.28751	2	1115.57	2.04149	35.9864	0
	High	EPESYPHTQYEEGQSQAK	1	1	1	A0A3B5ZP43		0	0	0.001068	2.19001	3	2107.92	0.179411	17.9613	0
	High	LLAEALGTSGK	1	2	2	A0A3B5ZP43;A0A3B5XV32		0	0	0.001218	2.11642	2	1059.6	0.0268839	37.3678	0
	High	HTQGEQPQMGWSQAK	1	1	1	A0A3B5ZP43		0	0	0.009504	2.04538	3	1712.77	-6.10668	22.8862	0
	High	SSQLHSSQNIFSGFDVR	1	3	2	A0A3B5ZP43;A0A3B5XV32		0	0	0.02107	1.86043	3	1908.92	0.0769009	59.4496	0
	High	YGQSQSVQGQSQSQK	2	1	1	A0A3B5ZP43		0	0	0.04938	1.43876	2	1639.77	-0.269635	9.83139	0
	High	TNANSMVSHIAGK	1	2	2	A0A3B5ZP43;A0A3B5XV32		0	0	0.02384	1.21401	2	1329.66	-1.47996	24.9959	0
	High	FSREEELGVFAPK	1	2	2	A0A3B5ZP43;A0A3B5XV32		0	0.001	0.06533	1.34389	3	1508.78	0.989064	48.0578	1
	High	EEELGVFAPK	1	3	2	A0A3B5ZP43;A0A3B5XV32		0	0.003	0.1008	1.37133	2	1118.57	-0.944381	48.6298	0
	High	TNANSmVSHIAGK	1	2	2	A0A3B5ZP43;A0A3B5XV32	M6(Oxidation)	0	0.003	0.117	1.30173	2	1345.65	1.22789	13.9189	0
	High	FLKPVFTQQR	1	2	2	A0A3B5ZP43;A0A3B5XV32		0	0.003	0.117	1.09683	3	1263.72	-0.081905	39.0912	1
	High	LQASTPLR	1	3	2	A0A3B5ZP43;A0A3B5XV32		0	0.004	0.1412	1.981	2	885.515	0.0283313	22.5096	0
	High	FSQSIFR	1	1	1	A0A3B5ZP43		0	0.006	0.1565	1.92233	2	884.463	0.482693	41.3459	0
	High	EFLFAGNYR	1	2	2	A0A3B5ZP43;A0A3B5XV32		0	0.008	0.1814	1.54112	2	1116.55	0.198514	58.449	0
A0A3B5Y2Z8	Heat shock cognate 70 kDa protein OS=Triticum aestivum OX=4565 PE=3 SV=1 - [A0A3B5Y2Z8_WHEAT]	14.6658	20.85	25	3	10	13	614	67.1921	5.14795
	A2	Sequence	# PSMs	# Proteins	# Protein Groups	Protein Group Accessions	Modifications	ΔCn	q-Value	PEP	XCorr	Charge	MH+ [Da]	ΔM [ppm]	RT [min]	# Missed Cleavages
	High	ITITNDKGR	2	37	3	A0A3B5Y2Z8;A0A3B6HS03;A0A3B6HPZ5		0	0	0.003674	2.50001	3	1017.57	-0.0811708	13.3731	1
	High	STVHDVVLVGGSTR	1	31	2	A0A3B5Y2Z8;A0A3B6HS03		0	0	9.774e-05	2.1924	2	1426.76	-0.336008	31.4764	0
	High	TTPSYVAFTDTER	1	15	3	A0A3B5Y2Z8;A0A3B6HS03;A0A3B6HPZ5		0	0	0.001031	2.18923	2	1487.7	-1.53868	45.3085	0
	High	VIPGPADKPmIVVNYKGEEK	1	5	1	A0A3B5Y2Z8	M10(Oxidation)	0	0	0.00105	2.05456	3	2200.17	0.847147	40.6014	2
	High	ATAGDTHLGGEDFDNR	1	31	2	A0A3B5Y2Z8;A0A3B6HS03		0	0	0.01338	1.80224	3	1675.73	0.288844	24.1996	0
	High	EIAEAFLGNSVK	1	5	1	A0A3B5Y2Z8		0	0	0.003245	1.72612	2	1277.67	0.0722825	56.0732	0
	High	VIPGPADKPMIVVNYKGEEK	1	5	1	A0A3B5Y2Z8		0	0	0.04463	1.70707	3	2184.17	-0.356989	46.9139	2
	High	IINEPTAAAIAYGLDKK	1	38	3	A0A3B5Y2Z8;A0A3B6HS03;A0A3B6HPZ5		0	0	0.03782	1.67288	3	1787.99	0.413676	58.4182	1
	High	LSKEEIEK	2	17	1	A0A3B5Y2Z8		0	0.001	0.06902	1.74785	2	975.535	-0.87401	12.5669	1
	High	NQVAmNPTNTVFDAKR	1	13	2	A0A3B5Y2Z8;A0A3B6HPZ5	M5(Oxidation)	0	0.002	0.0865	1.54054	3	1821.89	-0.0817098	30.8786	1
	High	MDKSTVHDVVLVGGSTR	1	31	2	A0A3B5Y2Z8;A0A3B6HS03		0	0.009	0.1965	0.943247	3	1800.93	0.231674	32.8775	1
A0A3B6TJU4	Glucose-1-phosphate adenylyltransferase OS=Triticum aestivum OX=4565 PE=3 SV=1 - [A0A3B6TJU4_WHEAT]	14.3927	20.3	7	1	9	12	473	52.0604	5.8335
	A2	Sequence	# PSMs	# Proteins	# Protein Groups	Protein Group Accessions	Modifications	ΔCn	q-Value	PEP	XCorr	Charge	MH+ [Da]	ΔM [ppm]	RT [min]	# Missed Cleavages
	High	HADLNPHANDSVLGIILGGGAGTR	2	2	1	A0A3B6TJU4		0	0	1.468e-05	3.40382	3	2355.21	-0.741108	76.061	0
	High	IHHSVVGLR	1	7	2	A0A3B6SD73;A0A3B6TJU4		0	0	0.007083	2.69495	3	1017.59	-1.09173	15.2349	0
	High	TFPSPSPSKR	2	4	2	A0A3B6SD73;A0A3B6TJU4		0	0	0.002927	2.31124	3	1103.59	2.47424	17.2449	1
	High	AKPAVPLGANYR	1	9	2	A0A3B6SD73;A0A3B6TJU4		0	0	0.005275	2.30587	3	1256.71	-0.0797043	28.3791	1
	High	SAPIYTQPR	1	7	2	A0A3B6SD73;A0A3B6TJU4		0	0	0.04012	2.06751	2	1032.55	2.23413	21.0834	0
	High	IIEFAEKPK	2	5	2	A0A3B6SD73;A0A3B6TJU4		0	0	0.04549	1.72849	3	1074.62	-0.352304	28.84	1
	High	AYGSNIGGYK	1	7	2	A0A3B6SD73;A0A3B6TJU4		0	0	0.01636	1.5307	2	1029.5	2.76242	21.3836	0
	High	HVmLQLLR	1	7	2	A0A3B6SD73;A0A3B6TJU4	M3(Oxidation)	0	0.003	0.1165	1.60931	2	1025.59	0.316633	41.5181	0
	High	IIEFAEKPKGEQLK	1	5	2	A0A3B6SD73;A0A3B6TJU4		0	0.009	0.2036	1.29943	4	1629.92	-1.69679	30.5166	2
A0A3B6KNF4	Globulin-2 OS=Triticum aestivum OX=4565 PE=4 SV=1 - [A0A3B6KNF4_WHEAT]	13.9791	19.4	1	6	8	10	500	56.2072	7.44482
	A2	Sequence	# PSMs	# Proteins	# Protein Groups	Protein Group Accessions	Modifications	ΔCn	q-Value	PEP	XCorr	Charge	MH+ [Da]	ΔM [ppm]	RT [min]	# Missed Cleavages
	High	VAYLDAAPR	1	1	1	A0A3B6KNF4		0	0	0.007443	2.41182	2	975.526	0.0145253	32.9065	0
	High	GGGGSGSEKEDIQPR	2	1	1	A0A3B6KNF4		0	0	0.006059	2.13834	3	1473.69	0.14085	11.3674	1
	High	SKGEGEIYEASEEQIR	2	1	1	A0A3B6KNF4		0	0	0.007096	2.12726	3	1824.86	1.41946	30.2491	1
	High	IYVVVEGR	1	1	1	A0A3B6KNF4		0	0	0.03759	1.95215	2	934.539	3.93021	35.9883	0
	High	FHQITGDQcHHLR	1	3	3	A0A3B6MYZ0;A0A3B6KNF4;A0A3B6LUV8	C9(Carbamidomethyl)	0	0	0.003441	1.94502	3	1648.78	-0.486153	15.1058	0
	High	AFLQPSHHDADEIAFVR	1	1	1	A0A3B6KNF4		0	0	0.04153	1.64204	4	1952.96	0.887969	51.3166	0
	High	WQEGGDEGR	1	1	1	A0A3B6KNF4		0	0.007	0.1649	1.60804	2	1033.43	0.449172	12.7606	0
	High	EGEGVLVLLR	1	3	3	A0A3B6MYZ0;A0A3B6KNF4;A0A3B6LUV8		0	0.009	0.2007	1.20369	2	1084.64	1.46741	71.9596	0
A0A3B6LV31	rRNA N-glycosylase OS=Triticum aestivum OX=4565 PE=3 SV=1 - [A0A3B6LV31_WHEAT]	13.7139	32	8	2	7	9	275	29.6345	9.74463
	A2	Sequence	# PSMs	# Proteins	# Protein Groups	Protein Group Accessions	Modifications	ΔCn	q-Value	PEP	XCorr	Charge	MH+ [Da]	ΔM [ppm]	RT [min]	# Missed Cleavages
	High	TDAKPPPGKAPAK	2	2	1	A0A3B6LV31		0	0	0.0002233	3.25129	3	1277.72	0.0679698	6.77342	2
	High	QQMADAVTALYGR	1	6	2	A0A1D5ZL98;A0A3B6LV31		0	0	1.697e-05	2.92005	2	1423.7	1.27587	53.2786	0
	High	TSPASTGLTLATR	1	5	1	A0A3B6LV31		0	0	0.00262	2.14776	2	1275.69	1.62195	38.3616	0
	High	QQmADAVTALYGR	1	6	2	A0A1D5ZL98;A0A3B6LV31	M3(Oxidation)	0	0	0.001412	2.05429	2	1439.7	1.74129	40.2657	0
	High	ADNLYWEGFK	1	9	3	A0A1D5ZL98;A0A3B6KPY9;A0A3B6LV31		0	0.001	0.05513	1.72804	2	1242.58	0.209187	59.7345	0
	High	NPGHSSHNRPVLPPIEPNVPPSR	1	3	2	A0A1D5ZL98;A0A3B6LV31		0	0.001	0.07585	1.48162	4	2498.3	1.1514	37.9715	1
	High	DLLGDTDKLTNVALGR	1	7	3	A0A3B6LV31;A0A1D5ZL98;A0A3B6KPY9		0	0.001	0.05636	1.29485	2	1700.92	0.395863	71.4517	1
	High	LTNVALGR	1	10	3	A0A1D5ZL98;A0A3B6KPY9;A0A3B6LV31		0	0.003	0.0989	1.61249	2	843.504	-0.330964	26.1056	0
A0A3B5XY18	Malate dehydrogenase OS=Triticum aestivum OX=4565 PE=3 SV=1 - [A0A3B5XY18_WHEAT]	13.6642	17.99	3	5	5	7	328	35.052	6.31592
	A2	Sequence	# PSMs	# Proteins	# Protein Groups	Protein Group Accessions	Modifications	ΔCn	q-Value	PEP	XCorr	Charge	MH+ [Da]	ΔM [ppm]	RT [min]	# Missed Cleavages
	High	AQASALEAHAAPNcK	2	3	1	A0A3B5XY18	C14(Carbamidomethyl)	0	0	2.673e-05	3.31177	3	1538.74	0.51303	16.9868	0
	High	LGVQVSDVK	1	3	1	A0A3B5XY18		0	0	0.006289	2.37547	2	944.541	0.0794346	30.4673	0
	High	KKmDATAQELSEEK	1	3	1	A0A3B5XY18	M3(Oxidation)	0	0	0.001472	2.32118	3	1623.79	-0.897436	12.7029	2
	High	EFAPSIPEK	1	3	1	A0A3B5XY18		0	0	0.03765	2.10997	2	1017.52	-1.19694	37.8069	0
	High	mELIDAAFPLLK	1	3	1	A0A3B5XY18	M1(Oxidation)	0	0	0.04749	1.77447	2	1376.75	-1.72028	83.0603	0
	High	MELIDAAFPLLK	1	3	1	A0A3B5XY18		0	0.004	0.1409	1.26935	2	1360.75	-1.26113	86.6408	0
A0A1D5WIS4	Fructose-bisphosphate aldolase OS=Triticum aestivum OX=4565 GN=FBA15 PE=3 SV=1 - [A0A1D5WIS4_WHEAT]	13.4133	31.84	5	1	9	11	358	38.758	7.21045
	A2	Sequence	# PSMs	# Proteins	# Protein Groups	Protein Group Accessions	Modifications	ΔCn	q-Value	PEP	XCorr	Charge	MH+ [Da]	ΔM [ppm]	RT [min]	# Missed Cleavages
	High	NAAYIGTPGK	1	7	2	A0A1D5VE13;A0A1D5WIS4		0	0	0.02786	2.84724	2	991.52	-0.392321	20.4719	0
	High	FASINVENVEDNRR	1	8	2	A0A1D5VE13;A0A1D5WIS4		0	0	0.001247	2.73079	3	1662.82	-0.0789082	39.2758	1
	High	GILAADESTGTIGKR	2	12	2	A0A1D5VE13;A0A1D5WIS4		0	0	0.007986	2.31969	3	1488.8	0.96316	31.0786	1
	High	AGNVLPGIK	1	6	2	A0A1D5WIS4;A0A1D5VE13		0	0	0.02542	1.86826	2	868.525	0.00201257	36.8787	0
	High	KPWNLSFSFGR	1	9	2	A0A1D5VE13;A0A1D5WIS4		0	0	0.004204	1.82517	2	1338.7	1.43567	66.5957	1
	High	IGATEPSQLSIDQNAQGLAR	2	4	2	A0A1D5WIS4;A0A1D5VE13		0	0.001	0.05668	1.48972	2	2069.07	1.43149	50.5083	0
	High	GILAADESTGTIGK	1	12	2	A0A1D5VE13;A0A1D5WIS4		0	0.002	0.09012	1.24828	2	1332.7	0.547943	38.1897	0
	High	GTIELAGTNGETTTQGFDDLGKR	1	4	2	A0A1D5WIS4;A0A1D5VE13		0	0.008	0.175	1.28393	3	2381.16	0.0823034	52.0779	1
	High	VAPEVIAEYTAR	1	1	1	A0A1D5WIS4		0	0.009	0.2036	0.7203	2	1318.7	-0.33872	49.4914	0
A0A3B5XV32	11S globulin OS=Triticum aestivum OX=4565 PE=3 SV=1 - [A0A3B5XV32_WHEAT]	13.3736	26.63	2	3	13	16	567	63.8274	7.13721
	A2	Sequence	# PSMs	# Proteins	# Protein Groups	Protein Group Accessions	Modifications	ΔCn	q-Value	PEP	XCorr	Charge	MH+ [Da]	ΔM [ppm]	RT [min]	# Missed Cleavages
	High	LSVNIDDPSRADIYNPR	1	2	2	A0A3B5ZP43;A0A3B5XV32		0	0	0.001656	2.33987	3	1944.98	-0.130745	50.8409	1
	High	HIQGEQPQMGQSQAK	1	1	1	A0A3B5XV32		0	0	0.01719	2.33857	3	1666.8	0.850445	14.042	0
	High	EPESYPHTQYEER	2	1	1	A0A3B5XV32		0	0	0.004489	2.31018	3	1664.72	0.209061	18.0559	0
	High	LSVNIDDPSR	1	2	2	A0A3B5ZP43;A0A3B5XV32		0	0	0.009	2.28751	2	1115.57	2.04149	35.9864	0
	High	LLAEALGTSGK	1	2	2	A0A3B5ZP43;A0A3B5XV32		0	0	0.001218	2.11642	2	1059.6	0.0268839	37.3678	0
	High	HSQEEQPQMGQSQGEQPQTGQSQGK	1	1	1	A0A3B5XV32		0	0	0.01177	1.96806	3	2739.2	0.0206139	14.4229	0
	High	SSQLHSSQNIFSGFDVR	1	3	2	A0A3B5ZP43;A0A3B5XV32		0	0	0.02107	1.86043	3	1908.92	0.0769009	59.4496	0
	High	HSQEEQPQmGQSQGEQPQTGQSQGK	1	1	1	A0A3B5XV32	M9(Oxidation)	0	0	0.03482	1.74566	3	2755.19	-1.61188	10.029	0
	High	TNANSMVSHIAGK	1	2	2	A0A3B5ZP43;A0A3B5XV32		0	0	0.02384	1.21401	2	1329.66	-1.47996	24.9959	0
	High	FSREEELGVFAPK	1	2	2	A0A3B5ZP43;A0A3B5XV32		0	0.001	0.06533	1.34389	3	1508.78	0.989064	48.0578	1
	High	EEELGVFAPK	1	3	2	A0A3B5ZP43;A0A3B5XV32		0	0.003	0.1008	1.37133	2	1118.57	-0.944381	48.6298	0
	High	TNANSmVSHIAGK	1	2	2	A0A3B5ZP43;A0A3B5XV32	M6(Oxidation)	0	0.003	0.117	1.30173	2	1345.65	1.22789	13.9189	0
	High	FLKPVFTQQR	1	2	2	A0A3B5ZP43;A0A3B5XV32		0	0.003	0.117	1.09683	3	1263.72	-0.081905	39.0912	1
	High	LQASTPLR	1	3	2	A0A3B5ZP43;A0A3B5XV32		0	0.004	0.1412	1.981	2	885.515	0.0283313	22.5096	0
	High	EFLFAGNYR	1	2	2	A0A3B5ZP43;A0A3B5XV32		0	0.008	0.1814	1.54112	2	1116.55	0.198514	58.449	0
A0A341UJ68	Protein transport protein SEC23 OS=Triticum aestivum OX=4565 PE=3 SV=1 - [A0A341UJ68_WHEAT]	13.3654	19.05	8	8	9	10	782	85.7644	5.94775
	A2	Sequence	# PSMs	# Proteins	# Protein Groups	Protein Group Accessions	Modifications	ΔCn	q-Value	PEP	XCorr	Charge	MH+ [Da]	ΔM [ppm]	RT [min]	# Missed Cleavages
	High	EISKEQILDQLGLSGGGRPGFPK	1	6	1	A0A341UJ68		0	0	0.0008927	2.57006	4	2426.3	-0.0319771	69.0641	2
	High	LVVcDQHGSQAR	2	7	1	A0A341UJ68	C4(Carbamidomethyl)	0	0	0.002169	2.46966	2	1369.66	-1.55542	14.0915	0
	High	mEIEEEFDATR	1	6	1	A0A341UJ68	M1(Oxidation)	0	0	0.002745	2.4379	2	1385.59	0.983934	36.331	0
	High	SHKDLDKDAAPHFQK	1	8	1	A0A341UJ68		0	0	0.0003382	2.26016	3	1736.87	-0.056551	14.4676	2
	High	IIALLGGPcTEGPGVIVSK	1	8	1	A0A341UJ68	C9(Carbamidomethyl)	0	0	0.01946	1.60807	2	1881.05	0.613807	77.4607	0
	High	SGQPGHQNPDLYIQFVTSYQHPEGQmR	1	7	1	A0A341UJ68	M26(Oxidation)	0	0	0.01447	1.1798	4	3130.45	2.36842	63.191	0
	High	RSQFVQVFNNSPDETAYFR	1	10	2	A0A341UJ68;A0A3B6KK87		0	0.001	0.06104	1.21164	3	2305.1	0.478025	62.9881	1
	High	cVVPLAVAISPVR	1	2	1	A0A341UJ68	C1(Carbamidomethyl)	0	0.006	0.1603	1.46747	2	1380.8	-1.92685	77.2132	0
	High	IWIcPLcFSR	1	6	1	A0A341UJ68	C4(Carbamidomethyl); C7(Carbamidomethyl)	0	0.009	0.1986	1.26161	2	1351.67	0.41108	78.9162	0
A0A3B6KQL2	SERPIN domain-containing protein OS=Triticum aestivum OX=4565 PE=3 SV=1 - [A0A3B6KQL2_WHEAT]	13.3415	26.38	12	4	9	11	398	43.1255	5.87158
	A2	Sequence	# PSMs	# Proteins	# Protein Groups	Protein Group Accessions	Modifications	ΔCn	q-Value	PEP	XCorr	Charge	MH+ [Da]	ΔM [ppm]	RT [min]	# Missed Cleavages
	High	AAEVTAQVNSWVEK	2	4	2	Q9ST57;A0A3B6KQL2		0	0	0.05002	1.92159	2	1531.78	1.44933	47.9058	0
	High	LSAEPEFLEQHIPR	1	3	1	A0A3B6KQL2		0	0	0.003103	1.88019	3	1665.86	0.0492196	59.7306	0
	High	DILPAGSIDNNTR	1	1	1	A0A3B6KQL2		0	0	0.006862	1.68446	2	1385.7	-1.35705	43.0741	0
	High	QYISSSDGLK	1	3	2	A0A3B6TLW2;A0A3B6KQL2		0	0	0.02282	1.57477	2	1097.55	0.378836	23.3205	0
	High	LSIAHQTR	2	8	5	Q41593;A0A3B6MWJ8;Q9ST58;Q9ST57;A0A3B6KQL2		0	0.001	0.05395	1.90271	2	925.521	-0.0782605	14.0831	0
	High	VLKLPYK	1	17	5	Q41593;Q9ST58;Q9ST57;A0A3B6MWJ8;A0A3B6KQL2		0	0.003	0.1233	1.97688	2	860.56	-0.235936	32.2998	1
	High	AEAQSVDFQTK	1	4	2	Q9ST57;A0A3B6KQL2		0	0.003	0.1167	1.67532	2	1223.59	-2.53803	21.8984	0
	High	SGIWSLAEK	1	1	1	A0A3B6KQL2		0	0.003	0.0942	1.35068	2	990.527	1.27174	54.0543	0
	High	AFVEVNETGTEAAATTIAK	1	3	1	A0A3B6KQL2		0	0.003	0.1065	1.18678	2	1922.97	0.173463	52.4836	0
A0A3B6MWJ8	SERPIN domain-containing protein OS=Triticum aestivum OX=4565 PE=3 SV=1 - [A0A3B6MWJ8_WHEAT]	13.1604	28.32	13	3	9	10	399	43.044	5.69385
	A2	Sequence	# PSMs	# Proteins	# Protein Groups	Protein Group Accessions	Modifications	ΔCn	q-Value	PEP	XCorr	Charge	MH+ [Da]	ΔM [ppm]	RT [min]	# Missed Cleavages
	High	LASTISSNPK	1	4	3	Q41593;A0A3B6MWJ8;Q9ST58		0	0	0.00377	2.93592	2	1017.56	0.601211	16.2299	0
	High	AETQSVDFQTK	1	6	2	Q41593;A0A3B6MWJ8		0	0	0.006926	2.132	2	1253.6	-0.0922889	21.8736	0
	High	LSAEPDFLER	1	5	3	Q41593;A0A3B6MWJ8;Q9ST58		0	0	0.003919	2.09114	2	1176.59	0.462514	51.6493	0
	High	IKNILPSGSVDNTTK	1	2	1	A0A3B6MWJ8		0	0	0.01876	1.72144	3	1586.88	1.40405	33.523	1
	High	SAASNAAFSPVSLHSALSLLAAGAGSATR	1	2	1	A0A3B6MWJ8		0	0	0.0008269	1.56731	3	2685.4	0.500661	84.5464	0
	High	LSIAHQTR	2	8	5	Q41593;A0A3B6MWJ8;Q9ST58;Q9ST57;A0A3B6KQL2		0	0.001	0.05395	1.90271	2	925.521	-0.0782605	14.0831	0
	High	QFSmYILLPEAPGGLSSLAEK	1	2	1	A0A3B6MWJ8	M4(Oxidation)	0	0.002	0.08991	1.10255	3	2267.16	-0.363365	83.3602	0
	High	VLKLPYK	1	17	5	Q41593;Q9ST58;Q9ST57;A0A3B6MWJ8;A0A3B6KQL2		0	0.003	0.1233	1.97688	2	860.56	-0.235936	32.2998	1
	High	YKAETQSVDFQTK	1	6	2	Q41593;A0A3B6MWJ8		0	0.005	0.1504	1.32492	3	1544.76	2.98153	23.3395	1
A0A3B6KJX5	HATPase_c domain-containing protein OS=Triticum aestivum OX=4565 PE=3 SV=1 - [A0A3B6KJX5_WHEAT]	13.0545	15.36	6	8	10	11	781	88.2916	4.98291
	A2	Sequence	# PSMs	# Proteins	# Protein Groups	Protein Group Accessions	Modifications	ΔCn	q-Value	PEP	XCorr	Charge	MH+ [Da]	ΔM [ppm]	RT [min]	# Missed Cleavages
	High	ELVSNASDALDKLR	2	9	2	A0A3B6MN53;A0A3B6KJX5		0	0	8.907e-06	2.88956	3	1530.81	0.377934	50.9575	1
	High	AIYYIATDSLQSAK	1	6	1	A0A3B6KJX5		0	0	0.000305	2.05403	2	1543.8	-0.284372	55.6366	0
	High	GTQITLFLR	1	6	1	A0A3B6KJX5		0	0	0.04079	2.00015	2	1048.62	0.15125	67.5792	0
	High	IFEINPDHPIVK	1	5	1	A0A3B6KJX5		0	0	0.0282	1.78485	2	1421.78	1.50522	52.7884	0
	High	TVEVEEEESKETEETAEGEKEK	1	1	1	A0A3B6KJX5		0	0	0.003948	1.70648	3	2539.14	-0.157018	21.2741	2
	High	IYEmmTIALGGR	1	5	1	A0A3B6KJX5	M4(Oxidation); M5(Oxidation)	0	0	0.009444	1.67696	2	1386.67	-1.19964	41.0788	0
	High	EVEETEYNEFYKK	1	6	1	A0A3B6KJX5		0	0	0.01673	1.53875	3	1707.78	0.752967	32.8353	1
	High	FGWSANmER	1	10	2	A0A3B6MN53;A0A3B6KJX5	M7(Oxidation)	0	0.003	0.0952	1.17816	2	1113.48	0.0474038	32.7539	0
	High	RIFEINPDHPIVK	1	5	1	A0A3B6KJX5		0	0.004	0.1371	1.78204	4	1577.88	-0.314386	44.8638	1
	High	AQTLGDTSSLEFmR	1	5	1	A0A3B6KJX5	M13(Oxidation)	0	0.008	0.1788	1.19885	2	1571.74	-0.5234	45.5002	0
A0A3B6NJT9	Luminal-binding protein 5 OS=Triticum aestivum OX=4565 PE=3 SV=1 - [A0A3B6NJT9_WHEAT]	12.967	16.54	8	9	9	11	665	73.1548	5.21143
	A2	Sequence	# PSMs	# Proteins	# Protein Groups	Protein Group Accessions	Modifications	ΔCn	q-Value	PEP	XCorr	Charge	MH+ [Da]	ΔM [ppm]	RT [min]	# Missed Cleavages
	High	TQIHEIVLVGGSTR	2	2	1	A0A3B6NJT9		0	0	0.000332	2.49565	2	1509.84	-1.29678	42.7861	0
	High	KFEDKEVQR	1	2	1	A0A3B6NJT9		0	0	0.006134	2.27205	2	1178.62	-0.18052	9.67474	2
	High	EAEEFAEEDKK	1	2	1	A0A3B6NJT9		0	0	0.008557	1.86806	2	1324.59	-0.377439	14.7065	1
	High	NGHVEIIANDQGNR	2	2	1	A0A3B6NJT9		0	0	0.02891	1.53512	3	1536.75	-0.101802	19.4507	0
	High	ITPSWVGFTDGER	1	2	1	A0A3B6NJT9		0	0	0.04279	1.16087	2	1464.71	0.832241	62.3572	0
	High	DAGVIAGLNVAR	1	2	1	A0A3B6NJT9		0	0.001	0.0642	1.94509	2	1155.65	-2.32594	52.2588	0
	High	IINEPTAAAIAYGLDKR	1	2	1	A0A3B6NJT9		0	0.001	0.06666	1.11618	3	1816	0.919454	60.001	1
	High	NQAAVNPER	1	2	1	A0A3B6NJT9		0	0.003	0.09813	2.67469	2	998.502	0.0812643	11.2535	0
	High	FDLSGIPPAPR	1	8	1	A0A3B6NJT9		0	0.003	0.1075	1.71148	2	1169.63	0.307931	59.1478	0
A0A3B6QH28	Phosphoenolpyruvate carboxylase OS=Triticum aestivum OX=4565 PE=3 SV=1 - [A0A3B6QH28_WHEAT]	12.8689	9.09	8	2	8	9	968	110.078	6.11279
	A2	Sequence	# PSMs	# Proteins	# Protein Groups	Protein Group Accessions	Modifications	ΔCn	q-Value	PEP	XCorr	Charge	MH+ [Da]	ΔM [ppm]	RT [min]	# Missed Cleavages
	High	GGGPSHLAILSQPPDTIHGSLR	2	5	1	A0A3B6QH28		0	0	0.0002341	2.69024	3	2210.17	0.256441	52.6933	0
	High	RKPSGGIESLR	1	11	3	A0A3B6LL76;A0A3B6ENB3;A0A3B6QH28		0	0	0.03092	2.37729	3	1199.69	0.0164438	15.1893	2
	High	LLLQVAGHK	1	4	2	A0A3B6LL76;A0A3B6QH28		0	0	0.03266	2.11489	2	978.611	1.70785	33.0806	0
	High	LADLEAAPAAVAR	1	8	1	A0A3B6QH28		0	0	0.006814	1.96971	2	1267.7	0.134016	44.4349	0
	High	AIPWIFAWTQTR	1	17	3	A0A3B6LL76;A0A3B6ENB3;A0A3B6QH28		0	0	0.001749	1.75531	2	1489.79	-0.504887	88.2148	0
	High	QEVmIGYSDSGK	1	14	3	A0A3B6LL76;A0A3B6ENB3;A0A3B6QH28	M4(Oxidation)	0	0.003	0.09241	1.17873	2	1329.6	-0.64087	25.9466	0
	High	KPSGGIESLR	1	11	3	A0A3B6LL76;A0A3B6ENB3;A0A3B6QH28		0	0.006	0.1601	1.96145	2	1043.58	-1.44498	18.535	1
	High	LSAAWQMYK	1	8	2	A0A3B6LL76;A0A3B6QH28		0	0.006	0.1584	1.16892	2	1097.54	-0.0217727	48.3805	0
A0A3B5XVF6	Alanine transaminase OS=Triticum aestivum OX=4565 PE=3 SV=1 - [A0A3B5XVF6_WHEAT]	12.8592	20.75	3	11	11	11	482	52.7722	6.55127
	A2	Sequence	# PSMs	# Proteins	# Protein Groups	Protein Group Accessions	Modifications	ΔCn	q-Value	PEP	XCorr	Charge	MH+ [Da]	ΔM [ppm]	RT [min]	# Missed Cleavages
	High	APDAFYALR	1	3	1	A0A3B5XVF6		0	0	0.02137	2.34779	2	1023.52	-0.88064	50.2992	0
	High	AKQILALIPGR	1	3	1	A0A3B5XVF6		0	0	0.004839	2.2992	2	1179.76	4.74136	53.4413	1
	High	DAIASGIASR	1	3	1	A0A3B5XVF6		0	0	0.01344	2.26419	2	960.511	0.0328905	24.8754	0
	High	GEIVIHAQR	1	2	1	A0A3B5XVF6		0	0	0.03654	2.11654	3	1022.57	-0.307663	18.6624	0
	High	QILALIPGR	1	3	1	A0A3B5XVF6		0	0	0.03237	2.06917	2	980.626	0.548309	63.0857	0
	High	ASDESYASYK	1	3	1	A0A3B5XVF6		0	0	0.02963	1.76229	2	1120.48	-0.576545	16.7808	0
	High	ATGAYSHSQGIK	1	3	1	A0A3B5XVF6		0	0	0.01257	1.5559	2	1219.61	0.103109	11.0491	0
	High	AANKAPDAFYALR	1	3	1	A0A3B5XVF6		0	0	0.01694	1.5233	3	1407.74	0.316943	42.7183	1
	High	TLFSADSISR	1	2	1	A0A3B5XVF6		0	0	0.0384	1.38614	2	1096.56	0.482482	44.9667	0
	High	AEKDGILASLAR	1	3	1	A0A3B5XVF6		0	0.003	0.1262	1.47171	3	1243.7	0.0111427	46.2742	1
	High	EVLALcDHPDLLK	1	2	1	A0A3B5XVF6	C6(Carbamidomethyl)	0	0.005	0.1505	0.944981	2	1522.79	0.0258275	58.633	0
A0A3B6LIK5	Exocyst complex component Sec10 OS=Triticum aestivum OX=4565 PE=4 SV=1 - [A0A3B6LIK5_WHEAT]	12.4965	13.62	5	9	9	9	690	75.3332	5.40186
	A2	Sequence	# PSMs	# Proteins	# Protein Groups	Protein Group Accessions	Modifications	ΔCn	q-Value	PEP	XCorr	Charge	MH+ [Da]	ΔM [ppm]	RT [min]	# Missed Cleavages
	High	VAAAAASAAEAAAAAGESSFR	1	5	1	A0A3B6LIK5		0	0	0.0001327	2.68206	3	1849.9	-0.547621	58.9853	0
	High	VAEAASIAQK	1	4	1	A0A3B6LIK5		0	0	0.0038	2.65822	2	987.546	-0.996641	16.5355	0
	High	RVAAAAASAAEAAAAAGESSFR	1	5	1	A0A3B6LIK5		0	0	0.04365	1.7779	3	2006.01	2.7582	53.8789	1
	High	YVIGTSVSR	1	5	1	A0A3B6LIK5		0	0	0.02916	1.65325	2	981.537	0.396789	28.74	0
	High	QQSESTGSIGR	1	5	1	A0A3B6LIK5		0	0	0.02226	1.64889	2	1149.55	-0.331813	11.6072	0
	High	WNEEAISR	1	5	1	A0A3B6LIK5		0	0.001	0.07702	1.94971	2	1004.48	-0.394921	25.3133	0
	High	ISSVGQTAAK	1	4	1	A0A3B6LIK5		0	0.002	0.07897	1.90434	2	961.531	-0.225481	12.5545	0
	High	HGVTSAVGSANASR	1	4	1	A0A3B6LIK5		0	0.003	0.1011	1.37304	2	1313.66	-0.297082	12.8865	0
	High	DITEYGEFVR	1	5	1	A0A3B6LIK5		0	0.006	0.1574	1.21563	2	1228.59	1.21587	53.9922	0
A0A3B6RKE1	Glyceraldehyde-3-phosphate dehydrogenase OS=Triticum aestivum OX=4565 PE=3 SV=1 - [A0A3B6RKE1_WHEAT]	12.4909	31.23	6	5	10	10	333	36.1916	6.88818
	A2	Sequence	# PSMs	# Proteins	# Protein Groups	Protein Group Accessions	Modifications	ΔCn	q-Value	PEP	XCorr	Charge	MH+ [Da]	ΔM [ppm]	RT [min]	# Missed Cleavages
	High	AASFNIIPSSTGAAK	1	8	2	A0A3B6RKE1;A0A3B6QEY9		0	0	6.899e-05	3.27947	2	1434.76	-0.393788	53.0103	0
	High	AASYDDIKK	1	3	1	A0A3B6RKE1		0	0	0.01275	2.19912	2	1010.51	-0.396949	13.5988	1
	High	VPTVDVSVVDLTVR	1	9	2	A0A3B6RKE1;A0A3B6QEY9		0	0	0.00238	1.76508	2	1498.85	-0.0196962	75.1886	0
	High	LVSWYDNEWGYSNR	1	11	2	A0A3B6RQU2;A0A3B6RKE1		0	0	0.02778	1.18256	2	1788.79	-2.73877	65.2088	0
	High	KVVISAPSK	1	3	1	A0A3B6RKE1		0	0.001	0.06752	1.30473	2	928.582	-0.211333	17.0234	1
	High	YDTVHGHWK	1	3	1	A0A3B6RKE1		0	0.003	0.09915	1.77852	2	1142.54	-0.662032	14.9144	0
	High	IGINGFGR	1	8	2	A0A3B6RKE1;A0A3B6QEY9		0	0.003	0.1116	1.64591	2	833.462	-0.493553	40.3633	0
	High	VLPELNGK	1	12	2	A0A3B6RKE1;A0A3B6QEY9		0	0.005	0.1472	1.15563	2	869.509	0.211202	31.4457	0
	High	LTGMSFR	1	3	1	A0A3B6RKE1		0	0.009	0.2021	1.82283	2	811.412	-0.975116	33.9381	0
	High	AGIALNDHFVK	1	3	1	A0A3B6RKE1		0	0.009	0.2002	1.16383	3	1184.64	-0.0124223	40.9984	0
A0A3B6KHQ2	Proton pump-interactor OS=Triticum aestivum OX=4565 PE=4 SV=1 - [A0A3B6KHQ2_WHEAT]	12.2616	13.11	3	1	8	11	618	69.7845	8.96826
	A2	Sequence	# PSMs	# Proteins	# Protein Groups	Protein Group Accessions	Modifications	ΔCn	q-Value	PEP	XCorr	Charge	MH+ [Da]	ΔM [ppm]	RT [min]	# Missed Cleavages
	High	ISHESISLDEEKR	3	6	2	A0A3B6LLM1;A0A3B6KHQ2		0	0	8.904e-05	3.92958	3	1542.78	0.172351	20.1221	1
	High	DLANASFHQNR	2	6	2	A0A3B6LLM1;A0A3B6KHQ2		0	0	0.0005622	2.47893	3	1272.61	-0.612047	20.2341	0
	High	EAAAPQVVAPK	1	3	1	A0A3B6KHQ2		0	0	0.01782	1.79617	2	1080.6	-0.514207	24.0851	0
	High	AYESLTELRK	1	6	2	A0A3B6LLM1;A0A3B6KHQ2		0	0	0.02366	1.58473	2	1209.65	-1.84525	29.5379	1
	High	QTYTFYFVK	1	6	2	A0A3B6LLM1;A0A3B6KHQ2		0	0	0.03924	1.36199	2	1196.6	0.636414	63.3212	0
	High	ILTSLNGR	1	6	2	A0A3B6LLM1;A0A3B6KHQ2		0	0.001	0.05629	1.50285	2	873.516	0.447958	27.8512	0
	High	LEQAEKDFQNK	1	6	2	A0A3B6LLM1;A0A3B6KHQ2		0	0.001	0.05617	0.864853	3	1349.67	-0.392515	15.3333	1
	High	mQDTVVER	1	6	2	A0A3B6LLM1;A0A3B6KHQ2	M1(Oxidation)	0	0.009	0.1993	1.64575	2	993.466	-1.16601	13.2117	0
A0A3B6U6K4	Clp R domain-containing protein OS=Triticum aestivum OX=4565 PE=3 SV=1 - [A0A3B6U6K4_WHEAT]	12.1492	11.64	20	9	11	12	971	108.311	7.09326
	A2	Sequence	# PSMs	# Proteins	# Protein Groups	Protein Group Accessions	Modifications	ΔCn	q-Value	PEP	XCorr	Charge	MH+ [Da]	ΔM [ppm]	RT [min]	# Missed Cleavages
	High	TAIAEGLAQR	1	37	2	A0A3B6U6K4;A0A3B6AZ70		0	0	0.02386	2.3957	2	1029.57	-2.86315	27.7757	0
	High	TKNNPVLIGEPGVGK	1	14	3	A0A3B6GV19;A0A3B6U6K4;A0A3B5Z1T0		0	0	0.00042	2.29803	3	1522.86	0.787151	34.4631	1
	High	LLYLEDELHKR	1	3	1	A0A3B6U6K4		0	0	0.002336	2.04035	3	1428.78	-0.0719506	44.1241	1
	High	LSLTNDTDKASR	1	3	1	A0A3B6U6K4		0	0	0.03005	1.87365	3	1320.67	-0.89522	18.7796	1
	High	VDEYIVFKPLER	2	3	1	A0A3B6U6K4		0	0	0.01569	1.83857	2	1507.81	-0.62906	63.0715	1
	High	IVQGDVPQALTNR	1	3	1	A0A3B6U6K4		0	0	0.00609	1.81494	2	1410.77	-1.87112	38.7073	0
	High	DLEALIQR	1	3	1	A0A3B6U6K4		0	0.001	0.05228	1.7616	2	957.536	-0.18783	55.412	0
	High	VLQQYVENELAK	1	3	1	A0A3B6U6K4		0	0.002	0.08212	1.07165	2	1433.76	-0.542899	49.7167	0
	High	IVQGDVPQALTNRR	1	3	1	A0A3B6U6K4		0	0.004	0.1456	1.47499	3	1566.87	0.965287	32.4185	1
	High	DFQITVESLK	1	2	1	A0A3B6U6K4		0	0.006	0.1588	1.08767	2	1179.63	2.50616	62.9357	0
	High	VVGQDPAVK	1	3	1	A0A3B6U6K4		0	0.008	0.1755	1.23045	2	912.514	-0.558243	14.9871	0
Q9ST57	Serpin-Z2A OS=Triticum aestivum OX=4565 PE=1 SV=1 - [SPZ2A_WHEAT]	11.6571	13.32	9	1	5	7	398	43.2844	5.70654
	A2	Sequence	# PSMs	# Proteins	# Protein Groups	Protein Group Accessions	Modifications	ΔCn	q-Value	PEP	XCorr	Charge	MH+ [Da]	ΔM [ppm]	RT [min]	# Missed Cleavages
	High	AAEVTAQVNSWVEK	2	4	2	Q9ST57;A0A3B6KQL2		0	0	0.05002	1.92159	2	1531.78	1.44933	47.9058	0
	High	DILPAGSISNTTR	1	1	1	Q9ST57		0	0	0.03528	1.24819	2	1344.71	0.460056	44.6384	0
	High	LSIAHQTR	2	8	5	Q41593;A0A3B6MWJ8;Q9ST58;Q9ST57;A0A3B6KQL2		0	0.001	0.05395	1.90271	2	925.521	-0.0782605	14.0831	0
	High	VLKLPYK	1	17	5	Q41593;Q9ST58;Q9ST57;A0A3B6MWJ8;A0A3B6KQL2		0	0.003	0.1233	1.97688	2	860.56	-0.235936	32.2998	1
	High	AEAQSVDFQTK	1	4	2	Q9ST57;A0A3B6KQL2		0	0.003	0.1167	1.67532	2	1223.59	-2.53803	21.8984	0
A0A3B6RHA9	Formate dehydrogenase, mitochondrial OS=Triticum aestivum OX=4565 PE=3 SV=1 - [A0A3B6RHA9_WHEAT]	11.3745	28.12	14	9	9	11	377	41.3262	6.99072
	A2	Sequence	# PSMs	# Proteins	# Protein Groups	Protein Group Accessions	Modifications	ΔCn	q-Value	PEP	XCorr	Charge	MH+ [Da]	ΔM [ppm]	RT [min]	# Missed Cleavages
	High	GHHYIVTDDKEGLNSELEK	2	5	1	A0A3B6RHA9		0	0	0.0002724	2.77596	4	2184.06	1.20768	29.1329	1
	High	KGVIIVNNAR	1	10	1	A0A3B6RHA9		0	0	0.01723	2.52271	2	1083.66	-0.0975335	20.304	1
	High	EGELASQYK	1	4	1	A0A3B6RHA9		0	0	0.04442	2.41402	2	1024.49	0.31171	17.4628	0
[truncated: 1,871 more rows]
