# Supplementary material for: Identification and mechanism of wheat protein disulfide isomerase-promoted gluten network formation
Source: PNAS Nexus. 2024 Aug 21;3(9):pgae356. doi: 10.1093/pnasnexus/pgae356 (PMC11376372; doi:10.1093/pnasnexus/pgae356)
Supplement: pgae356_Supplementary_Data [file pgae356_supplementary_data.zip › PNASNEXUS-PNASNEXUS-2024-00980-s03.xlsx]

## Sheet: Sheet1
Accession	Description	Score	Coverage	# Proteins	# Unique Peptides	# Peptides	# PSMs	# AAs	MW [kDa]	calc. pI
A0A3B5Y1F9	Pyruvate, phosphate dikinase OS=Triticum aestivum OX=4565 PE=3 SV=1 - [A0A3B5Y1F9_WHEAT]	25.5652	21.19	8	3	17	26	939	101.796	5.90967
	A2	Sequence	# PSMs	# Proteins	# Protein Groups	Protein Group Accessions	Modifications	ΔCn	q-Value	PEP	XCorr	Charge	MH+ [Da]	ΔM [ppm]	RT [min]	# Missed Cleavages
	High	GGmTSHAAVVAR	1	10	2	A0A3B5Y1F9;A0A3B5Y1W9	M3(Oxidation)	0	0	2.914e-07	2.43781	3	1172.58	-0.386724	10.2919	0
	High	IAVDmVNEALVDR	1	10	2	A0A3B5Y1F9;A0A3B5Y1W9	M5(Oxidation)	0	0	9.645e-07	2.32013	2	1460.74	-0.212107	50.7065	0
	High	VMANADTPGDALAAR	1	10	2	A0A3B5Y1F9;A0A3B5Y1W9		0	0	3.623e-07	2.10184	2	1472.72	0.451712	34.6925	0
	High	NGAEGIGLcR	1	10	2	A0A3B5Y1F9;A0A3B5Y1W9	C9(Carbamidomethyl)	0	0	0.002849	2.07101	2	1046.51	0.459933	26.0499	0
	High	GEQFPSDPKR	2	10	2	A0A3B5Y1F9;A0A3B5Y1W9		0	0	0.0002329	2.06927	3	1160.57	-0.261766	16.0002	1
	High	SINQITGLR	2	10	2	A0A3B5Y1F9;A0A3B5Y1W9		0	0	0.01194	1.9508	2	1001.57	-0.0831017	37.0784	0
	High	GGMTSHAAVVAR	1	10	2	A0A3B5Y1F9;A0A3B5Y1W9		0	0	4.39e-05	1.88888	2	1156.59	-1.00382	15.782	0
	High	TPEDLDAMR	1	10	2	A0A3B5Y1F9;A0A3B5Y1W9		0	0	0.0002352	1.85529	2	1047.48	-0.130513	27.7986	0
	High	VGTMIEIPR	1	4	1	A0A3B5Y1F9		0	0	0.001033	1.82903	2	1015.56	1.55486	50.8411	0
	High	AGLDYVScSPFR	1	6	2	A0A3B5Y1F9;A0A3B5Y1W9	C8(Carbamidomethyl)	0	0	8.666e-06	1.7933	2	1371.64	-0.577212	56.0628	0
	High	LGDPARPLLLSVR	1	10	2	A0A3B5Y1F9;A0A3B5Y1W9		0	0	0.001995	1.53882	3	1406.85	0.334428	57.6043	1
	High	TPEDLDAmR	1	10	2	A0A3B5Y1F9;A0A3B5Y1W9	M8(Oxidation)	0	0	0.00846	1.43066	2	1063.47	-1.20106	16.8763	0
	High	ccVSGcSSIR	1	7	2	A0A3B5Y1F9;A0A3B5Y1W9	C1(Carbamidomethyl); C2(Carbamidomethyl); C6(Carbamidomethyl)	0	0	0.008131	1.37514	2	1185.48	-0.488428	15.9006	0
	High	VGTmIEIPR	5	4	1	A0A3B5Y1F9	M4(Oxidation)	0	0	0.009567	1.18946	2	1031.56	0.484222	44.986	0
	High	ELcAETGAAEDDVLAR	1	7	1	A0A3B5Y1F9	C3(Carbamidomethyl)	0	0	0.003198	1.17941	2	1719.78	-0.317244	43.5814	0
	High	TETSPEDVGGmHAAAGILTAR	1	8	1	A0A3B5Y1F9	M11(Oxidation)	0	0	0.003616	1.0071	3	2100	-0.177529	40.1337	0
	High	QmImAPTVELR	1	10	2	A0A3B5Y1F9;A0A3B5Y1W9	M2(Oxidation); M4(Oxidation)	0	0.001	0.01622	1.38624	2	1320.66	-0.103515	45.6444	0
	High	PLLLSVR	1	10	2	A0A3B5Y1F9;A0A3B5Y1W9		0	0.007	0.07551	1.62023	2	797.524	-0.524022	52.2607	0
	High	AmDGLPVTIR	1	9	2	A0A3B5Y1F9;A0A3B5Y1W9	M2(Oxidation)	0	0.007	0.06553	1.22571	2	1088.58	0.5842	47.7681	0
	High	VGIcGEHGGEPSSVAFFAK	1	6	2	A0A3B5Y1F9;A0A3B5Y1W9	C4(Carbamidomethyl)	0	0.008	0.07863	1.26765	3	1948.92	-0.688951	53.4375	0
P10388	Glutenin, high molecular weight subunit DX5 OS=Triticum aestivum OX=4565 GN=GLU-1D-1D PE=3 SV=5 - [GLT5_WHEAT]	24.1493	6.01	4	3	3	24	848	90.2385	6.88818
	A2	Sequence	# PSMs	# Proteins	# Protein Groups	Protein Group Accessions	Modifications	ΔCn	q-Value	PEP	XCorr	Charge	MH+ [Da]	ΔM [ppm]	RT [min]	# Missed Cleavages
	High	AcQQVMDQQLR	1	2	1	P10388	C2(Carbamidomethyl)	0	0	2.646e-05	2.61205	2	1376.64	-1.74185	24.5348	0
	High	AQQLAAQLPAMcR	3	4	1	P10388	C12(Carbamidomethyl)	0	0	1.663e-07	2.45347	2	1457.73	-0.229411	47.9741	0
	High	AQQLAAQLPAmcR	18	4	1	P10388	M11(Oxidation); C12(Carbamidomethyl)	0	0	8.575e-07	2.00421	2	1473.73	-0.0897264	37.8638	0
	High	DISPEcHPVVVSPVAGQYEQQIVVPPK	2	1	1	P10388	C6(Carbamidomethyl)	0	0.003	0.04107	0.748238	4	2972.52	0.476702	66.8215	0
A0A3B5Y1W9	Pyruvate, phosphate dikinase OS=Triticum aestivum OX=4565 PE=3 SV=1 - [A0A3B5Y1W9_WHEAT]	24.0617	18.43	2	1	15	20	879	95.5961	5.30029
	A2	Sequence	# PSMs	# Proteins	# Protein Groups	Protein Group Accessions	Modifications	ΔCn	q-Value	PEP	XCorr	Charge	MH+ [Da]	ΔM [ppm]	RT [min]	# Missed Cleavages
	High	GGmTSHAAVVAR	1	10	2	A0A3B5Y1F9;A0A3B5Y1W9	M3(Oxidation)	0	0	2.914e-07	2.43781	3	1172.58	-0.386724	10.2919	0
	High	IAVDmVNEALVDR	1	10	2	A0A3B5Y1F9;A0A3B5Y1W9	M5(Oxidation)	0	0	9.645e-07	2.32013	2	1460.74	-0.212107	50.7065	0
	High	VMANADTPGDALAAR	1	10	2	A0A3B5Y1F9;A0A3B5Y1W9		0	0	3.623e-07	2.10184	2	1472.72	0.451712	34.6925	0
	High	NGAEGIGLcR	1	10	2	A0A3B5Y1F9;A0A3B5Y1W9	C9(Carbamidomethyl)	0	0	0.002849	2.07101	2	1046.51	0.459933	26.0499	0
	High	GEQFPSDPKR	2	10	2	A0A3B5Y1F9;A0A3B5Y1W9		0	0	0.0002329	2.06927	3	1160.57	-0.261766	16.0002	1
	High	SINQITGLR	2	10	2	A0A3B5Y1F9;A0A3B5Y1W9		0	0	0.01194	1.9508	2	1001.57	-0.0831017	37.0784	0
	High	GGMTSHAAVVAR	1	10	2	A0A3B5Y1F9;A0A3B5Y1W9		0	0	4.39e-05	1.88888	2	1156.59	-1.00382	15.782	0
	High	TPEDLDAMR	1	10	2	A0A3B5Y1F9;A0A3B5Y1W9		0	0	0.0002352	1.85529	2	1047.48	-0.130513	27.7986	0
	High	AGLDYVScSPFR	1	6	2	A0A3B5Y1F9;A0A3B5Y1W9	C8(Carbamidomethyl)	0	0	8.666e-06	1.7933	2	1371.64	-0.577212	56.0628	0
	High	LGDPARPLLLSVR	1	10	2	A0A3B5Y1F9;A0A3B5Y1W9		0	0	0.001995	1.53882	3	1406.85	0.334428	57.6043	1
	High	TPEDLDAmR	1	10	2	A0A3B5Y1F9;A0A3B5Y1W9	M8(Oxidation)	0	0	0.00846	1.43066	2	1063.47	-1.20106	16.8763	0
	High	ccVSGcSSIR	1	7	2	A0A3B5Y1F9;A0A3B5Y1W9	C1(Carbamidomethyl); C2(Carbamidomethyl); C6(Carbamidomethyl)	0	0	0.008131	1.37514	2	1185.48	-0.488428	15.9006	0
	High	AGTmIEIPR	1	2	1	A0A3B5Y1W9	M4(Oxidation)	0	0.001	0.02342	1.97104	2	1003.52	0.36511	36.5727	0
	High	AGTMIEIPR	1	2	1	A0A3B5Y1W9		0	0.001	0.03007	1.47963	2	987.53	0.475312	46.3815	0
	High	QmImAPTVELR	1	10	2	A0A3B5Y1F9;A0A3B5Y1W9	M2(Oxidation); M4(Oxidation)	0	0.001	0.01622	1.38624	2	1320.66	-0.103515	45.6444	0
	High	PLLLSVR	1	10	2	A0A3B5Y1F9;A0A3B5Y1W9		0	0.007	0.07551	1.62023	2	797.524	-0.524022	52.2607	0
	High	AmDGLPVTIR	1	9	2	A0A3B5Y1F9;A0A3B5Y1W9	M2(Oxidation)	0	0.007	0.06553	1.22571	2	1088.58	0.5842	47.7681	0
	High	VGIcGEHGGEPSSVAFFAK	1	6	2	A0A3B5Y1F9;A0A3B5Y1W9	C4(Carbamidomethyl)	0	0.008	0.07863	1.26765	3	1948.92	-0.688951	53.4375	0
A0A3B6AUT2	Sucrose synthase OS=Triticum aestivum OX=4565 PE=3 SV=1 - [A0A3B6AUT2_WHEAT]	20.3575	21.18	6	11	18	21	831	94.3621	6.69775
	A2	Sequence	# PSMs	# Proteins	# Protein Groups	Protein Group Accessions	Modifications	ΔCn	q-Value	PEP	XCorr	Charge	MH+ [Da]	ΔM [ppm]	RT [min]	# Missed Cleavages
	High	LGVTHcTIAHALEK	1	3	1	A0A3B6AUT2	C6(Carbamidomethyl)	0	0	1.71529e-13	2.95281	3	1549.82	0.394216	30.8418	0
	High	AETHLSGLPADTPYSEFHHR	2	3	1	A0A3B6AUT2		0	0	1.577e-11	2.90485	3	2265.07	0.512962	40.6816	0
	High	VLGTEHTHILR	3	8	2	A0A1D6SCP9;A0A3B6AUT2		0	0	1.397e-06	2.36406	4	1275.72	-0.401343	22.5184	0
	High	KmAETVPLAVEGETSGK	1	2	1	A0A3B6AUT2	M2(Oxidation)	0	0	7.14e-06	2.2319	3	1762.88	-2.79928	33.2763	1
	High	ISQGGLQR	1	5	2	A0A1D6SCP9;A0A3B6AUT2		0	0	0.009651	2.10916	2	858.479	-0.280531	13.3721	0
	High	LmTLSGVYGFWK	1	3	1	A0A3B6AUT2	M2(Oxidation)	0	0	2.451e-06	2.00312	2	1417.72	-0.992924	76.603	0
	High	KAETHLSGLPADTPYSEFHHR	1	3	1	A0A3B6AUT2		0	0	1.956e-08	1.96347	5	2393.16	-0.290557	35.4927	1
	High	PRPGVWEYVR	1	11	2	A0A1D6SCP9;A0A3B6AUT2		0	0	0.006548	1.77752	3	1258.67	-0.225149	41.553	1
	High	ESmYPLLNFLR	1	8	2	A0A1D6SCP9;A0A3B6AUT2	M3(Oxidation)	0	0	2.584e-05	1.77439	2	1398.71	-0.342329	83.96	0
	High	cKEDPSHWNK	1	2	1	A0A3B6AUT2	C1(Carbamidomethyl)	0	0	2.822e-05	1.62842	3	1300.57	0.7762	11.4383	1
	High	AmENEMLLR	1	8	2	A0A1D6SCP9;A0A3B6AUT2	M2(Oxidation)	0	0	1.275e-05	1.56521	2	1122.53	0.308012	33.7715	0
	High	DTAFEDLLR	1	3	1	A0A3B6AUT2		0	0	0.01143	1.5038	2	1079.54	0.0847892	69.7219	0
	High	SLGTLQGALR	1	1	1	A0A3B6AUT2		0	0	0.008191	1.38966	2	1015.59	0.96535	42.8994	0
	High	LQELVNLVVVcGDHGK	1	3	1	A0A3B6AUT2	C11(Carbamidomethyl)	0	0	0.001452	1.01546	3	1779.94	0.0852077	65.2971	0
	High	PGVWEYVR	1	11	2	A0A1D6SCP9;A0A3B6AUT2		0	0.001	0.01941	1.73856	2	1005.52	1.05686	51.5533	0
	High	YVSNLDRR	1	3	1	A0A3B6AUT2		0	0.001	0.03554	1.72847	3	1022.54	-0.43436	13.6179	1
	High	WISAQMNR	1	11	3	A0A3B6REV7;A0A1D6SCP9;A0A3B6AUT2		0	0.003	0.0357	1.94662	2	1005.49	0.673225	30.5088	0
	High	LKDTAFEDLLR	1	3	1	A0A3B6AUT2		0	0.006	0.05472	1.24397	3	1320.72	0.734243	60.5793	1
A0A3B6RQD1	Tr-type G domain-containing protein OS=Triticum aestivum OX=4565 PE=3 SV=1 - [A0A3B6RQD1_WHEAT]	18.0858	15.9	19	14	14	16	843	93.7586	6.16357
	A2	Sequence	# PSMs	# Proteins	# Protein Groups	Protein Group Accessions	Modifications	ΔCn	q-Value	PEP	XCorr	Charge	MH+ [Da]	ΔM [ppm]	RT [min]	# Missed Cleavages
	High	RVIYASQLTAKPR	1	14	1	A0A3B6RQD1		0	0	2.264e-07	2.77503	3	1502.88	0.0548236	24.0048	2
	High	VIYASQLTAKPR	2	14	1	A0A3B6RQD1		0	0	5.095e-08	2.25919	2	1346.78	-0.461337	30.3937	1
	High	GGGQVIPTAR	1	14	1	A0A3B6RQD1		0	0	0.01272	2.1352	2	955.535	2.76623	21.253	0
	High	EGALAEENMR	1	12	1	A0A3B6RQD1		0	0	0.0001508	1.77698	2	1119.51	0.622072	20.8181	0
	High	MIPASDKGR	1	15	1	A0A3B6RQD1		0	0	0.0007207	1.60458	2	974.509	-0.00476009	10.3298	1
	High	GFVQFcYEPIK	1	12	1	A0A3B6RQD1	C6(Carbamidomethyl)	0	0	0.00194	1.35773	2	1387.67	-3.41556	66.2621	0
	High	VmQTWLPASR	1	12	1	A0A3B6RQD1	M2(Oxidation)	0	0	0.005524	1.23047	2	1204.62	0.658802	40.661	0
	High	NDEKDLMGK	1	12	1	A0A3B6RQD1		0	0	0.00371	1.12138	2	1049.49	0.427485	14.3383	1
	High	PLEEGLAEAIDDGR	2	11	1	A0A3B6RQD1		0	0	0.008215	0.889751	2	1484.72	-0.407977	50.8795	0
	High	QGTPLYNIK	1	6	1	A0A3B6RQD1		0	0.001	0.02518	2.04958	2	1033.57	1.50949	34.5806	0
	High	FSVSPVVR	1	17	1	A0A3B6RQD1		0	0.001	0.02459	1.70515	2	890.509	-0.438511	40.9902	0
	High	ALLEmmIFHLPSPSK	1	12	1	A0A3B6RQD1	M5(Oxidation); M6(Oxidation)	0	0.001	0.02714	0.889478	3	1745.9	-0.0302267	70.6897	0
	High	IRPVLTVNK	1	14	1	A0A3B6RQD1		0	0.003	0.03726	2.03648	2	1039.66	0.340452	27.5477	1
	High	FTAEELR	1	12	1	A0A3B6RQD1		0	0.007	0.06858	1.7436	2	865.441	-0.490729	27.707	0
A0A3B6GNX8	Glutamine--tRNA ligase OS=Triticum aestivum OX=4565 PE=3 SV=1 - [A0A3B6GNX8_WHEAT]	17.5572	21.31	6	1	16	17	793	89.8054	6.91748
	A2	Sequence	# PSMs	# Proteins	# Protein Groups	Protein Group Accessions	Modifications	ΔCn	q-Value	PEP	XCorr	Charge	MH+ [Da]	ΔM [ppm]	RT [min]	# Missed Cleavages
	High	KLAEILGPK	1	4	2	A0A3B6GNX8;A0A3B6EDY7		0	0	0.0003616	2.37131	2	968.614	-0.20153	31.3749	1
	High	TAENALVNSK	1	7	2	A0A3B6GNX8;A0A3B6EDY7		0	0	0.0001515	2.17463	2	1046.55	0.646069	17.1541	0
	High	VDRLEYHIR	1	5	2	A0A3B6GNX8;A0A3B6EDY7		0	0	1.275e-05	2.08042	3	1200.65	-0.135985	22.664	1
	High	GLIAEGAATLR	1	7	2	A0A3B6GNX8;A0A3B6EDY7		0	0	4.267e-05	2.00382	2	1071.62	-0.324049	45.0455	0
	High	LAEILGPK	1	7	2	A0A3B6GNX8;A0A3B6EDY7		0	0	0.004639	1.83921	2	840.519	-0.378312	37.2879	0
	High	GVLHWVAQPAPGVDPLKVEIR	1	1	1	A0A3B6GNX8		0	0	2.598e-08	1.75732	4	2281.28	0.627042	71.8979	1
	High	SVGNLLYAVATK	1	7	2	A0A3B6GNX8;A0A3B6EDY7		0	0	1.883e-07	1.75114	2	1235.7	-0.355339	66.3986	0
	High	YHINVGGLcGQVR	1	4	2	A0A3B6GNX8;A0A3B6EDY7	C9(Carbamidomethyl)	0	0	0.0007152	1.68938	3	1472.74	-0.0861788	41.8136	0
	High	NmSDLIAYR	1	5	2	A0A3B6GNX8;A0A3B6EDY7	M2(Oxidation)	0	0	0.0002773	1.68431	2	1098.53	2.29858	33.5516	0
	High	TmVVLHPLK	1	4	2	A0A3B6GNX8;A0A3B6EDY7	M2(Oxidation)	0	0	0.001037	1.62101	2	1053.61	-0.550701	29.5313	0
	High	ENMEAILEQR	1	4	2	A0A3B6GNX8;A0A3B6EDY7		0	0	0.0001718	1.5066	2	1232.6	1.7911	48.1921	0
	High	GLAYVDHQTAEQIKEYR	1	4	2	A0A3B6GNX8;A0A3B6EDY7		0	0	0.0002221	1.37968	3	2021.01	0.312335	35.6	1
	High	ENmEAILEQR	1	4	2	A0A3B6GNX8;A0A3B6EDY7	M3(Oxidation)	0	0	0.000232	1.35284	2	1248.59	-1.29621	27.6102	0
	High	LLTLAGLR	1	8	2	A0A3B6GNX8;A0A3B6EDY7		0	0.001	0.02831	2.03132	2	856.561	-0.0727724	60.4081	0
	High	FDDTNPEAEKK	1	7	2	A0A3B6GNX8;A0A3B6EDY7		0	0.001	0.02561	1.32912	3	1293.6	-0.00230945	13.1777	1
	High	AmFIDFGLAK	1	7	2	A0A3B6GNX8;A0A3B6EDY7	M2(Oxidation)	0	0.001	0.01532	0.92035	2	1128.58	0.204774	67.7346	0
	High	TEADNVKPVK	1	7	2	A0A3B6GNX8;A0A3B6EDY7		0	0.006	0.05384	1.14825	2	1100.59	-0.128366	11.1556	1
A0A3B6EDY7	Glutamine--tRNA ligase OS=Triticum aestivum OX=4565 PE=3 SV=1 - [A0A3B6EDY7_WHEAT]	17.5572	22.46	7	2	17	18	797	90.0385	6.90283
	A2	Sequence	# PSMs	# Proteins	# Protein Groups	Protein Group Accessions	Modifications	ΔCn	q-Value	PEP	XCorr	Charge	MH+ [Da]	ΔM [ppm]	RT [min]	# Missed Cleavages
	High	KLAEILGPK	1	4	2	A0A3B6GNX8;A0A3B6EDY7		0	0	0.0003616	2.37131	2	968.614	-0.20153	31.3749	1
	High	TAENALVNSK	1	7	2	A0A3B6GNX8;A0A3B6EDY7		0	0	0.0001515	2.17463	2	1046.55	0.646069	17.1541	0
	High	VDRLEYHIR	1	5	2	A0A3B6GNX8;A0A3B6EDY7		0	0	1.275e-05	2.08042	3	1200.65	-0.135985	22.664	1
	High	GLIAEGAATLR	1	7	2	A0A3B6GNX8;A0A3B6EDY7		0	0	4.267e-05	2.00382	2	1071.62	-0.324049	45.0455	0
	High	LAEILGPK	1	7	2	A0A3B6GNX8;A0A3B6EDY7		0	0	0.004639	1.83921	2	840.519	-0.378312	37.2879	0
	High	SVGNLLYAVATK	1	7	2	A0A3B6GNX8;A0A3B6EDY7		0	0	1.883e-07	1.75114	2	1235.7	-0.355339	66.3986	0
	High	YHINVGGLcGQVR	1	4	2	A0A3B6GNX8;A0A3B6EDY7	C9(Carbamidomethyl)	0	0	0.0007152	1.68938	3	1472.74	-0.0861788	41.8136	0
	High	NmSDLIAYR	1	5	2	A0A3B6GNX8;A0A3B6EDY7	M2(Oxidation)	0	0	0.0002773	1.68431	2	1098.53	2.29858	33.5516	0
	High	TmVVLHPLK	1	4	2	A0A3B6GNX8;A0A3B6EDY7	M2(Oxidation)	0	0	0.001037	1.62101	2	1053.61	-0.550701	29.5313	0
	High	ENMEAILEQR	1	4	2	A0A3B6GNX8;A0A3B6EDY7		0	0	0.0001718	1.5066	2	1232.6	1.7911	48.1921	0
	High	APAPAPALLR	1	1	1	A0A3B6EDY7		0	0	0.0006596	1.40595	2	976.593	-0.595931	41.6315	0
	High	GLAYVDHQTAEQIKEYR	1	4	2	A0A3B6GNX8;A0A3B6EDY7		0	0	0.0002221	1.37968	3	2021.01	0.312335	35.6	1
	High	ENmEAILEQR	1	4	2	A0A3B6GNX8;A0A3B6EDY7	M3(Oxidation)	0	0	0.000232	1.35284	2	1248.59	-1.29621	27.6102	0
	High	GVLHWVAEPAPGVEPLKVEIR	1	2	1	A0A3B6EDY7		0	0	0.01228	1.31673	4	2296.29	2.25513	71.5582	1
	High	LLTLAGLR	1	8	2	A0A3B6GNX8;A0A3B6EDY7		0	0.001	0.02831	2.03132	2	856.561	-0.0727724	60.4081	0
	High	FDDTNPEAEKK	1	7	2	A0A3B6GNX8;A0A3B6EDY7		0	0.001	0.02561	1.32912	3	1293.6	-0.00230945	13.1777	1
	High	AmFIDFGLAK	1	7	2	A0A3B6GNX8;A0A3B6EDY7	M2(Oxidation)	0	0.001	0.01532	0.92035	2	1128.58	0.204774	67.7346	0
	High	TEADNVKPVK	1	7	2	A0A3B6GNX8;A0A3B6EDY7		0	0.006	0.05384	1.14825	2	1100.59	-0.128366	11.1556	1
A0A3B6NMR2	26S proteasome non-ATPase regulatory subunit 2 homolog OS=Triticum aestivum OX=4565 PE=3 SV=1 - [A0A3B6NMR2_WHEAT]	14.9468	13.42	13	11	11	12	879	95.9355	5.30029
	A2	Sequence	# PSMs	# Proteins	# Protein Groups	Protein Group Accessions	Modifications	ΔCn	q-Value	PEP	XCorr	Charge	MH+ [Da]	ΔM [ppm]	RT [min]	# Missed Cleavages
	High	VGQAVDVVGQAGRPK	2	8	1	A0A3B6NMR2		0	0	3.729e-05	2.23284	3	1480.82	0.317886	24.6834	1
	High	LSEGYLTLAR	1	8	1	A0A3B6NMR2		0	0	1.519e-06	2.1236	2	1122.62	0.0113521	50.1624	0
	High	GASSSLDSAR	1	8	1	A0A3B6NMR2		0	0	1.304e-05	2.01415	2	950.454	-0.0298275	11.3902	0
	High	TcLYLTSSSR	1	8	1	A0A3B6NMR2	C2(Carbamidomethyl)	0	0	0.0001579	1.76876	2	1187.57	0.952107	32.1233	0
	High	FEDLASALR	1	8	1	A0A3B6NMR2		0	0	0.00123	1.69237	2	1021.53	1.80943	53.0104	0
	High	VNVMDTLSR	1	8	1	A0A3B6NMR2		0	0	0.005027	1.67713	2	1034.53	1.0557	42.2915	0
	High	IAQGLVHLGK	1	13	1	A0A3B6NMR2		0	0	0.0009396	1.65612	2	1035.63	0.154316	34.2373	0
	High	SEAELAEPIIR	1	8	1	A0A3B6NMR2		0	0	0.006326	1.57716	2	1227.66	0.990492	47.7885	0
	High	LLQYGEQNIR	1	8	1	A0A3B6NMR2		0	0	0.0001121	1.52913	2	1233.66	0.0710934	34.894	0
	High	LALESMR	1	7	1	A0A3B6NMR2		0	0.001	0.02272	1.78186	2	819.44	1.15064	33.466	0
	High	mLLTVDEDLKPLPVPVR	1	8	1	A0A3B6NMR2	M1(Oxidation)	0	0.001	0.02658	1.43784	3	1951.09	-0.322765	73.6414	1
A0A3B5Z1T0	Clp R domain-containing protein OS=Triticum aestivum OX=4565 PE=3 SV=1 - [A0A3B5Z1T0_WHEAT]	14.3975	19.85	8	13	15	15	917	100.974	6.23975
	A2	Sequence	# PSMs	# Proteins	# Protein Groups	Protein Group Accessions	Modifications	ΔCn	q-Value	PEP	XCorr	Charge	MH+ [Da]	ΔM [ppm]	RT [min]	# Missed Cleavages
	High	TAVVEGLAQR	1	7	1	A0A3B5Z1T0		0	0	2.4e-06	2.53566	2	1043.58	0.426574	29.2593	0
	High	GDVPSNLLDVR	1	7	1	A0A3B5Z1T0		0	0	1.996e-06	2.26931	2	1184.63	0.377929	54.6204	0
	High	WTGIPVTR	1	8	1	A0A3B5Z1T0		0	0	0.002731	2.15487	2	929.52	-0.45856	42.206	0
	High	SGGLVNAETGQR	1	3	1	A0A3B5Z1T0		0	0	2.303e-06	2.09828	2	1188.6	-0.575776	18.7928	0
	High	YRGEFEER	1	26	3	A0A3B5Z1T0;A0A3B6AZ70;A0A3B6NP26		0	0	0.009277	2.04104	2	1085.5	-0.174306	14.6664	1
	High	REELQFTLQEAER	1	7	1	A0A3B5Z1T0		0	0	0.0001761	1.89808	3	1648.83	-0.436721	46.866	1
	High	LDPVIGRDEEIRR	1	7	1	A0A3B5Z1T0		0	0	0.001536	1.7894	3	1567.85	-1.85174	29.0698	2
	High	HFRPELLNR	1	8	1	A0A3B5Z1T0		0	0	6.45e-08	1.62642	3	1181.65	-0.342979	27.6691	1
	High	NNPVLIGEPGVGK	1	14	3	A0A3B5Z1T0;A0A3B6U6K4;A0A3B6NP26		0	0	0.003903	1.61331	2	1293.72	-0.540768	43.4621	0
	High	AIDLVDEAcANVR	1	7	1	A0A3B5Z1T0	C9(Carbamidomethyl)	0	0	0.005377	1.46124	2	1445.71	1.67805	51.5504	0
	High	AIVVAAQLSAR	1	3	1	A0A3B5Z1T0		0	0	0.0007206	1.37686	2	1098.66	-0.240269	43.9044	0
	High	AGLGRPQQPTGSFLFLGPTGVGK	1	7	1	A0A3B5Z1T0		0	0	0.009109	1.35135	3	2285.24	0.189669	72.1695	1
	High	DLVMQEVR	1	6	1	A0A3B5Z1T0		0	0.001	0.01725	1.685	2	989.508	-0.89473	37.3231	0
	High	YVEKDAAFER	1	7	1	A0A3B5Z1T0		0	0.001	0.0239	1.07054	3	1227.6	-0.682448	18.582	1
	High	RFQQVYVAEPSVADTISILR	1	3	1	A0A3B5Z1T0		0	0.007	0.06599	0.881621	3	2292.23	-0.495414	77.0681	1
A0A3B6U6K4	Clp R domain-containing protein OS=Triticum aestivum OX=4565 PE=3 SV=1 - [A0A3B6U6K4_WHEAT]	13.0161	7	19	5	7	8	971	108.311	7.09326
	A2	Sequence	# PSMs	# Proteins	# Protein Groups	Protein Group Accessions	Modifications	ΔCn	q-Value	PEP	XCorr	Charge	MH+ [Da]	ΔM [ppm]	RT [min]	# Missed Cleavages
	High	TAIAEGLAQR	1	37	3	A0A3B6U6K4;A0A3B6NP26;A0A3B6AZ70		0	0	1.521e-05	2.6661	2	1029.57	-0.13616	28.0381	0
	High	YGSLNALQR	1	3	1	A0A3B6U6K4		0	0	2.396e-05	2.47298	2	1021.54	0.21625	30.7687	0
	High	LLYLEDELHKR	2	3	1	A0A3B6U6K4		0	0	3.385e-06	2.27477	2	1428.78	-0.169335	43.6949	1
	High	DLEALIQR	1	3	1	A0A3B6U6K4		0	0	0.00262	2.02349	2	957.536	-0.379055	55.1911	0
	High	LSLTNDTDK	1	3	1	A0A3B6U6K4		0	0	0.001129	1.96541	2	1006.51	1.64053	21.8742	0
	High	NNPVLIGEPGVGK	1	14	3	A0A3B5Z1T0;A0A3B6U6K4;A0A3B6NP26		0	0	0.003903	1.61331	2	1293.72	-0.540768	43.4621	0
	High	YELHHGVR	1	3	1	A0A3B6U6K4		0	0	0.005693	1.29219	3	1010.52	-0.991719	11.1353	0
A0A3B6REV7	Sucrose synthase OS=Triticum aestivum OX=4565 PE=3 SV=1 - [A0A3B6REV7_WHEAT]	12.3155	13.86	7	10	11	14	808	92.354	6.0874
	A2	Sequence	# PSMs	# Proteins	# Protein Groups	Protein Group Accessions	Modifications	ΔCn	q-Value	PEP	XCorr	Charge	MH+ [Da]	ΔM [ppm]	RT [min]	# Missed Cleavages
	High	DREEQAEFKR	1	6	1	A0A3B6REV7		0	0	9.495e-06	2.48826	3	1307.63	0.368412	11.3594	2
	High	DLANLVIVAGDHGK	3	6	1	A0A3B6REV7		0	0	2.04e-05	2.21222	2	1421.78	1.57819	60.8126	0
	High	PGVWDYIR	1	6	1	A0A3B6REV7		0	0	0.001787	2.15208	2	1005.52	-0.217851	63.6966	0
	High	PRPGVWDYIR	1	6	1	A0A3B6REV7		0	0	0.001499	1.89561	3	1258.67	-0.588838	49.753	1
	High	LLPDAVGTTcGQR	1	7	1	A0A3B6REV7	C10(Carbamidomethyl)	0	0	1.009e-07	1.81738	2	1387.7	0.426426	34.5768	0
	High	EQLVDEHASSK	1	6	1	A0A3B6REV7		0	0	3.174e-05	1.81189	3	1242.6	-0.112572	13.1485	0
	High	HQLLAEFDELFESDKEK	1	3	1	A0A3B6REV7		0	0	1.445e-05	1.79432	3	2078	-4.25206	77.0642	1
	High	ALENEMLLR	1	7	1	A0A3B6REV7		0	0	0.002905	1.69893	2	1088.58	0.140244	49.2421	0
	High	VIGTEHTDILR	1	7	1	A0A3B6REV7		0	0	6.441e-05	1.67549	3	1253.68	0.0469482	31.1565	0
	High	ALENEmLLR	1	7	1	A0A3B6REV7	M6(Oxidation)	0	0	0.001113	1.49162	2	1104.57	-0.673365	37.0765	0
	High	mYSLIEEYK	1	6	1	A0A3B6REV7	M1(Oxidation)	0	0.001	0.03531	1.35483	2	1191.56	-0.0067451	45.8218	0
	High	WISAQMNR	1	11	3	A0A3B6REV7;A0A1D6SCP9;A0A3B6AUT2		0	0.003	0.0357	1.94662	2	1005.49	0.673225	30.5088	0
A0A1D6SCP9	Sucrose synthase OS=Triticum aestivum OX=4565 PE=3 SV=1 - [A0A1D6SCP9_WHEAT]	11.7174	9.33	8	2	9	12	815	92.576	6.31592
	A2	Sequence	# PSMs	# Proteins	# Protein Groups	Protein Group Accessions	Modifications	ΔCn	q-Value	PEP	XCorr	Charge	MH+ [Da]	ΔM [ppm]	RT [min]	# Missed Cleavages
	High	VLGTEHTHILR	3	8	2	A0A1D6SCP9;A0A3B6AUT2		0	0	1.397e-06	2.36406	4	1275.72	-0.401343	22.5184	0
	High	SLSALQGALR	2	5	1	A0A1D6SCP9		0	0	2.117e-05	2.26153	2	1015.59	0.244172	46.8275	0
	High	ISQGGLQR	1	5	2	A0A1D6SCP9;A0A3B6AUT2		0	0	0.009651	2.10916	2	858.479	-0.280531	13.3721	0
	High	QQGLDITPR	1	5	1	A0A1D6SCP9		0	0	0.003838	1.88711	2	1027.55	1.2044	30.4396	0
	High	PRPGVWEYVR	1	11	2	A0A1D6SCP9;A0A3B6AUT2		0	0	0.006548	1.77752	3	1258.67	-0.225149	41.553	1
	High	ESmYPLLNFLR	1	8	2	A0A1D6SCP9;A0A3B6AUT2	M3(Oxidation)	0	0	2.584e-05	1.77439	2	1398.71	-0.342329	83.96	0
	High	AmENEMLLR	1	8	2	A0A1D6SCP9;A0A3B6AUT2	M2(Oxidation)	0	0	1.275e-05	1.56521	2	1122.53	0.308012	33.7715	0
	High	PGVWEYVR	1	11	2	A0A1D6SCP9;A0A3B6AUT2		0	0.001	0.01941	1.73856	2	1005.52	1.05686	51.5533	0
	High	WISAQMNR	1	11	3	A0A3B6REV7;A0A1D6SCP9;A0A3B6AUT2		0	0.003	0.0357	1.94662	2	1005.49	0.673225	30.5088	0
W5EB84	Ribonuclease OS=Triticum aestivum OX=4565 PE=4 SV=1 - [W5EB84_WHEAT]	10.4481	9.2	3	8	8	8	989	108.585	6.88818
	A2	Sequence	# PSMs	# Proteins	# Protein Groups	Protein Group Accessions	Modifications	ΔCn	q-Value	PEP	XCorr	Charge	MH+ [Da]	ΔM [ppm]	RT [min]	# Missed Cleavages
	High	HTAVVEYVFSGHR	1	3	1	W5EB84		0	0	8.458e-07	2.34422	3	1501.76	0.299175	38.8918	0
	High	IPDAHVLTR	1	3	1	W5EB84		0	0	3.245e-07	2.29362	3	1021.58	-0.327321	28.3004	0
	High	TNVGSVLLESGLAK	1	3	1	W5EB84		0	0	3.569e-07	1.97475	2	1387.78	0.286295	64.8206	0
	High	VVATEVLGGGK	1	3	1	W5EB84		0	0	5.655e-06	1.87058	2	1029.59	0.443524	33.9481	0
	High	LAASTASTEVPPDR	1	2	1	W5EB84		0	0	6.237e-05	1.43998	2	1414.72	-0.337047	24.5367	0
	High	VNLSSIR	1	2	1	W5EB84		0	0.001	0.03375	1.96494	2	788.462	-1.16157	29.2963	0
	High	FYAQTVGDQR	1	2	1	W5EB84		0	0.001	0.0228	0.999623	2	1184.57	1.24024	23.0573	0
	High	ETcSIAFSLSGVR	1	3	1	W5EB84	C3(Carbamidomethyl)	0	0.008	0.07871	0.951686	2	1426.7	-0.459215	61.5929	0
I6QQ39	Globulin-3A OS=Triticum aestivum OX=4565 GN=Glo-3A PE=2 SV=1 - [I6QQ39_WHEAT]	9.45315	17.69	1	3	9	10	588	66.2846	8.26514
	A2	Sequence	# PSMs	# Proteins	# Protein Groups	Protein Group Accessions	Modifications	ΔCn	q-Value	PEP	XCorr	Charge	MH+ [Da]	ΔM [ppm]	RT [min]	# Missed Cleavages
	High	RPYVFGPR	1	7	4	I6QQ39;A0A3B6JCJ8;A0A3B6ILV9;A0A3B6JDG3		0	0	0.005229	2.01872	2	991.547	0.0993849	26.2315	1
	High	GSGSESEEEQDQQRYETVR	1	2	1	I6QQ39		0	0	4.885e-08	2.00896	3	2213.96	0.402437	18.0832	1
	High	ALRPFDEVSR	2	7	4	I6QQ39;A0A3B6JCJ8;A0A3B6ILV9;A0A3B6JDG3		0	0	0.003739	1.87201	2	1189.63	0.540452	32.6724	1
	High	VAImEVNPR	1	7	4	I6QQ39;A0A3B6JCJ8;A0A3B6ILV9;A0A3B6JDG3	M4(Oxidation)	0	0	0.008267	1.78139	2	1044.55	0.234186	25.7737	0
	High	LGSLLGSR	1	1	1	I6QQ39		0	0	0.008007	1.77206	2	802.478	0.1081	33.8686	0
	High	PLLASLSK	1	7	4	I6QQ39;A0A3B6JCJ8;A0A3B6ILV9;A0A3B6JDG3		0	0	0.004324	1.54816	2	828.518	-0.592726	41.5837	0
	High	GSAFVVPPGHPVVEIASSR	1	3	2	I6QQ39;A0A3B6ILV9		0	0	0.006295	1.5398	3	1906.02	0.000697216	58.614	0
	High	LDDPAQELAFGR	1	1	1	I6QQ39		0	0	0.001328	1.17946	2	1331.66	-1.44873	57.6913	0
	High	SFHALAQHDVR	1	7	4	I6QQ39;A0A3B6JCJ8;A0A3B6ILV9;A0A3B6JDG3		0	0.001	0.03086	1.61802	4	1280.65	-0.902015	17.9309	0
A0A3B6AZ70	Clp R domain-containing protein OS=Triticum aestivum OX=4565 PE=3 SV=1 - [A0A3B6AZ70_WHEAT]	9.45174	12.18	36	7	10	10	895	98.9512	6.40479
	A2	Sequence	# PSMs	# Proteins	# Protein Groups	Protein Group Accessions	Modifications	ΔCn	q-Value	PEP	XCorr	Charge	MH+ [Da]	ΔM [ppm]	RT [min]	# Missed Cleavages
	High	TAIAEGLAQR	1	37	3	A0A3B6U6K4;A0A3B6NP26;A0A3B6AZ70		0	0	1.521e-05	2.6661	2	1029.57	-0.13616	28.0381	0
	High	VVDEGYNPSYGAR	1	7	1	A0A3B6AZ70		0	0	8.53e-09	2.49859	2	1426.66	-0.559457	25.2995	0
	High	AIDLIDEAGSR	1	18	2	A0A3B6AZ70;A0A3B6C6R6		0	0	2.664e-09	2.24601	2	1159.59	-0.44418	45.5076	0
	High	YRGEFEER	1	26	3	A0A3B5Z1T0;A0A3B6AZ70;A0A3B6NP26		0	0	0.009277	2.04104	2	1085.5	-0.174306	14.6664	1
	High	HIEKDPALER	1	13	1	A0A3B6AZ70		0	0	0.0003143	1.99671	3	1207.64	-0.64194	13.0545	1
	High	EGDSAIVDVDSDGK	1	4	1	A0A3B6AZ70		0	0	3.702e-05	1.54708	2	1406.62	-2.53082	29.1146	0
	High	QYFRPEFLNR	1	14	1	A0A3B6AZ70		0	0	6.224e-05	1.49818	3	1369.7	0.211276	48.4607	1
	High	DRVVDEGYNPSYGAR	1	4	1	A0A3B6AZ70		0	0.001	0.02876	1.33459	3	1697.79	0.481866	25.6528	1
	High	LAEEGKLDPVVGR	1	11	1	A0A3B6AZ70		0	0.001	0.01563	0.965666	2	1382.76	0.317137	32.4456	1
	High	QLGHNYIGSEHLLLGLLR	1	10	1	A0A3B6AZ70		0	0.001	0.03093	0.952165	4	2033.13	0.374899	76.026	0
A0A3B6JKX4	Cell division cycle protein 48 homolog OS=Triticum aestivum OX=4565 PE=4 SV=1 - [A0A3B6JKX4_WHEAT]	8.92721	20.63	41	14	14	15	756	83.9819	5.31299
	A2	Sequence	# PSMs	# Proteins	# Protein Groups	Protein Group Accessions	Modifications	ΔCn	q-Value	PEP	XCorr	Charge	MH+ [Da]	ΔM [ppm]	RT [min]	# Missed Cleavages
	High	LAEDVELEHISR	2	10	1	A0A3B6JKX4		0	0	4.143e-11	3.01576	2	1410.72	-0.0451274	37.8384	0
	High	KGDLFLVR	1	15	1	A0A3B6JKX4		0	0	0.001484	2.06525	2	947.567	-0.217467	41.5875	1
	High	LGDVVSVHQcPDVK	1	17	1	A0A3B6JKX4	C10(Carbamidomethyl)	0	0	1.314e-05	1.97612	3	1552.78	0.214877	30.5125	0
	High	LAGESESNLR	1	12	1	A0A3B6JKX4		0	0	6.326e-05	1.78531	2	1075.54	-0.90045	16.9748	0
	High	LAGESESNLRK	1	12	1	A0A3B6JKX4		0	0	2.203e-05	1.50827	2	1203.63	-0.398363	12.9744	1
	High	SVSDADIRK	1	26	1	A0A3B6JKX4		0	0	0.01163	1.4805	2	990.52	-1.20142	11.6738	1
	High	ELVELPLR	1	37	1	A0A3B6JKX4		0	0	0.008175	1.23685	2	968.577	-0.503144	61.7621	0
	High	EDEERLDDVGYDDVGGVRK	1	15	1	A0A3B6JKX4		0	0	0.001363	1.20508	4	2166	0.163677	34.1742	2
	High	LDDVGYDDVGGVR	1	17	1	A0A3B6JKX4		0	0	0.01249	1.13172	2	1379.64	-0.070267	38.1603	0
	High	EIDIGVPDEVGR	1	31	1	A0A3B6JKX4		0	0	0.004022	0.949311	2	1298.66	-0.103465	53.3316	0
	High	KYQAFAQTLQQSR	1	31	1	A0A3B6JKX4		0	0.001	0.03277	1.33694	3	1568.82	0.554882	30.4675	1
	High	AHVIVmGATNRPNSIDPALRR	1	29	1	A0A3B6JKX4	M6(Oxidation)	0	0.001	0.02823	1.2616	3	2304.23	-1.51832	28.99	2
	High	TALTTSNPSALR	1	9	1	A0A3B6JKX4		0	0.001	0.02317	1.14679	2	1231.66	-0.223553	28.8097	0
	High	ELQETVQYPVEHPEKFEK	1	24	1	A0A3B6JKX4		0	0.007	0.05944	1.12054	4	2230.1	0.0917802	39.1308	1
A0A3B6JCJ8	Cupin type-1 domain-containing protein OS=Triticum aestivum OX=4565 PE=4 SV=1 - [A0A3B6JCJ8_WHEAT]	8.18531	12.24	2	2	7	8	588	66.0202	7.50342
	A2	Sequence	# PSMs	# Proteins	# Protein Groups	Protein Group Accessions	Modifications	ΔCn	q-Value	PEP	XCorr	Charge	MH+ [Da]	ΔM [ppm]	RT [min]	# Missed Cleavages
	High	ASEEQLHELSR	1	2	1	A0A3B6JCJ8		0	0	1.423e-07	2.51318	2	1298.63	-0.0776583	19.5177	0
	High	RPYVFGPR	1	7	4	I6QQ39;A0A3B6JCJ8;A0A3B6ILV9;A0A3B6JDG3		0	0	0.005229	2.01872	2	991.547	0.0993849	26.2315	1
	High	ALRPFDEVSR	2	7	4	I6QQ39;A0A3B6JCJ8;A0A3B6ILV9;A0A3B6JDG3		0	0	0.003739	1.87201	2	1189.63	0.540452	32.6724	1
	High	VAImEVNPR	1	7	4	I6QQ39;A0A3B6JCJ8;A0A3B6ILV9;A0A3B6JDG3	M4(Oxidation)	0	0	0.008267	1.78139	2	1044.55	0.234186	25.7737	0
	High	PLLASLSK	1	7	4	I6QQ39;A0A3B6JCJ8;A0A3B6ILV9;A0A3B6JDG3		0	0	0.004324	1.54816	2	828.518	-0.592726	41.5837	0
	High	LDNPAQELTFGRPAR	1	3	1	A0A3B6JCJ8		0	0	1.941e-05	1.50454	3	1684.88	-0.332102	49.9168	1
	High	SFHALAQHDVR	1	7	4	I6QQ39;A0A3B6JCJ8;A0A3B6ILV9;A0A3B6JDG3		0	0.001	0.03086	1.61802	4	1280.65	-0.902015	17.9309	0
A0A3B6S8R5	Pullulanase 1, chloroplastic OS=Triticum aestivum OX=4565 PE=3 SV=1 - [A0A3B6S8R5_WHEAT]	7.88039	10.58	4	9	9	10	955	104.901	5.74463
	A2	Sequence	# PSMs	# Proteins	# Protein Groups	Protein Group Accessions	Modifications	ΔCn	q-Value	PEP	XCorr	Charge	MH+ [Da]	ΔM [ppm]	RT [min]	# Missed Cleavages
	High	VPSSVDVASLVK	1	3	1	A0A3B6S8R5		0	0	4.409e-07	2.52706	2	1200.68	0.226637	56.1119	0
	High	SVYEAATGR	1	4	1	A0A3B6S8R5		0	0	0.01145	1.84527	2	953.468	-0.304061	17.2553	0
	High	TVSVFVEPR	1	4	1	A0A3B6S8R5		0	0	0.0003821	1.83599	2	1033.57	0.545299	44.0529	0
	High	TPmNLSVDER	1	4	1	A0A3B6S8R5	M3(Oxidation)	0	0	0.003094	1.42348	2	1177.55	0.293254	21.3866	0
	High	LELHPVQVNSSDALVGK	1	4	1	A0A3B6S8R5		0	0	0.00574	1.34288	3	1805.98	0.377199	50.9828	0
	High	DFSAHDGTVDSDSR	2	2	1	A0A3B6S8R5		0	0	0.001755	0.98645	2	1508.62	-0.530459	17.0044	0
	High	QmVQALNR	1	4	1	A0A3B6S8R5	M2(Oxidation)	0	0.001	0.02185	1.67207	2	975.503	-0.813773	15.3478	0
	High	GSYASDPDGPSR	1	4	1	A0A3B6S8R5		0	0.001	0.0318	1.0439	2	1208.52	1.00889	13.4796	0
	High	LENPSFKPAK	1	4	1	A0A3B6S8R5		0	0.005	0.04886	1.21791	3	1130.62	-0.165725	20.7843	1
A0A1D5XDB6	Elongation factor 1-alpha OS=Triticum aestivum OX=4565 PE=3 SV=1 - [A0A1D5XDB6_WHEAT]	7.87085	14.32	10	6	6	6	447	49.1098	9.12939
	A2	Sequence	# PSMs	# Proteins	# Protein Groups	Protein Group Accessions	Modifications	ΔCn	q-Value	PEP	XCorr	Charge	MH+ [Da]	ΔM [ppm]	RT [min]	# Missed Cleavages
	High	ARYEEIVK	1	8	1	A0A1D5XDB6		0	0	0.001767	2.53962	2	1007.55	-0.79917	18.9745	1
	High	STTTGHLIYK	1	7	1	A0A1D5XDB6		0	0	1.081e-05	1.97612	2	1120.6	-0.0574034	19.0899	0
	High	IGGIGTVPVGR	1	9	1	A0A1D5XDB6		0	0	0.01294	1.63791	2	1025.61	0.124668	40.6379	0
	High	YYcTVIDAPGHR	1	6	1	A0A1D5XDB6	C3(Carbamidomethyl)	0	0	0.002463	1.13986	2	1451.67	0.242819	31.0452	0
	High	QTVAVGVIK	1	9	1	A0A1D5XDB6		0	0.001	0.01834	1.7172	2	914.568	0.68034	32.941	0
	High	RGFVASNSKDDPAK	1	5	1	A0A1D5XDB6		0	0.001	0.02425	1.58661	3	1491.75	-0.621253	12.1631	2
A0A3B6ILV9	Globulin-1 OS=Triticum aestivum OX=4565 PE=4 SV=1 - [A0A3B6ILV9_WHEAT]	7.36807	16.37	1	2	9	10	611	68.8656	7.59131
	A2	Sequence	# PSMs	# Proteins	# Protein Groups	Protein Group Accessions	Modifications	ΔCn	q-Value	PEP	XCorr	Charge	MH+ [Da]	ΔM [ppm]	RT [min]	# Missed Cleavages
	High	RPYVFGPR	1	7	4	I6QQ39;A0A3B6JCJ8;A0A3B6ILV9;A0A3B6JDG3		0	0	0.005229	2.01872	2	991.547	0.0993849	26.2315	1
	High	ALRPFDEVSR	2	7	4	I6QQ39;A0A3B6JCJ8;A0A3B6ILV9;A0A3B6JDG3		0	0	0.003739	1.87201	2	1189.63	0.540452	32.6724	1
	High	LDSPAQELTFGRPAR	1	3	2	A0A3B6ILV9;A0A3B6JDG3		0	0	0.000122	1.81369	3	1657.86	-3.4821	47.483	1
	High	VAImEVNPR	1	7	4	I6QQ39;A0A3B6JCJ8;A0A3B6ILV9;A0A3B6JDG3	M4(Oxidation)	0	0	0.008267	1.78139	2	1044.55	0.234186	25.7737	0
	High	PLLASLSK	1	7	4	I6QQ39;A0A3B6JCJ8;A0A3B6ILV9;A0A3B6JDG3		0	0	0.004324	1.54816	2	828.518	-0.592726	41.5837	0
	High	GSAFVVPPGHPVVEIASSR	1	3	2	I6QQ39;A0A3B6ILV9		0	0	0.006295	1.5398	3	1906.02	0.000697216	58.614	0
	High	SFHALAQHDVR	1	7	4	I6QQ39;A0A3B6JCJ8;A0A3B6ILV9;A0A3B6JDG3		0	0.001	0.03086	1.61802	4	1280.65	-0.902015	17.9309	0
	High	LFEADAR	1	2	1	A0A3B6ILV9		0	0.003	0.03928	1.69595	2	821.414	-0.931309	22.8354	0
	High	QGQEEESSISIVR	1	1	1	A0A3B6ILV9		0	0.007	0.0614	1.08867	2	1461.72	-1.48687	33.1343	0
A0A341P3K0	Importin N-terminal domain-containing protein OS=Triticum aestivum OX=4565 PE=4 SV=1 - [A0A341P3K0_WHEAT]	7.07912	9.1	14	7	9	9	868	95.6057	4.67822
	A2	Sequence	# PSMs	# Proteins	# Protein Groups	Protein Group Accessions	Modifications	ΔCn	q-Value	PEP	XCorr	Charge	MH+ [Da]	ΔM [ppm]	RT [min]	# Missed Cleavages
	High	ImAVLLESSK	1	6	1	A0A341P3K0	M2(Oxidation)	0	0	1.462e-06	1.91978	2	1106.61	0.184588	42.8237	0
	High	IASIEIPR	1	6	1	A0A341P3K0		0	0	0.00563	1.85943	2	898.536	-0.202858	45.3055	0
	High	VIcDTAVSK	1	6	1	A0A341P3K0	C3(Carbamidomethyl)	0	0	0.0001895	1.69087	2	992.509	0.563512	16.5544	0
	High	GIFEAYSGILQGIK	1	8	1	A0A341P3K0		0	0	6.383e-05	1.60903	2	1495.81	-0.470891	82.406	0
	High	IASIEIPRR	1	6	1	A0A341P3K0		0	0	0.002644	1.50532	3	1054.64	0.291867	33.5352	1
	High	DTTAWTLGR	1	16	2	A0A3B6KDT5;A0A341P3K0		0	0	0.0009172	1.25582	2	1020.51	-0.13867	41.6621	0
	High	ASAYEALNEIVR	1	4	1	A0A341P3K0		0	0	0.0007574	0.992361	2	1335.69	0.543792	62.5962	0
	High	LAGIILK	1	21	2	A0A3B6KDT5;A0A341P3K0		0	0.007	0.0582	1.33581	2	727.508	-0.0898161	47.1563	0
	High	QTSSQVIAK	1	6	1	A0A341P3K0		0	0.007	0.06477	1.18904	2	961.531	-0.595943	12.2317	0
A0A3B5ZRV5	Histidine--tRNA ligase OS=Triticum aestivum OX=4565 PE=3 SV=1 - [A0A3B5ZRV5_WHEAT]	6.79702	6.1	1	5	5	5	885	94.9009	5.85889
	A2	Sequence	# PSMs	# Proteins	# Protein Groups	Protein Group Accessions	Modifications	ΔCn	q-Value	PEP	XCorr	Charge	MH+ [Da]	ΔM [ppm]	RT [min]	# Missed Cleavages
	High	APSPQETPGSLR	1	1	1	A0A3B5ZRV5		0	0	1.88e-07	2.69924	2	1239.63	-2.15931	21.1885	0
	High	AAAAVLLNK	1	1	1	A0A3B5ZRV5		0	0	1.348e-06	2.41217	2	870.541	0.393961	30.8545	0
	High	GVTQVGSIAAGGR	1	1	1	A0A3B5ZRV5		0	0	0.002573	1.40365	2	1172.64	-0.355027	28.5362	0
	High	LAGGVNVDDLK	1	1	1	A0A3B5ZRV5		0	0	0.01307	1.0402	2	1100.59	-0.248366	39.7637	0
	High	VPAVNGALR	1	1	1	A0A3B5ZRV5		0	0.001	0.01705	1.68562	2	896.531	-0.526454	27.7681	0
A0A3B6NJT9	Luminal-binding protein 5 OS=Triticum aestivum OX=4565 PE=3 SV=1 - [A0A3B6NJT9_WHEAT]	6.77054	11.88	2	7	7	7	665	73.1548	5.21143
	A2	Sequence	# PSMs	# Proteins	# Protein Groups	Protein Group Accessions	Modifications	ΔCn	q-Value	PEP	XCorr	Charge	MH+ [Da]	ΔM [ppm]	RT [min]	# Missed Cleavages
	High	NQAAVNPER	1	2	1	A0A3B6NJT9		0	0	0.001207	2.43358	2	998.501	-0.102116	10.9354	0
	High	EAEEFAEEDKKVK	1	2	1	A0A3B6NJT9		0	0	3.052e-06	2.25328	3	1551.75	0.141864	16.0285	2
	High	LSQEEIDR	1	2	1	A0A3B6NJT9		0	0	0.0002063	2.08368	2	989.49	0.425142	17.0778	0
	High	TQIHEIVLVGGSTR	1	2	1	A0A3B6NJT9		0	0	0.0003262	1.52737	3	1509.84	-0.375906	42.3963	0
	High	DAGVIAGLNVAR	1	2	1	A0A3B6NJT9		0	0	0.0004163	1.16484	2	1155.65	-0.213346	51.897	0
	High	NGHVEIIANDQGNR	1	2	1	A0A3B6NJT9		0	0	0.01196	1.12943	3	1536.75	0.613104	19.6775	0
	High	KFEDKEVQR	1	2	1	A0A3B6NJT9		0	0.006	0.0547	1.06362	2	1178.62	-0.0769491	9.57681	2
A0A3B6KGD4	Clathrin heavy chain OS=Triticum aestivum OX=4565 PE=3 SV=1 - [A0A3B6KGD4_WHEAT]	6.51511	3.1	3	1	5	5	1708	193.356	5.36377
	A2	Sequence	# PSMs	# Proteins	# Protein Groups	Protein Group Accessions	Modifications	ΔCn	q-Value	PEP	XCorr	Charge	MH+ [Da]	ΔM [ppm]	RT [min]	# Missed Cleavages
	High	SPEQVSAAVK	1	8	2	A0A3B6KGD4;A0A3B6HT79		0	0	7.767e-05	2.42262	2	1015.54	-0.644947	17.6569	0
	High	DPTLAVVAYR	1	8	2	A0A3B6KGD4;A0A3B6HT79		0	0	8.177e-06	2.34354	2	1104.6	0.0676234	51.1199	0
	High	QFQGAVDAAR	1	8	2	A0A3B6KGD4;A0A3B6HT79		0	0	0.00174	1.74895	2	1062.53	0.134784	20.5101	0
	High	ADDVTHFLDVIR	1	3	1	A0A3B6KGD4		0	0	3.955e-05	1.33199	2	1400.72	0.119449	72.1182	0
	High	LYDEELYEAAK	1	5	2	A0A3B6KGD4;A0A3B6HT79		0	0	0.01071	1.10196	2	1343.64	0.591975	43.6202	0
A0A3B6HT79	Clathrin heavy chain OS=Triticum aestivum OX=4565 PE=3 SV=1 - [A0A3B6HT79_WHEAT]	6.51511	3.09	5	1	5	5	1715	193.921	5.33838
	A2	Sequence	# PSMs	# Proteins	# Protein Groups	Protein Group Accessions	Modifications	ΔCn	q-Value	PEP	XCorr	Charge	MH+ [Da]	ΔM [ppm]	RT [min]	# Missed Cleavages
	High	SPEQVSAAVK	1	8	2	A0A3B6KGD4;A0A3B6HT79		0	0	7.767e-05	2.42262	2	1015.54	-0.644947	17.6569	0
	High	DPTLAVVAYR	1	8	2	A0A3B6KGD4;A0A3B6HT79		0	0	8.177e-06	2.34354	2	1104.6	0.0676234	51.1199	0
	High	QFQGAVDAAR	1	8	2	A0A3B6KGD4;A0A3B6HT79		0	0	0.00174	1.74895	2	1062.53	0.134784	20.5101	0
	High	LYDEELYEAAK	1	5	2	A0A3B6KGD4;A0A3B6HT79		0	0	0.01071	1.10196	2	1343.64	0.591975	43.6202	0
	High	ADDATHFLDVIR	1	5	1	A0A3B6HT79		0	0.001	0.02143	1.28812	2	1372.69	0.602953	61.71	0
A0A3B5YTP0	H(+)-exporting diphosphatase OS=Triticum aestivum OX=4565 PE=3 SV=1 - [A0A3B5YTP0_WHEAT]	6.51222	6.02	21	6	6	6	764	79.2088	6.32861
	A2	Sequence	# PSMs	# Proteins	# Protein Groups	Protein Group Accessions	Modifications	ΔCn	q-Value	PEP	XCorr	Charge	MH+ [Da]	ΔM [ppm]	RT [min]	# Missed Cleavages
	High	AADVGADLVGK	1	21	1	A0A3B5YTP0		0	0	5.04e-06	2.46909	2	1015.54	0.357077	30.9731	0
	High	AGVAAVDVLSPR	1	4	1	A0A3B5YTP0		0	0	9.293e-06	2.03708	2	1154.65	-0.521388	49.8808	0
	High	AADVGADLVGKVER	1	18	1	A0A3B5YTP0		0	0	2.248e-05	2.00606	2	1399.75	-0.163973	39.8242	1
	High	YIEAGASAEAR	1	4	1	A0A3B5YTP0		0	0	0.0006551	1.42651	2	1137.55	0.628996	17.5095	0
	High	VATFANAR	1	4	1	A0A3B5YTP0		0	0.001	0.02631	1.52534	2	849.456	-2.03666	18.7652	0
	High	KYIEAGASAEAR	1	4	1	A0A3B5YTP0		0	0.001	0.01639	1.50021	3	1265.65	0.145361	15.3497	1
A0A3B6EDK9	PB1 domain-containing protein OS=Triticum aestivum OX=4565 PE=4 SV=1 - [A0A3B6EDK9_WHEAT]	6.44376	4.12	3	3	3	4	704	75.2482	5.50342
	A2	Sequence	# PSMs	# Proteins	# Protein Groups	Protein Group Accessions	Modifications	ΔCn	q-Value	PEP	XCorr	Charge	MH+ [Da]	ΔM [ppm]	RT [min]	# Missed Cleavages
	High	NASLADVHGR	2	2	1	A0A3B6EDK9		0	0	4.033e-06	2.45199	2	1039.53	-0.215233	15.2008	0
	High	LAAAAAAAR	1	2	1	A0A3B6EDK9		0	0	0.01401	1.77245	2	785.463	-0.070209	14.075	0
	High	SLcYLGGETR	1	3	1	A0A3B6EDK9	C3(Carbamidomethyl)	0	0.001	0.01691	1.15916	2	1155.55	1.25637	33.3567	0
A0A3B6NP26	Clp R domain-containing protein OS=Triticum aestivum OX=4565 PE=3 SV=1 - [A0A3B6NP26_WHEAT]	6.32045	5.05	19	2	5	5	991	109.948	6.30322
	A2	Sequence	# PSMs	# Proteins	# Protein Groups	Protein Group Accessions	Modifications	ΔCn	q-Value	PEP	XCorr	Charge	MH+ [Da]	ΔM [ppm]	RT [min]	# Missed Cleavages
	High	TAIAEGLAQR	1	37	3	A0A3B6U6K4;A0A3B6NP26;A0A3B6AZ70		0	0	1.521e-05	2.6661	2	1029.57	-0.13616	28.0381	0
	High	YRGEFEER	1	26	3	A0A3B5Z1T0;A0A3B6AZ70;A0A3B6NP26		0	0	0.009277	2.04104	2	1085.5	-0.174306	14.6664	1
	High	NNPVIIGEPGVGK	1	14	3	A0A3B5Z1T0;A0A3B6U6K4;A0A3B6NP26		0	0	0.003903	1.61331	2	1293.72	-0.540768	43.4621	0
	High	IVEIQLNR	1	3	1	A0A3B6NP26		0	0.001	0.02829	1.59602	2	984.583	-0.284057	41.8155	0
	High	LLLLEDVLHKR	1	3	1	A0A3B6NP26		0	0.003	0.04155	0.987594	3	1348.83	-0.845604	65.9825	1
A0A3B6NQF0	Aminopeptidase OS=Triticum aestivum OX=4565 PE=3 SV=1 - [A0A3B6NQF0_WHEAT]	6.19216	7.37	5	6	6	7	882	98.5392	5.30029
	A2	Sequence	# PSMs	# Proteins	# Protein Groups	Protein Group Accessions	Modifications	ΔCn	q-Value	PEP	XCorr	Charge	MH+ [Da]	ΔM [ppm]	RT [min]	# Missed Cleavages
	High	HAVETNILSAADR	2	5	1	A0A3B6NQF0		0	0	3.686e-10	2.87165	2	1396.72	0.0600528	34.3292	0
	High	VSYDEELASR	1	5	1	A0A3B6NQF0		0	0	0.0003958	1.66061	2	1168.55	-0.904226	27.7643	0
	High	GGEGHLNALLR	1	1	1	A0A3B6NQF0		0	0.001	0.01624	1.43819	3	1136.62	1.57426	33.2945	0
	High	NmAVTQFEPADAR	1	5	1	A0A3B6NQF0	M2(Oxidation)	0	0.001	0.01584	1.09135	2	1465.68	1.10562	32.8291	0
	High	QQGYPVVSVK	1	5	1	A0A3B6NQF0		0	0.003	0.03747	1.6599	2	1104.61	0.408207	32.328	0
	High	FNVFLEDR	1	5	1	A0A3B6NQF0		0	0.007	0.07249	1.45226	2	1039.52	0.144607	57.2403	0
A0A3B6KJI3	Eukaryotic translation initiation factor 3 subunit C OS=Triticum aestivum OX=4565 PE=3 SV=1 - [A0A3B6KJI3_WHEAT]	6.11744	5.39	6	5	5	5	928	104.823	5.68115
	A2	Sequence	# PSMs	# Proteins	# Protein Groups	Protein Group Accessions	Modifications	ΔCn	q-Value	PEP	XCorr	Charge	MH+ [Da]	ΔM [ppm]	RT [min]	# Missed Cleavages
	High	TGGALEGAPPR	1	6	1	A0A3B6KJI3		0	0	0.0001864	2.08339	2	1025.54	-0.930906	18.713	0
	High	LSVLVESNER	1	6	1	A0A3B6KJI3		0	0	0.001044	1.70428	2	1145.62	1.28316	36.5347	0
	High	QTFVGPPETVR	1	6	1	A0A3B6KJI3		0	0	0.002508	1.32307	2	1230.65	-0.511093	38.0187	0
	High	VEQLTFLTR	1	6	1	A0A3B6KJI3		0	0.003	0.04034	0.926833	2	1106.62	-0.837565	56.3717	0
	High	KPTFPESGR	1	3	1	A0A3B6KJI3		0	0.007	0.05923	2.32978	2	1018.53	2.09	15.7495	1
A0A3B6IYD4	Beta-amylase OS=Triticum aestivum OX=4565 PE=3 SV=1 - [A0A3B6IYD4_WHEAT]	6.11178	37.07	6	5	14	22	526	58.6909	5.57959
	A2	Sequence	# PSMs	# Proteins	# Protein Groups	Protein Group Accessions	Modifications	ΔCn	q-Value	PEP	XCorr	Charge	MH+ [Da]	ΔM [ppm]	RT [min]	# Missed Cleavages
	High	GDELRPQLK	2	2	1	A0A3B6IYD4		0	0	4.002e-05	2.40781	2	1055.58	0.421724	20.9144	1
	High	DGYRPIAR	2	11	3	A0A3B6U9P0;A0A3B6KSH4;A0A3B6IYD4		0	0	0.001129	2.08795	3	947.505	-0.493513	16.8092	1
	High	ILDEANKVFLGHR	2	3	2	A0A3B6KSH4;A0A3B6IYD4		0	0	7.116e-06	1.99516	3	1511.83	-0.229246	43.0675	1
	High	LSNQLVEGQNYVNFK	2	8	3	A0A3B6U9P0;A0A3B6KSH4;A0A3B6IYD4		0	0	0.0001044	1.93362	3	1752.89	0.483699	55.5554	0
	High	HHASLNFTcAEmR	1	6	2	A0A3B6U9P0;A0A3B6IYD4	C9(Carbamidomethyl); M12(Oxidation)	0	0	0.0001065	1.84956	3	1589.69	-1.43504	21.6826	0
	High	HGDKILDEANK	1	13	3	A0A3B6KSH4;A0A3B6U9P0;A0A3B6IYD4		0	0	0.000477	1.837	3	1239.63	0.316288	14.0532	1
	High	mHANLPHDPcVDPVAPLQR	1	8	3	A0A3B6U9P0;A0A3B6KSH4;A0A3B6IYD4	M1(Oxidation); C10(Carbamidomethyl)	0	0	5.744e-07	1.82046	4	2183.05	0.0762514	42.2203	0
	High	HHASLNFTcAEMR	1	6	2	A0A3B6U9P0;A0A3B6IYD4	C9(Carbamidomethyl)	0	0	0.001681	1.47505	3	1573.7	-0.569701	30.2237	0
	High	NIEYLTLGVDDQPLFHGR	1	15	3	A0A3B6KSH4;A0A3B6U9P0;A0A3B6IYD4		0	0	0.002075	1.29632	3	2087.06	-0.269471	76.7541	0
	High	TRFFVDNGTYLTEQGR	1	8	3	A0A3B6U9P0;A0A3B6KSH4;A0A3B6IYD4		0	0	0.001613	1.24683	3	1903.92	-3.68064	50.3215	1
	High	DVGASDPDIFYTDQHGTR	1	2	1	A0A3B6IYD4		0	0	6.315e-05	1.1602	3	1993.89	-1.0078	43.7455	0
	High	MHANLPHDPcVDPVAPLQR	2	8	3	A0A3B6U9P0;A0A3B6KSH4;A0A3B6IYD4	C10(Carbamidomethyl)	0	0	0.01005	1.12426	4	2167.05	0.208834	46.814	0
	High	APSHAAELTAGYYNLHDR	1	2	1	A0A3B6IYD4		0	0	0.0107	1.11642	4	1985.95	2.13147	34.5443	0
	High	SGPELTIEmILQAAQPK	1	8	3	A0A3B6U9P0;A0A3B6KSH4;A0A3B6IYD4	M9(Oxidation)	0	0	0.009571	1.10662	2	1841.97	-0.798119	85.4389	0
	High	GDELRPQLKR	1	2	1	A0A3B6IYD4		0	0.001	0.03078	1.50467	3	1211.68	-0.588185	17.0242	2
	High	AAAAmVGHPEWEFPHDSGTYNDTPER	2	2	1	A0A3B6IYD4	M5(Oxidation)	0	0.005	0.04834	0.819181	3	2901.25	-0.0121375	45.3036	0
A0A3B5XVF6	Alanine transaminase OS=Triticum aestivum OX=4565 PE=3 SV=1 - [A0A3B5XVF6_WHEAT]	5.94585	12.03	3	7	7	7	482	52.7722	6.55127
	A2	Sequence	# PSMs	# Proteins	# Protein Groups	Protein Group Accessions	Modifications	ΔCn	q-Value	PEP	XCorr	Charge	MH+ [Da]	ΔM [ppm]	RT [min]	# Missed Cleavages
	High	GEIVIHAQR	1	2	1	A0A3B5XVF6		0	0	0.0003899	2.41628	2	1022.57	0.00392499	18.8516	0
	High	TLFSADSISR	1	2	1	A0A3B5XVF6		0	0	0.0002108	1.77386	2	1096.56	0.371161	44.6396	0
	High	DAIASGIASR	1	3	1	A0A3B5XVF6		0	0	0.001454	1.75571	2	960.51	-1.49218	24.923	0
	High	QILALIPGR	1	3	1	A0A3B5XVF6		0	0	0.0008367	1.46164	2	980.625	-0.0741018	62.6553	0
	High	AEKDGILASLAR	1	3	1	A0A3B5XVF6		0	0.005	0.0501	0.980304	3	1243.7	0.526435	45.856	1
	High	DGILASLAR	1	3	1	A0A3B5XVF6		0	0.005	0.04834	0.94797	2	915.526	-0.128779	57.102	0
	High	ALEIAFSK	1	2	1	A0A3B5XVF6		0	0.007	0.06538	1.10229	2	878.498	0.0412969	47.5202	0
A0A3B6MYZ0	Globulin-2 OS=Triticum aestivum OX=4565 PE=4 SV=1 - [A0A3B6MYZ0_WHEAT]	5.71354	12.2	2	4	5	6	492	55.0674	7.15186
	A2	Sequence	# PSMs	# Proteins	# Protein Groups	Protein Group Accessions	Modifications	ΔCn	q-Value	PEP	XCorr	Charge	MH+ [Da]	ΔM [ppm]	RT [min]	# Missed Cleavages
	High	GGGGGSGSEKEDIQPR	2	2	1	A0A3B6MYZ0		0	0	5.126e-10	2.19697	3	1530.72	0.763035	11.1126	1
	High	ALAFPQQAR	1	2	1	A0A3B6MYZ0		0	0	0.008654	1.78967	2	1001.55	1.80788	34.5424	0
	High	VAcLDAAPR	1	2	1	A0A3B6MYZ0	C3(Carbamidomethyl)	0	0	0.0005126	1.7269	2	972.493	0.0898684	22.1606	0
	High	EGEGVLVLLR	1	3	2	A0A3B6MYZ0;A0A3B6KNF4		0	0	0.00469	1.57928	2	1084.64	-0.220759	71.4249	0
	High	SGESGRPYHFGEESFR	1	1	1	A0A3B6MYZ0		0	0.001	0.02407	1.02874	3	1841.82	-0.230188	29.9937	1
A0A3B6JDG3	Cupin type-1 domain-containing protein OS=Triticum aestivum OX=4565 PE=4 SV=1 - [A0A3B6JDG3_WHEAT]	5.67212	12.03	2	1	7	8	590	66.1964	7.89893
	A2	Sequence	# PSMs	# Proteins	# Protein Groups	Protein Group Accessions	Modifications	ΔCn	q-Value	PEP	XCorr	Charge	MH+ [Da]	ΔM [ppm]	RT [min]	# Missed Cleavages
	High	RPYVFGPR	1	7	4	I6QQ39;A0A3B6JCJ8;A0A3B6ILV9;A0A3B6JDG3		0	0	0.005229	2.01872	2	991.547	0.0993849	26.2315	1
	High	ALRPFDEVSR	2	7	4	I6QQ39;A0A3B6JCJ8;A0A3B6ILV9;A0A3B6JDG3		0	0	0.003739	1.87201	2	1189.63	0.540452	32.6724	1
	High	LDSPAQELTFGRPAR	1	3	2	A0A3B6ILV9;A0A3B6JDG3		0	0	0.000122	1.81369	3	1657.86	-3.4821	47.483	1
	High	VAImEVNPR	1	7	4	I6QQ39;A0A3B6JCJ8;A0A3B6ILV9;A0A3B6JDG3	M4(Oxidation)	0	0	0.008267	1.78139	2	1044.55	0.234186	25.7737	0
	High	PLLASLSK	1	7	4	I6QQ39;A0A3B6JCJ8;A0A3B6ILV9;A0A3B6JDG3		0	0	0.004324	1.54816	2	828.518	-0.592726	41.5837	0
	High	SFHALAQHDVR	1	7	4	I6QQ39;A0A3B6JCJ8;A0A3B6ILV9;A0A3B6JDG3		0	0.001	0.03086	1.61802	4	1280.65	-0.902015	17.9309	0
	High	ILHTISVPGR	1	2	1	A0A3B6JDG3		0	0.003	0.03743	1.02025	3	1092.65	-0.6537	33.7534	0
A0A3B6D503	HATPase_c domain-containing protein OS=Triticum aestivum OX=4565 PE=3 SV=1 - [A0A3B6D503_WHEAT]	5.62613	8.17	2	4	5	8	710	81.2151	5.04639
	A2	Sequence	# PSMs	# Proteins	# Protein Groups	Protein Group Accessions	Modifications	ΔCn	q-Value	PEP	XCorr	Charge	MH+ [Da]	ΔM [ppm]	RT [min]	# Missed Cleavages
	High	GVVDSDDLPLNISR	1	4	1	A0A3B6D503		0	0	3.585e-07	1.98157	2	1499.77	-1.72537	60.9582	0
	High	KAAFEGLcK	1	4	1	A0A3B6D503	C8(Carbamidomethyl)	0	0	9.585e-05	1.96159	2	1023.53	1.2993	21.9078	1
	High	DILGDKVEK	2	4	1	A0A3B6D503		0	0	0.004261	1.68297	2	1016.56	-0.247877	15.5454	1
	High	SGDDLTSLKDYVTR	2	2	1	A0A3B6D503		0	0	0.002077	1.22283	2	1569.77	-0.616374	52.6711	1
	High	SKLDAQPELFIR	2	6	2	A0A3B6SIR8;A0A3B6D503		0	0	0.00813	0.8984	2	1416.78	-0.529527	51.7308	1
A0A3B6RST4	1,4-alpha-glucan branching enzyme OS=Triticum aestivum OX=4565 PE=3 SV=1 - [A0A3B6RST4_WHEAT]	5.58443	11.52	12	3	7	7	790	89.8146	6.72705
	A2	Sequence	# PSMs	# Proteins	# Protein Groups	Protein Group Accessions	Modifications	ΔCn	q-Value	PEP	XCorr	Charge	MH+ [Da]	ΔM [ppm]	RT [min]	# Missed Cleavages
	High	AEKPKDEGAASWGK	1	7	2	A0A3B6TMZ7;A0A3B6RST4		0	0	1.127e-05	2.25303	3	1473.73	0.179054	12.9379	2
	High	AAPGYIDVEATR	1	4	1	A0A3B6RST4		0	0	4.963e-06	1.72919	2	1262.64	-0.0812025	37.8351	0
	High	FGINTENDATVYR	1	10	2	A0A3B6TMZ7;A0A3B6RST4		0	0	0.0004482	1.60221	2	1499.71	-3.32343	43.1098	0
	High	DNFGVWSIR	1	8	1	A0A3B6RST4		0	0	0.009856	1.51318	2	1093.54	1.07675	64.9123	0
	High	IYEAHVGmSGEKPEVSTYR	1	10	2	A0A3B6TMZ7;A0A3B6RST4	M8(Oxidation)	0	0	0.004346	1.24549	4	2169.03	-1.10591	25.6715	1
	High	EFADNVLPR	1	18	3	A0A3B6TMZ7;A0A3B6RST4;A0A3B6TSN8		0	0.001	0.0305	1.24928	2	1060.54	-1.45613	45.2891	0
	High	HSIEKYEGGLEEFSK	1	7	1	A0A3B6RST4		0	0.001	0.01537	1.07009	3	1752.84	-0.246051	35.0485	1
A0A3B5Y2B7	Patellin-3-like OS=Triticum aestivum OX=4565 PE=3 SV=1 - [A0A3B5Y2B7_WHEAT]	5.56886	5.2	7	3	3	3	596	64.8507	4.60205
	A2	Sequence	# PSMs	# Proteins	# Protein Groups	Protein Group Accessions	Modifications	ΔCn	q-Value	PEP	XCorr	Charge	MH+ [Da]	ΔM [ppm]	RT [min]	# Missed Cleavages
	High	VVLIVNNPTSK	1	4	1	A0A3B5Y2B7		0	0	1.142e-05	2.01948	2	1183.7	-0.236603	42.0799	0
	High	mmSPFLTQR	1	7	1	A0A3B5Y2B7	M1(Oxidation); M2(Oxidation)	0	0	5.061e-05	1.85356	2	1142.53	0.241249	32.1886	0
	High	TVVVAEEEGTK	1	4	1	A0A3B5Y2B7		0	0	7.54e-05	1.69581	2	1161.6	0.173799	19.6038	0
A0A3B6JDI3	Aminopeptidase OS=Triticum aestivum OX=4565 PE=3 SV=1 - [A0A3B6JDI3_WHEAT]	5.51313	9.2	22	9	9	9	870	97.6396	5.13525
	A2	Sequence	# PSMs	# Proteins	# Protein Groups	Protein Group Accessions	Modifications	ΔCn	q-Value	PEP	XCorr	Charge	MH+ [Da]	ΔM [ppm]	RT [min]	# Missed Cleavages
	High	QTLTSLLR	1	9	1	A0A3B6JDI3		0	0	0.002174	1.91593	2	931.557	-0.617404	51.2829	0
	High	NmAVTQFEAADARR	1	9	1	A0A3B6JDI3	M2(Oxidation)	0	0	2.605e-06	1.86488	3	1595.76	0.229074	25.8922	1
	High	TPLLPPDNR	1	9	1	A0A3B6JDI3		0	0	0.0003647	1.81953	2	1022.56	-1.01124	32.3141	0
	High	AAEVSEFFATR	1	5	1	A0A3B6JDI3		0	0	8.295e-06	1.77767	2	1227.6	0.0164271	54.7298	0
	High	LNIDQTGFYR	1	8	1	A0A3B6JDI3		0	0	0.009531	1.52653	2	1226.62	0.141403	48.1495	0
	High	NmAVTQFEAADAR	1	9	1	A0A3B6JDI3	M2(Oxidation)	0	0	0.0001807	1.49972	2	1439.66	0.379844	30.9385	0
	High	QQGYPVIYAK	1	9	1	A0A3B6JDI3		0	0.001	0.01816	1.54599	2	1166.62	0.269014	36.5261	0
	High	MLQSYLGAER	1	19	1	A0A3B6JDI3		0	0.001	0.02691	0.95373	2	1167.58	-0.132042	39.5627	0
	High	FALDVGVK	1	22	1	A0A3B6JDI3		0	0.007	0.05711	1.55378	2	848.488	0.259641	50.8938	0
A0A3B6MWJ8	SERPIN domain-containing protein OS=Triticum aestivum OX=4565 PE=3 SV=1 - [A0A3B6MWJ8_WHEAT]	4.74701	8.27	5	2	3	3	399	43.044	5.69385
	A2	Sequence	# PSMs	# Proteins	# Protein Groups	Protein Group Accessions	Modifications	ΔCn	q-Value	PEP	XCorr	Charge	MH+ [Da]	ΔM [ppm]	RT [min]	# Missed Cleavages
	High	LASTISSNPK	1	4	1	A0A3B6MWJ8		0	0	1.826e-05	2.58116	2	1017.56	-0.118573	16.4319	0
	High	LSIAHQTR	1	8	2	A0A3B6MWJ8;H9AXB3		0	0	0.002464	2.16585	3	925.521	-0.125762	13.9551	0
	High	IKNILPSGSVDNTTK	1	2	1	A0A3B6MWJ8		0	0	0.004915	1.19414	3	1586.87	0.0193979	33.3879	1
A0A3B5Z3G6	Seed biotin-containing protein SBP65-like OS=Triticum aestivum OX=4565 PE=4 SV=1 - [A0A3B5Z3G6_WHEAT]	4.64725	12.69	2	1	8	9	741	74.2317	7.34229
	A2	Sequence	# PSMs	# Proteins	# Protein Groups	Protein Group Accessions	Modifications	ΔCn	q-Value	PEP	XCorr	Charge	MH+ [Da]	ΔM [ppm]	RT [min]	# Missed Cleavages
	High	GKDVTVSTGGTAAEYAK	2	3	2	A0A3B5Z3G6;A0A3B6A0K5		0	0	0.0001178	2.42013	3	1654.83	1.29753	21.2291	1
	High	FRAEAQQNSADAIR	1	3	2	A0A3B5Z3G6;A0A3B6A0K5		0	0	2.796e-05	2.22712	3	1576.78	1.25624	18.7671	1
	High	REEGGQGGVSLEEIGK	1	3	2	A0A3B5Z3G6;A0A3B6A0K5		0	0	0.0001847	1.85804	3	1644.82	1.65128	32.2643	1
	High	EVTAVTAQK	1	3	2	A0A3B5Z3G6;A0A3B6A0K5		0	0	0.001513	1.44622	2	946.521	0.389058	14.1076	0
	High	GSAAVTHATEDR	1	3	2	A0A3B5Z3G6;A0A3B6A0K5		0	0	0.0001192	1.40735	2	1214.58	-0.573302	9.23878	0
	High	ALPEGAQQGR	1	3	2	A0A3B5Z3G6;A0A3B6A0K5		0	0	0.004894	1.17097	2	1026.53	0.734086	14.0835	0
	High	AKEVTAVTAQK	1	3	2	A0A3B5Z3G6;A0A3B6A0K5		0	0	0.01033	1.11216	2	1145.65	-1.28549	11.8111	1
	High	YNQNLQHGAGGGAR	1	1	1	A0A3B5Z3G6		0	0.001	0.02866	1.44115	3	1442.69	-0.0510787	10.8332	0
A0A3B6A0K5	Seed biotin-containing protein SBP65-like OS=Triticum aestivum OX=4565 PE=4 SV=1 - [A0A3B6A0K5_WHEAT]	4.64725	16.21	2	3	10	12	728	73.0772	8.41162
	A2	Sequence	# PSMs	# Proteins	# Protein Groups	Protein Group Accessions	Modifications	ΔCn	q-Value	PEP	XCorr	Charge	MH+ [Da]	ΔM [ppm]	RT [min]	# Missed Cleavages
	High	GKDVTVSTGGTAAEYAK	2	3	2	A0A3B5Z3G6;A0A3B6A0K5		0	0	0.0001178	2.42013	3	1654.83	1.29753	21.2291	1
	High	FRAEAQQNSADAIR	1	3	2	A0A3B5Z3G6;A0A3B6A0K5		0	0	2.796e-05	2.22712	3	1576.78	1.25624	18.7671	1
	High	REEGGQGGVSLEEIGK	1	3	2	A0A3B5Z3G6;A0A3B6A0K5		0	0	0.0001847	1.85804	3	1644.82	1.65128	32.2643	1
	High	EVTAVTAQK	1	3	2	A0A3B5Z3G6;A0A3B6A0K5		0	0	0.001513	1.44622	2	946.521	0.389058	14.1076	0
	High	GSAAVTHATEDR	1	3	2	A0A3B5Z3G6;A0A3B6A0K5		0	0	0.0001192	1.40735	2	1214.58	-0.573302	9.23878	0
	High	EATATAAEYAK	1	1	1	A0A3B6A0K5		0	0	0.003046	1.279	2	1125.54	-1.19955	16.8782	0
	High	YNQNLQHGGGAR	2	1	1	A0A3B6A0K5		0	0	0.01456	1.18707	2	1314.63	0.647736	9.55648	0
	High	ALPEGAQQGR	1	3	2	A0A3B5Z3G6;A0A3B6A0K5		0	0	0.004894	1.17097	2	1026.53	0.734086	14.0835	0
	High	AKEVTAVTAQK	1	3	2	A0A3B5Z3G6;A0A3B6A0K5		0	0	0.01033	1.11216	2	1145.65	-1.28549	11.8111	1
	High	DAGAHGAQVAAGETK	1	1	1	A0A3B6A0K5		0	0.001	0.01988	0.93825	2	1382.66	-0.98572	11.5179	0
A0A3B6HYX1	Protein disulfide-isomerase OS=Triticum aestivum OX=4565 PE=3 SV=1 - [A0A3B6HYX1_WHEAT]	4.40485	20.36	7	9	9	10	496	54.737	5.19873
	A2	Sequence	# PSMs	# Proteins	# Protein Groups	Protein Group Accessions	Modifications	ΔCn	q-Value	PEP	XCorr	Charge	MH+ [Da]	ΔM [ppm]	RT [min]	# Missed Cleavages
	High	GDAAVERPLVR	1	7	1	A0A3B6HYX1		0	0	3.183e-07	2.57583	3	1182.66	-0.275869	21.1644	1
	High	SDYDFGHTVHANHLPR	2	7	1	A0A3B6HYX1		0	0	3.59e-07	1.84152	4	1865.86	-2.16043	29.3244	0
	High	DFDVSALEK	1	6	1	A0A3B6HYX1		0	0	0.006151	1.82902	2	1023.5	-1.00898	50.0671	0
	High	NKETAGQAAAAATEK	1	3	1	A0A3B6HYX1		0	0	0.001376	1.42214	3	1460.74	0.669666	11.4875	1
	High	YEVQGFPTLK	1	7	1	A0A3B6HYX1		0	0	0.002885	1.39327	2	1181.62	0.226491	55.3158	0
	High	LFKPFDELVVDSK	1	7	1	A0A3B6HYX1		0	0.001	0.01754	1.02688	3	1536.83	0.479465	69.2799	1
	High	EAEGIVEYLK	1	7	1	A0A3B6HYX1		0	0.003	0.0433	1.18588	2	1150.6	-0.348418	55.3638	0
	High	SLAPEYEK	1	7	1	A0A3B6HYX1		0	0.007	0.06557	1.58925	2	936.468	1.05505	20.5861	0
	High	FIDASSTPK	1	4	1	A0A3B6HYX1		0	0.007	0.07531	1.44726	2	965.494	0.570759	21.4365	0
A0A3B6EEA7	Triosephosphate isomerase, cytosolic OS=Triticum aestivum OX=4565 PE=3 SV=1 - [A0A3B6EEA7_WHEAT]	4.26543	9.49	4	1	2	2	253	26.7579	5.69385
	A2	Sequence	# PSMs	# Proteins	# Protein Groups	Protein Group Accessions	Modifications	ΔCn	q-Value	PEP	XCorr	Charge	MH+ [Da]	ΔM [ppm]	RT [min]	# Missed Cleavages
	High	VAYALAQGLK	1	6	2	A0A3B6EEA7;A0A3B6FGM9		0	0	9.153e-07	2.20059	2	1033.6	-0.166278	43.1327	0
	High	EAGSTmAVVAEQTK	1	2	1	A0A3B6EEA7	M6(Oxidation)	0	0	6.095e-06	2.06484	2	1437.69	-0.801628	17.7817	0
A5A4L4	Avenin-like b6 OS=Triticum aestivum OX=4565 PE=3 SV=1 - [AVLB6_WHEAT]	4.18159	6.69	11	2	2	2	284	32.3589	7.60596
	A2	Sequence	# PSMs	# Proteins	# Protein Groups	Protein Group Accessions	Modifications	ΔCn	q-Value	PEP	XCorr	Charge	MH+ [Da]	ΔM [ppm]	RT [min]	# Missed Cleavages
	High	cQAIHNVAEAIR	1	11	1	A5A4L4	C1(Carbamidomethyl)	0	0	1.892e-07	1.97057	2	1381.7	0.303997	30.4236	0
	High	mSLQALR	1	11	1	A5A4L4	M1(Oxidation)	0	0.001	0.01828	2.21102	2	834.452	1.53196	23.0413	0
A0A3B6CJN8	Transportin-1 OS=Triticum aestivum OX=4565 PE=4 SV=1 - [A0A3B6CJN8_WHEAT]	4.10605	2.62	4	2	2	2	801	88.4406	4.80518
	A2	Sequence	# PSMs	# Proteins	# Protein Groups	Protein Group Accessions	Modifications	ΔCn	q-Value	PEP	XCorr	Charge	MH+ [Da]	ΔM [ppm]	RT [min]	# Missed Cleavages
	High	TDDESWKER	1	4	1	A0A3B6CJN8		0	0	1.629e-06	2.21349	2	1165.51	-0.357801	13.1588	1
	High	SLIENSAITLGR	1	4	1	A0A3B6CJN8		0	0	1.092e-06	1.89256	2	1273.71	0.100446	55.2038	0
A0A3B6IMT6	Coatomer subunit alpha OS=Triticum aestivum OX=4565 PE=4 SV=1 - [A0A3B6IMT6_WHEAT]	4.06377	6.48	8	8	8	8	1342	149.041	7.28369
	A2	Sequence	# PSMs	# Proteins	# Protein Groups	Protein Group Accessions	Modifications	ΔCn	q-Value	PEP	XCorr	Charge	MH+ [Da]	ΔM [ppm]	RT [min]	# Missed Cleavages
	High	RPGSVSLNQSPR	1	6	1	A0A3B6IMT6		0	0	3.093e-06	2.22833	3	1297.7	-0.214419	16.8525	1
	High	TVSPADDILR	1	3	1	A0A3B6IMT6		0	0	6.459e-05	1.58483	2	1086.58	0.00532951	43.1117	0
	High	YVLEGHDR	1	8	1	A0A3B6IMT6		0	0	0.01018	1.50029	2	988.485	0.582498	15.2531	0
	High	AWEVDTLR	1	8	1	A0A3B6IMT6		0	0	0.008485	1.45635	2	989.505	-0.377961	44.7022	0
	High	GFPEVALHFVKDEK	1	8	1	A0A3B6IMT6		0	0	0.0006704	1.26726	3	1615.85	0.0651752	60.3985	1
	High	LAAELGENVPSLPEGK	1	3	1	A0A3B6IMT6		0	0	0.01134	1.13738	2	1623.86	0.759746	56.0924	0
	High	GAGGSAVFVAR	1	3	1	A0A3B6IMT6		0	0.001	0.0276	1.094	2	991.532	-0.4221	28.4918	0
	High	HAVVIASK	1	3	1	A0A3B6IMT6		0	0.008	0.0806	1.83544	2	824.499	0.057812	12.1412	0
A0A1D6BV11	Glucose-1-phosphate adenylyltransferase OS=Triticum aestivum OX=4565 GN=Agp1 PE=2 SV=1 - [A0A1D6BV11_WHEAT]	4.04756	14.8	9	7	7	7	473	52.0444	5.8335
	A2	Sequence	# PSMs	# Proteins	# Protein Groups	Protein Group Accessions	Modifications	ΔCn	q-Value	PEP	XCorr	Charge	MH+ [Da]	ΔM [ppm]	RT [min]	# Missed Cleavages
	High	IHHSVVGLR	1	7	1	A0A1D6BV11		0	0	0.001358	2.28568	3	1017.59	-0.37197	15.3297	0
	High	SAPIYTQPR	1	7	1	A0A1D6BV11		0	0	0.01003	1.76188	2	1032.55	1.99768	21.3123	0
	High	AKPAVPLGANYR	1	9	1	A0A1D6BV11		0	0	0.007927	1.65991	3	1256.71	-0.0797043	28.4557	1
	High	KPIPDFSFYDR	1	7	1	A0A1D6BV11		0	0	0.0001093	1.5135	2	1384.69	-0.270614	54.5504	1
	High	TFPSPSPSKR	1	4	1	A0A1D6BV11		0	0	0.003221	1.3154	3	1103.58	0.317299	17.4193	1
	High	AYGSNIGGYK	1	7	1	A0A1D6BV11		0	0	0.004665	1.27564	2	1029.5	0.390976	21.547	0
	High	GGIPIGIGK	1	7	1	A0A1D6BV11		0	0.007	0.07528	1.3044	2	811.503	-0.55437	43.2555	0
A0A3B5XVL2	Glucose and ribitol dehydrogenase OS=Triticum aestivum OX=4565 PE=4 SV=1 - [A0A3B5XVL2_WHEAT]	4.04666	6.05	2	1	2	3	347	37.6355	9.23193
	A2	Sequence	# PSMs	# Proteins	# Protein Groups	Protein Group Accessions	Modifications	ΔCn	q-Value	PEP	XCorr	Charge	MH+ [Da]	ΔM [ppm]	RT [min]	# Missed Cleavages
	High	VVEEVANAHGGR	2	2	1	A0A3B5XVL2		0	0	1.576e-07	2.41564	2	1237.62	-4.8134	13.3157	0
	High	ALSmQLAEK	1	3	2	A0A3B5XVL2;A0A3B5ZRA1	M4(Oxidation)	0	0	0.003804	1.63102	2	1006.52	0.277341	20.1636	0
A0A3B6KDT5	Importin N-terminal domain-containing protein OS=Triticum aestivum OX=4565 PE=4 SV=1 - [A0A3B6KDT5_WHEAT]	4.01453	7.34	12	4	6	6	872	95.8761	4.75439
	A2	Sequence	# PSMs	# Proteins	# Protein Groups	Protein Group Accessions	Modifications	ΔCn	q-Value	PEP	XCorr	Charge	MH+ [Da]	ΔM [ppm]	RT [min]	# Missed Cleavages
	High	TAAYETLNEVVR	1	7	1	A0A3B6KDT5		0	0	4.393e-07	2.15235	2	1365.7	-0.228584	49.3532	0
	High	DLSSNQLHR	1	7	1	A0A3B6KDT5		0	0	0.0002603	1.86217	2	1069.54	0.0846323	16.0696	0
	High	ALLLQTLSSPVASAR	1	7	1	A0A3B6KDT5		0	0	0.0003191	1.56325	2	1526.89	0.0281733	72.559	0
	High	DTTAWTLGR	1	16	2	A0A3B6KDT5;A0A341P3K0		0	0	0.0009172	1.25582	2	1020.51	-0.13867	41.6621	0
	High	VVcEATQSPDVK	1	3	1	A0A3B6KDT5	C3(Carbamidomethyl)	0	0.001	0.03286	1.2111	2	1332.64	-2.41567	17.9667	0
	High	LAGLILK	1	21	2	A0A3B6KDT5;A0A341P3K0		0	0.007	0.0582	1.33581	2	727.508	-0.0898161	47.1563	0
A0A3B6FGM9	Triosephosphate isomerase, cytosolic OS=Triticum aestivum OX=4565 PE=3 SV=1 - [A0A3B6FGM9_WHEAT]	3.94679	9.24	4	1	2	2	238	25.102	5.65576
	A2	Sequence	# PSMs	# Proteins	# Protein Groups	Protein Group Accessions	Modifications	ΔCn	q-Value	PEP	XCorr	Charge	MH+ [Da]	ΔM [ppm]	RT [min]	# Missed Cleavages
	High	VAYALAQGLK	1	6	2	A0A3B6EEA7;A0A3B6FGM9		0	0	9.153e-07	2.20059	2	1033.6	-0.166278	43.1327	0
	High	TNVSPEVAASTR	1	2	1	A0A3B6FGM9		0	0	0.0003054	1.74619	2	1231.63	0.472705	21.1587	0
P10387	Glutenin, high molecular weight subunit DY10 OS=Triticum aestivum OX=4565 GN=GLU-D1-2B PE=3 SV=1 - [GLT0_WHEAT]	3.92129	8.02	2	4	4	4	648	69.5868	7.76709
	A2	Sequence	# PSMs	# Proteins	# Protein Groups	Protein Group Accessions	Modifications	ΔCn	q-Value	PEP	XCorr	Charge	MH+ [Da]	ΔM [ppm]	RT [min]	# Missed Cleavages
	High	ELQESSLEAcR	1	2	1	P10387	C10(Carbamidomethyl)	0	0	2.706e-05	2.061	2	1321.61	-0.217336	25.0198	0
	High	QVVDQQLAGR	1	2	1	P10387		0	0	8.695e-06	1.86029	2	1113.6	0.302378	20.9163	0
	High	QGSYYPGQASPQQPGQGQQPGK	1	2	1	P10387		0	0	1.827e-06	1.78775	3	2288.07	-1.14501	24.0228	0
	High	SVAVSQVAR	1	2	1	P10387		0	0.001	0.03241	1.43871	2	916.521	-0.329232	18.8375	0
A0A3B6KHJ0	Phosphoenolpyruvate carboxylase OS=Triticum aestivum OX=4565 PE=3 SV=1 - [A0A3B6KHJ0_WHEAT]	3.8651	3.09	3	2	4	5	972	110.151	5.84619
	A2	Sequence	# PSMs	# Proteins	# Protein Groups	Protein Group Accessions	Modifications	ΔCn	q-Value	PEP	XCorr	Charge	MH+ [Da]	ΔM [ppm]	RT [min]	# Missed Cleavages
	High	KPSGGIESLR	2	11	3	A0A3B6KHJ0;A0A3B6ENB3;A0A3B6QGE4		0	0	8.394e-05	2.22808	2	1043.58	-0.0413146	18.5585	1
	High	RKPSGGIESLR	1	11	3	A0A3B6KHJ0;A0A3B6ENB3;A0A3B6QGE4		0	0	0.005203	1.72785	3	1199.69	-0.44144	15.271	2
	High	LSSIDAQLR	1	3	1	A0A3B6KHJ0		0	0	0.004868	1.63703	2	1002.56	0.879868	33.3464	0
	High	TQPTPQDEMR	1	6	1	A0A3B6KHJ0		0	0.008	0.08213	0.81407	2	1202.55	0.0793644	17.1949	0
A0A3B6TMZ7	1,4-alpha-glucan branching enzyme OS=Triticum aestivum OX=4565 PE=3 SV=1 - [A0A3B6TMZ7_WHEAT]	3.85524	12.39	7	3	7	7	807	91.0583	6.53662
	A2	Sequence	# PSMs	# Proteins	# Protein Groups	Protein Group Accessions	Modifications	ΔCn	q-Value	PEP	XCorr	Charge	MH+ [Da]	ΔM [ppm]	RT [min]	# Missed Cleavages
	High	AEKPKDEGAASWGK	1	7	2	A0A3B6TMZ7;A0A3B6RST4		0	0	1.127e-05	2.25303	3	1473.73	0.179054	12.9379	2
	High	RQWSLADIDHLR	1	5	1	A0A3B6TMZ7		0	0	3.175e-05	1.88893	3	1509.79	0.0789383	55.0649	1
	High	FGINTENDATVYR	1	10	2	A0A3B6TMZ7;A0A3B6RST4		0	0	0.0004482	1.60221	2	1499.71	-3.32343	43.1098	0
	High	VLmDVVHSHASSNK	1	5	1	A0A3B6TMZ7	M3(Oxidation)	0	0	0.005461	1.28099	3	1539.76	0.667833	15.7457	0
	High	IYEAHVGmSGEKPEVSTYR	1	10	2	A0A3B6TMZ7;A0A3B6RST4	M8(Oxidation)	0	0	0.004346	1.24549	4	2169.03	-1.10591	25.6715	1
	High	NKDDLEWSmSGIAHTLTNR	1	5	1	A0A3B6TMZ7	M9(Oxidation)	0	0	0.01062	1.0027	3	2204.03	-4.91158	50.3635	1
	High	EFADNVLPR	1	18	3	A0A3B6TMZ7;A0A3B6RST4;A0A3B6TSN8		0	0.001	0.0305	1.24928	2	1060.54	-1.45613	45.2891	0
A0A3B6EGL9	Aspartic proteinase oryzasin-1 OS=Triticum aestivum OX=4565 PE=3 SV=1 - [A0A3B6EGL9_WHEAT]	3.81734	8.11	6	3	4	4	493	53.0588	7.10791
	A2	Sequence	# PSMs	# Proteins	# Protein Groups	Protein Group Accessions	Modifications	ΔCn	q-Value	PEP	XCorr	Charge	MH+ [Da]	ΔM [ppm]	RT [min]	# Missed Cleavages
	High	AVVSQYGQR	1	4	1	A0A3B6EGL9		0	0	0.002063	1.92088	2	1007.53	-0.119404	16.0162	0
	High	NQDFIEATR	1	7	2	A0A3B6EGL9;A0A3B6QNG6		0	0	0.0004423	1.89646	2	1093.53	0.519722	28.8229	0
	High	FDGIFGLGFK	1	1	1	A0A3B6EGL9		0	0	0.007825	1.19774	2	1100.58	0.102689	81.4883	0
	High	IGAPGVVSQEcK	1	4	1	A0A3B6EGL9	C11(Carbamidomethyl)	0	0.001	0.028	0.993553	2	1244.63	-0.0953519	26.3084	0
A0A3B6KSH4	Beta-amylase OS=Triticum aestivum OX=4565 PE=3 SV=1 - [A0A3B6KSH4_WHEAT]	3.70397	29.9	12	2	12	20	525	58.827	5.68115
	A2	Sequence	# PSMs	# Proteins	# Protein Groups	Protein Group Accessions	Modifications	ΔCn	q-Value	PEP	XCorr	Charge	MH+ [Da]	ΔM [ppm]	RT [min]	# Missed Cleavages
	High	DGYRPIAR	2	11	3	A0A3B6U9P0;A0A3B6KSH4;A0A3B6IYD4		0	0	0.001129	2.08795	3	947.505	-0.493513	16.8092	1
	High	ILDEANKVFLGHR	2	3	2	A0A3B6KSH4;A0A3B6IYD4		0	0	7.116e-06	1.99516	3	1511.83	-0.229246	43.0675	1
	High	LSNQLVEGQNYVNFK	2	8	3	A0A3B6U9P0;A0A3B6KSH4;A0A3B6IYD4		0	0	0.0001044	1.93362	3	1752.89	0.483699	55.5554	0
	High	HGDKILDEANK	1	13	3	A0A3B6KSH4;A0A3B6U9P0;A0A3B6IYD4		0	0	0.000477	1.837	3	1239.63	0.316288	14.0532	1
	High	mHANLPHDPcVDPVAPLQR	1	8	3	A0A3B6U9P0;A0A3B6KSH4;A0A3B6IYD4	M1(Oxidation); C10(Carbamidomethyl)	0	0	5.744e-07	1.82046	4	2183.05	0.0762514	42.2203	0
	High	AAAAMVGHPEWEFPR	1	6	2	A0A3B6U9P0;A0A3B6KSH4		0	0	0.0002617	1.32827	3	1668.8	0.0970601	55.5946	0
	High	AAAAmVGHPEWEFPR	3	6	2	A0A3B6U9P0;A0A3B6KSH4	M5(Oxidation)	0	0	0.002948	1.32258	3	1684.79	0.252373	50.4088	0
	High	NIEYLTLGVDDQPLFHGR	1	15	3	A0A3B6KSH4;A0A3B6U9P0;A0A3B6IYD4		0	0	0.002075	1.29632	3	2087.06	-0.269471	76.7541	0
	High	TRFFVDNGTYLTEQGR	1	8	3	A0A3B6U9P0;A0A3B6KSH4;A0A3B6IYD4		0	0	0.001613	1.24683	3	1903.92	-3.68064	50.3215	1
	High	EGLNmAcENALPR	1	6	2	A0A3B6U9P0;A0A3B6KSH4	M5(Oxidation); C7(Carbamidomethyl)	0	0	0.002881	1.18409	2	1490.67	-1.01976	32.8165	0
	High	DAGQYNDTPQR	1	1	1	A0A3B6KSH4		0	0	0.003305	1.14079	2	1264.55	-0.359123	12.8905	0
	High	MHANLPHDPcVDPVAPLQR	2	8	3	A0A3B6U9P0;A0A3B6KSH4;A0A3B6IYD4	C10(Carbamidomethyl)	0	0	0.01005	1.12426	4	2167.05	0.208834	46.814	0
	High	SGPELTIEmILQAAQPK	1	8	3	A0A3B6U9P0;A0A3B6KSH4;A0A3B6IYD4	M9(Oxidation)	0	0	0.009571	1.10662	2	1841.97	-0.798119	85.4389	0
	High	AYDWSAYK	1	8	1	A0A3B6KSH4		0	0.003	0.03636	1.19223	2	1003.45	0.0823816	36.1708	0
A0A3B6QPD1	Aconitate hydratase OS=Triticum aestivum OX=4565 PE=3 SV=1 - [A0A3B6QPD1_WHEAT]	3.65483	9.4	15	7	7	7	904	98.4617	5.94775
	A2	Sequence	# PSMs	# Proteins	# Protein Groups	Protein Group Accessions	Modifications	ΔCn	q-Value	PEP	XCorr	Charge	MH+ [Da]	ΔM [ppm]	RT [min]	# Missed Cleavages
	High	TIHVPTGEK	1	8	1	A0A3B6QPD1		0	0	0.0004396	1.98085	2	981.537	0.200051	18.3779	0
	High	YKSEGHDTIILAGAEYGSGSSR	1	4	1	A0A3B6QPD1		0	0	0.001208	1.97212	4	2298.09	-2.97859	37.0039	1
	High	TSLAPGSGVVTK	1	8	1	A0A3B6QPD1		0	0	0.007983	1.67398	2	1116.63	-0.0619805	27.5724	0
	High	AGEDADSLGLTGHER	1	5	1	A0A3B6QPD1		0	0	0.0008288	1.44869	3	1527.7	0.594719	25.5857	0
	High	STYEAITK	1	6	1	A0A3B6QPD1		0	0.001	0.0287	1.48307	2	912.467	-0.244048	18.3798	0
	High	FYSLPALNDPR	1	4	1	A0A3B6QPD1		0	0.001	0.02741	1.04484	2	1292.66	-0.687043	62.0914	0
	High	DFNSYGSR	1	9	1	A0A3B6QPD1		0	0.005	0.04937	1.04252	2	945.406	-0.254861	17.9972	0
A0A3B6KK83	Heat shock protein 90 OS=Triticum aestivum OX=4565 PE=3 SV=1 - [A0A3B6KK83_WHEAT]	3.5323	6.58	9	1	4	5	638	73.1017	4.94482
	A2	Sequence	# PSMs	# Proteins	# Protein Groups	Protein Group Accessions	Modifications	ΔCn	q-Value	PEP	XCorr	Charge	MH+ [Da]	ΔM [ppm]	RT [min]	# Missed Cleavages
	High	DTSGEQLGR	1	9	1	A0A3B6KK83		0	0	0.001002	1.85371	2	962.453	-0.409953	12.0447	0
	High	EVLGDKVEK	2	6	1	A0A3B6KK83		0	0	0.004304	1.6786	2	1016.56	-0.247877	15.5454	1
	High	SGDELTSLKDYVTR	1	14	2	A0A3B6KK83;A0A3B6SIR8		0	0	0.01091	1.19569	3	1583.79	-0.789344	53.2183	1
	High	AVENSPFLEK	1	10	2	A0A3B6KK83;A0A3B6SIR8		0	0.003	0.04102	1.23616	2	1133.59	1.41449	35.9581	0
A0A3B6KIR6	FT-interacting protein 1-like OS=Triticum aestivum OX=4565 PE=3 SV=1 - [A0A3B6KIR6_WHEAT]	3.47646	4.65	15	4	4	4	774	89.3495	9.14404
	A2	Sequence	# PSMs	# Proteins	# Protein Groups	Protein Group Accessions	Modifications	ΔCn	q-Value	PEP	XCorr	Charge	MH+ [Da]	ΔM [ppm]	RT [min]	# Missed Cleavages
	High	IAPGKDDVIGR	1	3	1	A0A3B6KIR6		0	0	4.012e-06	1.85524	2	1140.64	3.13277	20.8116	1
	High	LQSLLSWR	1	9	1	A0A3B6KIR6		0	0.001	0.02483	1.26613	2	1002.57	0.401593	64.069	0
	High	QATNIVSTR	1	3	1	A0A3B6KIR6		0	0.003	0.04357	1.62123	2	989.533	-4.26522	17.3019	0
	High	LSTLETDR	1	12	1	A0A3B6KIR6		0	0.006	0.05577	1.57143	2	934.483	-1.0942	19.0934	0
A0A3B6T7X8	Farinin protein OS=Triticum aestivum OX=4565 PE=4 SV=1 - [A0A3B6T7X8_WHEAT]	3.42539	18.57	2	4	4	5	280	31.8895	7.91357
	A2	Sequence	# PSMs	# Proteins	# Protein Groups	Protein Group Accessions	Modifications	ΔCn	q-Value	PEP	XCorr	Charge	MH+ [Da]	ΔM [ppm]	RT [min]	# Missed Cleavages
	High	cQAIHNVVESIR	2	1	1	A0A3B6T7X8	C1(Carbamidomethyl)	0	0	3.385e-05	1.63371	2	1425.73	1.68915	35.8174	0
	High	GEQHSScQTVQHQccR	1	2	1	A0A3B6T7X8	C7(Carbamidomethyl); C14(Carbamidomethyl); C15(Carbamidomethyl)	0	0	0.01328	1.17184	4	2001.81	-0.68158	6.90994	0
	High	TPFPQTR	1	1	1	A0A3B6T7X8		0	0.001	0.02131	1.79169	2	846.447	0.533907	20.7908	0
	High	QQQHHQPQQEVQLEGLR	1	2	1	A0A3B6T7X8		0	0.008	0.08226	0.931835	4	2083.05	1.06736	27.1406	0
A0A3B6RS92	HATPase_c domain-containing protein OS=Triticum aestivum OX=4565 PE=3 SV=1 - [A0A3B6RS92_WHEAT]	3.2849	15.49	6	9	11	13	807	92.5999	4.97021
	A2	Sequence	# PSMs	# Proteins	# Protein Groups	Protein Group Accessions	Modifications	ΔCn	q-Value	PEP	XCorr	Charge	MH+ [Da]	ΔM [ppm]	RT [min]	# Missed Cleavages
	High	LGAVPHGLSTDSEVVQR	1	5	1	A0A3B6RS92		0	0	1.106e-06	1.74025	3	1764.93	0.699039	38.0025	0
	High	ImQAQTLSDASK	1	6	1	A0A3B6RS92	M2(Oxidation)	0	0	4.951e-07	1.64451	2	1308.65	-0.222014	17.8652	0
	High	DKVAQDSDSEGLK	1	2	1	A0A3B6RS92		0	0	0.0001903	1.64038	2	1391.66	-0.253596	12.805	1
	High	DKVAQDSDSEGLKQTAR	1	2	1	A0A3B6RS92		0	0	0.0002077	1.62579	3	1847.91	0.0366444	13.2366	2
	High	HNDDKQYVWESK	1	6	1	A0A3B6RS92		0	0	0.003727	1.43651	3	1548.71	-0.31107	20.7702	1
	High	KLAEEDPDEYSNK	2	6	1	A0A3B6RS92		0	0	0.01275	1.37231	3	1537.7	0.617526	17.2407	1
	High	NSAEKFEFQAEVSR	1	5	1	A0A3B6RS92		0	0	0.003062	1.36978	3	1641.79	0.319976	37.9431	1
	High	ELISNASDALDKIR	1	10	2	A0A3B6SIR8;A0A3B6RS92		0	0	0.00336	1.27982	2	1544.83	-0.16635	53.0581	1
	High	ELISNASDALDK	1	10	2	A0A3B6SIR8;A0A3B6RS92		0	0	0.01268	1.2156	2	1275.64	-0.385521	38.4888	0
	High	IMQAQTLSDASK	1	6	1	A0A3B6RS92		0	0	0.0105	0.825734	2	1292.65	0.185431	25.4769	0
	High	FLTLTDKEALGEGDTAK	1	6	1	A0A3B6RS92		0	0.006	0.05264	0.994668	3	1808.93	-0.451795	48.2369	1
	High	EYLEEGKLK	1	6	1	A0A3B6RS92		0	0.008	0.08226	0.993273	2	1108.59	0.0336241	22.3251	1
A0A3B6CBD9	Myosin-11-like OS=Triticum aestivum OX=4565 PE=4 SV=1 - [A0A3B6CBD9_WHEAT]	3.23729	2.57	9	3	3	4	1676	188.767	4.7417
	A2	Sequence	# PSMs	# Proteins	# Protein Groups	Protein Group Accessions	Modifications	ΔCn	q-Value	PEP	XCorr	Charge	MH+ [Da]	ΔM [ppm]	RT [min]	# Missed Cleavages
	High	GIELQSAAESR	2	9	1	A0A3B6CBD9		0	0	0.0007394	1.62786	2	1160.59	-0.865157	27.8725	0
	High	LEELKDER	1	9	1	A0A3B6CBD9		0	0	0.01258	1.60943	2	1031.54	-0.0296036	14.9164	1
	High	KKLEELTAEYEVK	1	9	1	A0A3B6CBD9		0	0	0.002137	1.24228	3	1579.86	0.187431	32.2321	2
A0A3B6KIB1	Trehalose 6-phosphate phosphatase OS=Triticum aestivum OX=4565 PE=3 SV=1 - [A0A3B6KIB1_WHEAT]	2.47614	4.94	2	1	4	4	891	100.88	5.51611
	A2	Sequence	# PSMs	# Proteins	# Protein Groups	Protein Group Accessions	Modifications	ΔCn	q-Value	PEP	XCorr	Charge	MH+ [Da]	ΔM [ppm]	RT [min]	# Missed Cleavages
	High	ILGLSPFTR	1	2	2	A0A3B6KIB1;A0A3B6LM04		0	0	1.205e-05	2.47614	2	1003.59	-0.170335	66.1326	0
	High	LLAFEELLTQHPEYR	1	3	2	A0A3B6KIB1;A0A3B6LM04		0	0	0.001214	1.07663	3	1858.97	-0.700006	79.7121	0
	High	VVALDTSFKK	1	2	1	A0A3B6KIB1		0	0.007	0.05756	1.266	2	1107.64	0.133175	32.3103	1
	High	TLPVREEVLR	1	3	2	A0A3B6KIB1;A0A3B6LM04		0	0.007	0.07198	1.24096	3	1211.71	0.869687	34.4927	1
A0A3B6LM04	Trehalose 6-phosphate phosphatase OS=Triticum aestivum OX=4565 PE=3 SV=1 - [A0A3B6LM04_WHEAT]	2.47614	4.94	1	1	4	4	871	98.8109	5.8208
	A2	Sequence	# PSMs	# Proteins	# Protein Groups	Protein Group Accessions	Modifications	ΔCn	q-Value	PEP	XCorr	Charge	MH+ [Da]	ΔM [ppm]	RT [min]	# Missed Cleavages
	High	ILGLSPFTR	1	2	2	A0A3B6KIB1;A0A3B6LM04		0	0	1.205e-05	2.47614	2	1003.59	-0.170335	66.1326	0
	High	LLAFEELLTQHPEYR	1	3	2	A0A3B6KIB1;A0A3B6LM04		0	0	0.001214	1.07663	3	1858.97	-0.700006	79.7121	0
	High	NLVLITSTK	1	1	1	A0A3B6LM04		0	0.001	0.01609	1.15427	2	988.604	0.355289	45.3914	0
	High	TLPVREEVLR	1	3	2	A0A3B6KIB1;A0A3B6LM04		0	0.007	0.07198	1.24096	3	1211.71	0.869687	34.4927	1
P01085	Alpha-amylase inhibitor 0.19 OS=Triticum aestivum OX=4565 PE=1 SV=1 - [IAA1_WHEAT]	2.47403	24.19	8	2	2	2	124	13.3284	7.04932
	A2	Sequence	# PSMs	# Proteins	# Protein Groups	Protein Group Accessions	Modifications	ΔCn	q-Value	PEP	XCorr	Charge	MH+ [Da]	ΔM [ppm]	RT [min]	# Missed Cleavages
	High	EHGAQEGQAGTGAFPR	1	4	1	P01085		0	0	6.792e-05	2.47403	3	1612.75	-0.0566285	18.7092	0
	High	LQcNGSQVPEAVLR	1	7	1	P01085	C3(Carbamidomethyl)	0	0	0.0006689	1.26837	2	1570.8	-0.290809	42.2146	0
A0A3B5XUG1	E3 UFM1-protein ligase 1 homolog OS=Triticum aestivum OX=4565 PE=3 SV=1 - [A0A3B5XUG1_WHEAT]	2.29127	2.59	6	2	2	2	733	81.267	6.23975
	A2	Sequence	# PSMs	# Proteins	# Protein Groups	Protein Group Accessions	Modifications	ΔCn	q-Value	PEP	XCorr	Charge	MH+ [Da]	ΔM [ppm]	RT [min]	# Missed Cleavages
	High	QLEAAQSAR	1	6	1	A0A3B5XUG1		0	0	2.915e-05	2.29127	2	973.506	-0.0310071	11.6681	0
	High	NTmLSENAER	1	6	1	A0A3B5XUG1	M3(Oxidation)	0	0.005	0.04993	1.01658	2	1180.53	0.89371	13.1232	0
A0A3B6C6R6	Clp R domain-containing protein OS=Triticum aestivum OX=4565 PE=3 SV=1 - [A0A3B6C6R6_WHEAT]	2.24601	2.22	7	1	2	2	944	102.431	8.33838
	A2	Sequence	# PSMs	# Proteins	# Protein Groups	Protein Group Accessions	Modifications	ΔCn	q-Value	PEP	XCorr	Charge	MH+ [Da]	ΔM [ppm]	RT [min]	# Missed Cleavages
	High	AIDLIDEAGSR	1	18	2	A0A3B6AZ70;A0A3B6C6R6		0	0	2.664e-09	2.24601	2	1159.59	-0.44418	45.5076	0
	High	TAIAEGLALK	1	3	1	A0A3B6C6R6		0	0	0.0006499	1.52353	2	986.588	0.113623	45.7518	0
A0A3B6ENB3	Phosphoenolpyruvate carboxylase OS=Triticum aestivum OX=4565 PE=3 SV=1 - [A0A3B6ENB3_WHEAT]	2.22808	2.17	3	1	3	4	966	110.015	6.43018
	A2	Sequence	# PSMs	# Proteins	# Protein Groups	Protein Group Accessions	Modifications	ΔCn	q-Value	PEP	XCorr	Charge	MH+ [Da]	ΔM [ppm]	RT [min]	# Missed Cleavages
	High	KPSGGIESLR	2	11	3	A0A3B6KHJ0;A0A3B6ENB3;A0A3B6QGE4		0	0	8.394e-05	2.22808	2	1043.58	-0.0413146	18.5585	1
	High	RKPSGGIESLR	1	11	3	A0A3B6KHJ0;A0A3B6ENB3;A0A3B6QGE4		0	0	0.005203	1.72785	3	1199.69	-0.44144	15.271	2
	High	SPLEVFDALK	1	3	1	A0A3B6ENB3		0	0.001	0.02901	1.05083	2	1118.61	-0.401439	75.3467	0
A0A3B6QGE4	Phosphoenolpyruvate carboxylase OS=Triticum aestivum OX=4565 PE=4 SV=1 - [A0A3B6QGE4_WHEAT]	2.22808	2.69	7	1	3	4	782	89.4889	6.84424
	A2	Sequence	# PSMs	# Proteins	# Protein Groups	Protein Group Accessions	Modifications	ΔCn	q-Value	PEP	XCorr	Charge	MH+ [Da]	ΔM [ppm]	RT [min]	# Missed Cleavages
	High	KPSGGIESLR	2	11	3	A0A3B6KHJ0;A0A3B6ENB3;A0A3B6QGE4		0	0	8.394e-05	2.22808	2	1043.58	-0.0413146	18.5585	1
	High	RKPSGGIESLR	1	11	3	A0A3B6KHJ0;A0A3B6ENB3;A0A3B6QGE4		0	0	0.005203	1.72785	3	1199.69	-0.44144	15.271	2
	High	SATPETEYGR	1	10	1	A0A3B6QGE4		0	0.001	0.02461	1.00045	2	1110.51	0.807178	15.4839	0
A0A3B6HPZ5	Heat shock cognate 70 kDa protein OS=Triticum aestivum OX=4565 PE=3 SV=1 - [A0A3B6HPZ5_WHEAT]	2.21077	5.33	4	1	3	3	657	71.8023	5.2876
	A2	Sequence	# PSMs	# Proteins	# Protein Groups	Protein Group Accessions	Modifications	ΔCn	q-Value	PEP	XCorr	Charge	MH+ [Da]	ΔM [ppm]	RT [min]	# Missed Cleavages
	High	ITITNDKGR	1	37	2	A0A3B6NVZ7;A0A3B6HPZ5		0	0	7.921e-06	2.21077	3	1017.57	-0.171143	13.1975	1
	High	VQQLLQDFFNGK	1	39	2	A0A3B6NVZ7;A0A3B6HPZ5		0	0	0.002512	1.31903	2	1436.75	-0.480406	76.3753	0
	High	TQIHDIVLVGGSTR	1	4	1	A0A3B6HPZ5		0	0.001	0.01957	1.00531	3	1495.82	0.432957	43.1365	0
A0A3B6NVZ7	Heat shock cognate 70 kDa protein OS=Triticum aestivum OX=4565 PE=3 SV=1 - [A0A3B6NVZ7_WHEAT]	2.21077	10.19	36	3	5	6	579	63.8795	5.16064
	A2	Sequence	# PSMs	# Proteins	# Protein Groups	Protein Group Accessions	Modifications	ΔCn	q-Value	PEP	XCorr	Charge	MH+ [Da]	ΔM [ppm]	RT [min]	# Missed Cleavages
	High	ITITNDKGR	1	37	2	A0A3B6NVZ7;A0A3B6HPZ5		0	0	7.921e-06	2.21077	3	1017.57	-0.171143	13.1975	1
	High	STVHDVVLVGGSTR	2	31	1	A0A3B6NVZ7		0	0	0.0004075	1.58125	3	1426.76	-0.259875	31.5667	0
	High	ATAGDTHLGGEDFDNR	1	31	1	A0A3B6NVZ7		0	0	0.0009145	1.50061	3	1675.73	-0.257502	24.1885	0
	High	VQQLLQDFFNGK	1	39	2	A0A3B6NVZ7;A0A3B6HPZ5		0	0	0.002512	1.31903	2	1436.75	-0.480406	76.3753	0
	High	LSKEEIEK	1	17	1	A0A3B6NVZ7		0	0.001	0.01745	1.26924	3	975.535	-0.387267	12.3704	1
A0A3B6D421	Protein transport protein Sec24-like At3g07100 OS=Triticum aestivum OX=4565 PE=3 SV=1 - [A0A3B6D421_WHEAT]	2.1903	2.27	10	2	2	2	838	93.5735	6.58057
	A2	Sequence	# PSMs	# Proteins	# Protein Groups	Protein Group Accessions	Modifications	ΔCn	q-Value	PEP	XCorr	Charge	MH+ [Da]	ΔM [ppm]	RT [min]	# Missed Cleavages
	High	NLYVVQHR	1	10	1	A0A3B6D421		0	0	0.00104	2.1903	2	1028.56	-0.796802	20.528	0
	High	AYGTDKEHILR	1	10	1	A0A3B6D421		0	0	0.0003193	1.63485	3	1302.68	0.0680394	18.4503	1
W5AFW9	Actin OS=Triticum aestivum OX=4565 PE=3 SV=1 - [W5AFW9_WHEAT]	2.17592	8.24	23	3	3	3	376	41.5487	5.47803
	A2	Sequence	# PSMs	# Proteins	# Protein Groups	Protein Group Accessions	Modifications	ΔCn	q-Value	PEP	XCorr	Charge	MH+ [Da]	ΔM [ppm]	RT [min]	# Missed Cleavages
	High	AGFAGDDAPR	1	23	1	W5AFW9		0	0	3.195e-05	2.17592	2	976.449	0.374554	18.7111	0
	High	GYSLTTTAER	1	1	1	W5AFW9		0	0	0.005095	1.3394	2	1098.54	-0.298007	25.3291	0
	High	DAYVGDEAQAK	1	1	1	W5AFW9		0	0.001	0.01744	1.04588	2	1166.53	0.258152	16.4393	0
H9AXB3	Serpin-N3.2 OS=Triticum aestivum OX=4565 PE=2 SV=1 - [H9AXB3_WHEAT]	2.16585	5.28	3	1	2	2	398	42.9694	5.32568
	A2	Sequence	# PSMs	# Proteins	# Protein Groups	Protein Group Accessions	Modifications	ΔCn	q-Value	PEP	XCorr	Charge	MH+ [Da]	ΔM [ppm]	RT [min]	# Missed Cleavages
	High	LSIAHQTR	1	8	2	A0A3B6MWJ8;H9AXB3		0	0	0.002464	2.16585	3	925.521	-0.125762	13.9551	0
	High	DILPAGSIDNTTR	1	2	1	H9AXB3		0	0	0.003343	1.18384	2	1372.71	-0.206018	45.1732	0
A0A3B6GVN5	Trehalose-phosphatase OS=Triticum aestivum OX=4565 PE=3 SV=1 - [A0A3B6GVN5_WHEAT]	2.14894	4.01	6	3	3	3	698	78.7546	6.94678
	A2	Sequence	# PSMs	# Proteins	# Protein Groups	Protein Group Accessions	Modifications	ΔCn	q-Value	PEP	XCorr	Charge	MH+ [Da]	ΔM [ppm]	RT [min]	# Missed Cleavages
	High	NIVFIVSGR	1	6	1	A0A3B6GVN5		0	0	8.106e-05	2.14894	2	1004.59	0.0621658	58.5785	0
	High	AVLVQIAKPVR	1	6	1	A0A3B6GVN5		0	0	6.794e-05	1.32938	3	1193.77	-0.152516	39.5608	1
	High	TPSAEVLR	1	4	1	A0A3B6GVN5		0	0.001	0.03007	1.3817	2	872.484	-0.165308	22.8116	0
A0A3B5ZU94	Low-temperature-induced 65 kDa protein OS=Triticum aestivum OX=4565 PE=4 SV=1 - [A0A3B5ZU94_WHEAT]	2.14693	3.67	12	2	2	2	599	61.2228	4.98291
	A2	Sequence	# PSMs	# Proteins	# Protein Groups	Protein Group Accessions	Modifications	ΔCn	q-Value	PEP	XCorr	Charge	MH+ [Da]	ΔM [ppm]	RT [min]	# Missed Cleavages
	High	GAVTSLTGGNR	1	5	1	A0A3B5ZU94		0	0	2.113e-06	2.14693	2	1032.54	-0.0395244	20.6359	0
	High	VAGVGTAVASK	1	12	1	A0A3B5ZU94		0	0	0.008366	1.25423	2	959.552	0.284953	18.7252	0
A0A3B6EFR4	Coatomer subunit beta OS=Triticum aestivum OX=4565 PE=4 SV=1 - [A0A3B6EFR4_WHEAT]	2.13702	2.57	20	2	2	2	857	95.2403	5.47803
	A2	Sequence	# PSMs	# Proteins	# Protein Groups	Protein Group Accessions	Modifications	ΔCn	q-Value	PEP	XCorr	Charge	MH+ [Da]	ΔM [ppm]	RT [min]	# Missed Cleavages
	High	ALASEQDASAR	1	17	1	A0A3B6EFR4		0	0	2.076e-06	2.13702	2	1118.54	0.588106	12.9085	0
	High	NNLQHPNEYIR	1	20	1	A0A3B6EFR4		0	0	0.0008571	1.303	2	1397.69	-0.267091	22.9107	0
A0A3B5YW85	BRO1 domain-containing protein OS=Triticum aestivum OX=4565 PE=4 SV=1 - [A0A3B5YW85_WHEAT]	2.11916	2.74	8	2	2	2	658	71.9251	5.61768
	A2	Sequence	# PSMs	# Proteins	# Protein Groups	Protein Group Accessions	Modifications	ΔCn	q-Value	PEP	XCorr	Charge	MH+ [Da]	ΔM [ppm]	RT [min]	# Missed Cleavages
	High	QLESLGAQR	1	8	1	A0A3B5YW85		0	0	0.0002496	2.11916	2	1001.54	0.346528	20.9732	0
	High	LQQSSEITR	1	8	1	A0A3B5YW85		0	0	0.003981	1.51205	2	1061.56	-0.0772652	14.8984	0
A0A3B5Z1T9	ATP synthase subunit alpha, mitochondrial OS=Triticum aestivum OX=4565 PE=3 SV=1 - [A0A3B5Z1T9_WHEAT]	2.09539	14.29	21	3	3	3	224	24.4498	6.3667
	A2	Sequence	# PSMs	# Proteins	# Protein Groups	Protein Group Accessions	Modifications	ΔCn	q-Value	PEP	XCorr	Charge	MH+ [Da]	ΔM [ppm]	RT [min]	# Missed Cleavages
	High	AVDSLVPIGR	1	19	1	A0A3B5Z1T9		0	0	2.414e-06	2.09539	2	1026.6	0.717909	50.3809	0
	High	VVSVGDGIAR	1	16	1	A0A3B5Z1T9		0	0	0.005484	1.56721	2	972.547	-0.0436897	28.3985	0
	High	VVDALGVPIDGK	1	17	1	A0A3B5Z1T9		0	0.006	0.05085	0.982229	2	1182.67	-0.138846	53.2348	0
A0A3B6U9P0	Beta-amylase OS=Triticum aestivum OX=4565 PE=3 SV=1 - [A0A3B6U9P0_WHEAT]	2.08795	30.93	9	1	11	19	527	58.889	5.37646
	A2	Sequence	# PSMs	# Proteins	# Protein Groups	Protein Group Accessions	Modifications	ΔCn	q-Value	PEP	XCorr	Charge	MH+ [Da]	ΔM [ppm]	RT [min]	# Missed Cleavages
	High	DGYRPIAR	2	11	3	A0A3B6U9P0;A0A3B6KSH4;A0A3B6IYD4		0	0	0.001129	2.08795	3	947.505	-0.493513	16.8092	1
	High	LSNQLVEGQNYVNFK	2	8	3	A0A3B6U9P0;A0A3B6KSH4;A0A3B6IYD4		0	0	0.0001044	1.93362	3	1752.89	0.483699	55.5554	0
	High	HHASLNFTcAEmR	1	6	2	A0A3B6U9P0;A0A3B6IYD4	C9(Carbamidomethyl); M12(Oxidation)	0	0	0.0001065	1.84956	3	1589.69	-1.43504	21.6826	0
	High	HGDKILDEANK	1	13	3	A0A3B6KSH4;A0A3B6U9P0;A0A3B6IYD4		0	0	0.000477	1.837	3	1239.63	0.316288	14.0532	1
	High	mHANLPHDPcVDPVAPLQR	1	8	3	A0A3B6U9P0;A0A3B6KSH4;A0A3B6IYD4	M1(Oxidation); C10(Carbamidomethyl)	0	0	5.744e-07	1.82046	4	2183.05	0.0762514	42.2203	0
	High	HHASLNFTcAEMR	1	6	2	A0A3B6U9P0;A0A3B6IYD4	C9(Carbamidomethyl)	0	0	0.001681	1.47505	3	1573.7	-0.569701	30.2237	0
	High	AAAAMVGHPEWEFPR	1	6	2	A0A3B6U9P0;A0A3B6KSH4		0	0	0.0002617	1.32827	3	1668.8	0.0970601	55.5946	0
	High	AAAAmVGHPEWEFPR	3	6	2	A0A3B6U9P0;A0A3B6KSH4	M5(Oxidation)	0	0	0.002948	1.32258	3	1684.79	0.252373	50.4088	0
	High	NIEYLTLGVDDQPLFHGR	1	15	3	A0A3B6KSH4;A0A3B6U9P0;A0A3B6IYD4		0	0	0.002075	1.29632	3	2087.06	-0.269471	76.7541	0
	High	TRFFVDNGTYLTEQGR	1	8	3	A0A3B6U9P0;A0A3B6KSH4;A0A3B6IYD4		0	0	0.001613	1.24683	3	1903.92	-3.68064	50.3215	1
	High	NVGVSDPDIFYTDQHGTR	1	5	1	A0A3B6U9P0		0	0	1.595e-06	1.21587	3	2020.94	-0.198063	48.1293	0
	High	EGLNmAcENALPR	1	6	2	A0A3B6U9P0;A0A3B6KSH4	M5(Oxidation); C7(Carbamidomethyl)	0	0	0.002881	1.18409	2	1490.67	-1.01976	32.8165	0
	High	MHANLPHDPcVDPVAPLQR	2	8	3	A0A3B6U9P0;A0A3B6KSH4;A0A3B6IYD4	C10(Carbamidomethyl)	0	0	0.01005	1.12426	4	2167.05	0.208834	46.814	0
	High	SGPELTIEmILQAAQPK	1	8	3	A0A3B6U9P0;A0A3B6KSH4;A0A3B6IYD4	M9(Oxidation)	0	0	0.009571	1.10662	2	1841.97	-0.798119	85.4389	0
A0A3B6ELG9	Nucleobase-ascorbate transporter 2 OS=Triticum aestivum OX=4565 PE=4 SV=1 - [A0A3B6ELG9_WHEAT]	2.04553	2.67	4	1	1	1	524	57.0825	7.95752
	A2	Sequence	# PSMs	# Proteins	# Protein Groups	Protein Group Accessions	Modifications	ΔCn	q-Value	PEP	XCorr	Charge	MH+ [Da]	ΔM [ppm]	RT [min]	# Missed Cleavages
	High	LASATPPPAHILSR	1	4	1	A0A3B6ELG9		0	0	5.842e-08	2.04553	3	1430.81	-0.0176563	36.5784	0
A0A3B6LNP8	HATPase_c domain-containing protein OS=Triticum aestivum OX=4565 PE=3 SV=1 - [A0A3B6LNP8_WHEAT]	2.02703	2.34	9	1	1	1	598	68.1698	5.5415
	A2	Sequence	# PSMs	# Proteins	# Protein Groups	Protein Group Accessions	Modifications	ΔCn	q-Value	PEP	XCorr	Charge	MH+ [Da]	ΔM [ppm]	RT [min]	# Missed Cleavages
	High	ELVSNASDALDKLR	1	9	1	A0A3B6LNP8		0	0	2.361e-07	2.02703	3	1530.81	-0.519166	50.4232	1
A0A0C4BKH5	Eukaryotic initiation factor eIF4A OS=Triticum aestivum OX=4565 PE=2 SV=1 - [A0A0C4BKH5_WHEAT]	2.02631	5.8	13	2	2	2	414	46.942	5.47803
	A2	Sequence	# PSMs	# Proteins	# Protein Groups	Protein Group Accessions	Modifications	ΔCn	q-Value	PEP	XCorr	Charge	MH+ [Da]	ΔM [ppm]	RT [min]	# Missed Cleavages
	High	ILASGVHVVVGTPGR	1	7	1	A0A0C4BKH5		0	0	2.581e-08	2.02631	2	1461.85	0.0725547	43.1998	0
	High	DELTLEGIK	1	13	1	A0A0C4BKH5		0	0.007	0.07541	1.18544	2	1017.55	-0.0688794	48.7158	0
A0A3B6QIX5	Tripeptidyl-peptidase II OS=Triticum aestivum OX=4565 PE=3 SV=1 - [A0A3B6QIX5_WHEAT]	2.0236	6.28	8	6	6	6	1226	134.045	6.55127
	A2	Sequence	# PSMs	# Proteins	# Protein Groups	Protein Group Accessions	Modifications	ΔCn	q-Value	PEP	XCorr	Charge	MH+ [Da]	ΔM [ppm]	RT [min]	# Missed Cleavages
	High	QLVLFIER	1	8	1	A0A3B6QIX5		0	0	0.002899	2.0236	2	1017.61	0.947043	68.5446	0
	High	FIDIVNEVVDKHR	1	8	1	A0A3B6QIX5		0	0	0.001717	1.4899	3	1583.85	-0.0336151	59.7307	1
	High	ISISQVGK	1	8	1	A0A3B6QIX5		0	0	0.01242	1.22963	2	831.493	-0.250878	27.0051	0
	High	VPITIIKPIALSGEPPVLSLSK	1	6	1	A0A3B6QIX5		0	0	0.009475	1.21336	3	2272.39	-0.625701	82.4823	1
	High	ADADGAIVGASGAR	1	8	1	A0A3B6QIX5		0	0.006	0.05188	1.21859	2	1230.61	-0.630842	22.4764	0
	High	LTTGHGLLQVDR	1	8	1	A0A3B6QIX5		0	0.007	0.06826	1.11314	3	1309.72	-0.401541	34.4101	0
A0A3B6FHU0	Ubiquitin carboxyl-terminal hydrolase OS=Triticum aestivum OX=4565 PE=3 SV=1 - [A0A3B6FHU0_WHEAT]	2.01577	6.57	7	6	6	7	776	86.2705	5.13525
	A2	Sequence	# PSMs	# Proteins	# Protein Groups	Protein Group Accessions	Modifications	ΔCn	q-Value	PEP	XCorr	Charge	MH+ [Da]	ΔM [ppm]	RT [min]	# Missed Cleavages
	High	YSAPSQEGQEGIRPR	1	6	1	A0A3B6FHU0		0	0	2.06e-08	2.01577	3	1674.82	0.255613	19.3546	1
	High	SENPVYLHIVQR	1	7	1	A0A3B6FHU0		0	0	0.0004061	1.55142	3	1454.78	0.215126	44.2561	0
	High	VILAESADRK	1	7	1	A0A3B6FHU0		0	0	0.006012	1.52965	3	1101.63	-0.272856	17.8586	1
	High	VRIPEPTNR	1	7	1	A0A3B6FHU0		0	0.001	0.03251	1.58118	2	1081.61	-0.0625424	21.7056	1
	High	LAVDKVILAESADR	2	7	1	A0A3B6FHU0		0	0.001	0.03435	1.22078	3	1499.84	0.303424	50.5294	1
	High	VILAESADR	1	7	1	A0A3B6FHU0		0	0.003	0.03694	1.59684	2	973.531	-0.483752	23.9268	0
A0A3B6KNF4	Globulin-2 OS=Triticum aestivum OX=4565 PE=4 SV=1 - [A0A3B6KNF4_WHEAT]	1.99569	10.2	1	3	4	4	500	56.2072	7.44482
	A2	Sequence	# PSMs	# Proteins	# Protein Groups	Protein Group Accessions	Modifications	ΔCn	q-Value	PEP	XCorr	Charge	MH+ [Da]	ΔM [ppm]	RT [min]	# Missed Cleavages
	High	VAYLDAAPR	1	1	1	A0A3B6KNF4		0	0	1.251e-05	1.99569	2	975.524	-1.67477	32.8906	0
	High	GGGGSGSEKEDIQPR	1	1	1	A0A3B6KNF4		0	0	0.001346	1.59348	3	1473.69	0.327224	11.0582	1
	High	EGEGVLVLLR	1	3	2	A0A3B6MYZ0;A0A3B6KNF4		0	0	0.00469	1.57928	2	1084.64	-0.220759	71.4249	0
	High	AFLQPSHHDADEIAFVR	1	1	1	A0A3B6KNF4		0	0	0.0004054	1.02885	4	1952.96	1.01298	50.7426	0
A0A3B5ZP43	Cupin type-1 domain-containing protein OS=Triticum aestivum OX=4565 PE=3 SV=1 - [A0A3B5ZP43_WHEAT]	1.97496	8.84	2	1	5	5	577	64.8858	6.91748
	A2	Sequence	# PSMs	# Proteins	# Protein Groups	Protein Group Accessions	Modifications	ΔCn	q-Value	PEP	XCorr	Charge	MH+ [Da]	ΔM [ppm]	RT [min]	# Missed Cleavages
	High	HTQGEQPQmGWSQAK	1	1	1	A0A3B5ZP43	M9(Oxidation)	0	0	4.99e-06	1.97882	3	1728.78	0.351179	15.5416	0
	High	LQASTPLR	1	3	2	A0A3B5ZP43;A0A3B5XV32		0	0	0.006886	1.97496	2	885.516	0.372962	22.6504	0
	High	SSQLHSSQNIFSGFDVR	1	3	2	A0A3B5ZP43;A0A3B5XV32		0	0	0.002264	1.2921	3	1908.92	0.0769009	58.7583	0
	High	EFLFAGNYR	1	2	2	A0A3B5ZP43;A0A3B5XV32		0	0.001	0.03313	1.57739	2	1116.55	0.0891856	57.9307	0
	High	HKEFLFAGNYR	1	2	2	A0A3B5ZP43;A0A3B5XV32		0	0.001	0.0221	0.950302	2	1381.7	1.34561	35.4965	1
A0A3B5XV32	11S globulin OS=Triticum aestivum OX=4565 PE=3 SV=1 - [A0A3B5XV32_WHEAT]	1.97496	8.64	2	1	5	5	567	63.8274	7.13721
	A2	Sequence	# PSMs	# Proteins	# Protein Groups	Protein Group Accessions	Modifications	ΔCn	q-Value	PEP	XCorr	Charge	MH+ [Da]	ΔM [ppm]	RT [min]	# Missed Cleavages
	High	LQASTPLR	1	3	2	A0A3B5ZP43;A0A3B5XV32		0	0	0.006886	1.97496	2	885.516	0.372962	22.6504	0
	High	EPESYPHTQYEER	1	1	1	A0A3B5XV32		0	0	0.001243	1.42759	3	1664.72	0.319053	18.2058	0
	High	SSQLHSSQNIFSGFDVR	1	3	2	A0A3B5ZP43;A0A3B5XV32		0	0	0.002264	1.2921	3	1908.92	0.0769009	58.7583	0
	High	EFLFAGNYR	1	2	2	A0A3B5ZP43;A0A3B5XV32		0	0.001	0.03313	1.57739	2	1116.55	0.0891856	57.9307	0
	High	HKEFLFAGNYR	1	2	2	A0A3B5ZP43;A0A3B5XV32		0	0.001	0.0221	0.950302	2	1381.7	1.34561	35.4965	1
A0A3B5YZ17	AMP deaminase OS=Triticum aestivum OX=4565 PE=3 SV=1 - [A0A3B5YZ17_WHEAT]	1.96127	3.3	11	3	3	3	848	95.3393	7.13721
	A2	Sequence	# PSMs	# Proteins	# Protein Groups	Protein Group Accessions	Modifications	ΔCn	q-Value	PEP	XCorr	Charge	MH+ [Da]	ΔM [ppm]	RT [min]	# Missed Cleavages
	High	QDNLIQGR	1	11	1	A0A3B5YZ17		0	0.001	0.02609	1.96127	2	943.496	0.0442689	19.3079	0
	High	LQVGPEGNK	1	6	1	A0A3B5YZ17		0	0.003	0.04035	1.47376	2	941.504	-0.980676	18.3534	0
	High	RVGLIRPNSPK	1	6	1	A0A3B5YZ17		0	0.006	0.05163	1.27838	3	1236.75	0.191657	17.4032	2
A0A3B6CE80	Adenosylhomocysteinase OS=Triticum aestivum OX=4565 PE=3 SV=1 - [A0A3B6CE80_WHEAT]	1.96101	3.61	10	2	2	2	471	51.6512	5.78271
	A2	Sequence	# PSMs	# Proteins	# Protein Groups	Protein Group Accessions	Modifications	ΔCn	q-Value	PEP	XCorr	Charge	MH+ [Da]	ΔM [ppm]	RT [min]	# Missed Cleavages
	High	TGIIVLAEGR	1	5	1	A0A3B6CE80		0	0	3.054e-05	1.96101	2	1028.61	-0.494552	51.8736	0
	High	IVLTIIR	1	10	1	A0A3B6CE80		0	0.007	0.07352	1.5595	2	827.571	0.0681469	59.9861	0
A0A3B6EN11	Methanethiol oxidase OS=Triticum aestivum OX=4565 PE=3 SV=1 - [A0A3B6EN11_WHEAT]	1.94199	1.62	3	1	1	1	494	54.0747	5.80811
	A2	Sequence	# PSMs	# Proteins	# Protein Groups	Protein Group Accessions	Modifications	ΔCn	q-Value	PEP	XCorr	Charge	MH+ [Da]	ΔM [ppm]	RT [min]	# Missed Cleavages
	High	GPGYATPR	1	3	1	A0A3B6EN11		0	0	0.004168	1.94199	2	818.416	0.613287	14.3826	0
A0A3B6KDF6	Pyrophosphate--fructose 6-phosphate 1-phosphotransferase subunit alpha OS=Triticum aestivum OX=4565 GN=PFP-ALPHA PE=3 SV=1 - [A0A3B6KDF6_WHEAT]	1.91301	5.45	12	3	3	3	606	65.8899	7.54736
	A2	Sequence	# PSMs	# Proteins	# Protein Groups	Protein Group Accessions	Modifications	ΔCn	q-Value	PEP	XCorr	Charge	MH+ [Da]	ΔM [ppm]	RT [min]	# Missed Cleavages
	High	VGVVFSGR	1	12	1	A0A3B6KDF6		0	0	0.005626	1.91301	2	820.468	0.181239	32.3122	0
	High	NQGGFDLLGR	1	9	1	A0A3B6KDF6		0	0	0.00229	1.10436	2	1076.55	0.336588	52.7713	0
	High	LVTFLTPDGAAGAGK	1	3	1	A0A3B6KDF6		0	0.008	0.08012	1.01444	2	1417.77	-0.63022	59.5581	0
A0A3B6QNG6	Aspartic proteinase oryzasin-1 OS=Triticum aestivum OX=4565 PE=3 SV=1 - [A0A3B6QNG6_WHEAT]	1.89646	5.43	4	1	2	2	497	53.8463	7.62061
	A2	Sequence	# PSMs	# Proteins	# Protein Groups	Protein Group Accessions	Modifications	ΔCn	q-Value	PEP	XCorr	Charge	MH+ [Da]	ΔM [ppm]	RT [min]	# Missed Cleavages
	High	NQDFIEATR	1	7	2	A0A3B6EGL9;A0A3B6QNG6		0	0	0.0004423	1.89646	2	1093.53	0.519722	28.8229	0
	High	HAGEGHGGEIVFGGIDPK	1	2	1	A0A3B6QNG6		0	0	3.977e-10	1.84036	3	1776.87	-0.127308	39.7618	0
A0A3B6PGB3	Potassium channel OS=Triticum aestivum OX=4565 PE=3 SV=1 - [A0A3B6PGB3_WHEAT]	1.87803	0.96	1	1	1	1	836	93.8394	8.22119
	A2	Sequence	# PSMs	# Proteins	# Protein Groups	Protein Group Accessions	Modifications	ΔCn	q-Value	PEP	XCorr	Charge	MH+ [Da]	ΔM [ppm]	RT [min]	# Missed Cleavages
	High	RGDLDTLR	1	1	1	A0A3B6PGB3		0	0.003	0.04594	1.87803	2	945.511	-0.573816	17.5114	1
A0A3B6DIN8	Polyubiquitin OS=Triticum aestivum OX=4565 PE=4 SV=1 - [A0A3B6DIN8_WHEAT]	1.87786	28.95	90	2	2	3	228	25.5377	7.48877
	A2	Sequence	# PSMs	# Proteins	# Protein Groups	Protein Group Accessions	Modifications	ΔCn	q-Value	PEP	XCorr	Charge	MH+ [Da]	ΔM [ppm]	RT [min]	# Missed Cleavages
	High	IQDKEGIPPDQQR	2	75	1	A0A3B6DIN8		0	0	0.0002143	1.94165	3	1523.78	-0.645232	16.7156	1
	High	ESTLHLVLR	1	89	1	A0A3B6DIN8		0	0	0.003865	1.87786	2	1067.62	0.0804669	43.1753	0
A0A3B6RKE1	Glyceraldehyde-3-phosphate dehydrogenase OS=Triticum aestivum OX=4565 PE=3 SV=1 - [A0A3B6RKE1_WHEAT]	1.87263	2.7	3	1	1	1	333	36.1916	6.88818
	A2	Sequence	# PSMs	# Proteins	# Protein Groups	Protein Group Accessions	Modifications	ΔCn	q-Value	PEP	XCorr	Charge	MH+ [Da]	ΔM [ppm]	RT [min]	# Missed Cleavages
	High	AASYDDIKK	1	3	1	A0A3B6RKE1		0	0	0.01432	1.87263	2	1010.51	-1.36335	13.4057	1
A0A3B6SIR8	Heat shock protein 90 OS=Triticum aestivum OX=4565 PE=3 SV=1 - [A0A3B6SIR8_WHEAT]	1.84086	12.09	4	3	8	9	645	74.2989	5.12256
	A2	Sequence	# PSMs	# Proteins	# Protein Groups	Protein Group Accessions	Modifications	ΔCn	q-Value	PEP	XCorr	Charge	MH+ [Da]	ΔM [ppm]	RT [min]	# Missed Cleavages
	High	DTTGEPLGR	1	4	1	A0A3B6SIR8		0	0	0.002372	1.84086	2	945.463	-0.366873	16.663	0
	High	ELISNASDALDKIR	1	10	2	A0A3B6SIR8;A0A3B6RS92		0	0	0.00336	1.27982	2	1544.83	-0.16635	53.0581	1
	High	ELISNASDALDK	1	10	2	A0A3B6SIR8;A0A3B6RS92		0	0	0.01268	1.2156	2	1275.64	-0.385521	38.4888	0
	High	SGDELTSLKDYVTR	1	14	2	A0A3B6KK83;A0A3B6SIR8		0	0	0.01091	1.19569	3	1583.79	-0.789344	53.2183	1
	High	SKLDAQPELFIR	2	6	2	A0A3B6SIR8;A0A3B6D503		0	0	0.00813	0.8984	2	1416.78	-0.529527	51.7308	1
	High	LGVHEDSTNR	1	4	1	A0A3B6SIR8		0	0.003	0.0438	1.27592	3	1127.54	-0.876135	11.0004	0
	High	AVENSPFLEK	1	10	2	A0A3B6KK83;A0A3B6SIR8		0	0.003	0.04102	1.23616	2	1133.59	1.41449	35.9581	0
	High	EVLGDRVEK	1	4	1	A0A3B6SIR8		0	0.003	0.03705	1.10133	3	1044.57	-0.298605	16.2561	1
A0A3B6NT42	Ge1_WD40 domain-containing protein OS=Triticum aestivum OX=4565 PE=3 SV=1 - [A0A3B6NT42_WHEAT]	1.84001	1.97	17	2	2	2	1016	110.073	5.59229
	A2	Sequence	# PSMs	# Proteins	# Protein Groups	Protein Group Accessions	Modifications	ΔCn	q-Value	PEP	XCorr	Charge	MH+ [Da]	ΔM [ppm]	RT [min]	# Missed Cleavages
	High	VLNINTALR	1	17	1	A0A3B6NT42		0	0	0.0114	1.84001	2	1013.61	0.0254446	48.166	0
	High	YTSDPGLVLGR	1	17	1	A0A3B6NT42		0	0	0.0002522	1.34665	2	1177.62	-0.474034	43.7291	0
A0A3B6FNK3	NAB domain-containing protein OS=Triticum aestivum OX=4565 PE=4 SV=1 - [A0A3B6FNK3_WHEAT]	1.83767	0.68	3	1	1	1	1318	150.477	4.90674
	A2	Sequence	# PSMs	# Proteins	# Protein Groups	Protein Group Accessions	Modifications	ΔCn	q-Value	PEP	XCorr	Charge	MH+ [Da]	ΔM [ppm]	RT [min]	# Missed Cleavages
	High	GAAEEEKLR	1	3	1	A0A3B6FNK3		0	0	1.594e-05	1.83767	2	1002.52	0.629438	10.8029	1
A0A3B6ASY6	4-alpha-glucanotransferase OS=Triticum aestivum OX=4565 PE=3 SV=1 - [A0A3B6ASY6_WHEAT]	1.83206	3.49	4	3	3	3	918	104.877	6.48096
	A2	Sequence	# PSMs	# Proteins	# Protein Groups	Protein Group Accessions	Modifications	ΔCn	q-Value	PEP	XCorr	Charge	MH+ [Da]	ΔM [ppm]	RT [min]	# Missed Cleavages
	High	HILLSDGSLR	1	4	1	A0A3B6ASY6		0	0	0.0004058	1.83206	2	1110.63	2.53084	35.8594	0
	High	LVAADALHHDIIR	1	4	1	A0A3B6ASY6		0	0	0.0006965	1.04662	3	1443.81	-0.00380072	40.8949	0
	High	IDHILGFFR	1	4	1	A0A3B6ASY6		0	0.001	0.02806	1.24925	2	1117.62	0.056141	65.1105	0
A0A3B5Z0J7	Ribos_L4_asso_C domain-containing protein OS=Triticum aestivum OX=4565 PE=3 SV=1 - [A0A3B5Z0J7_WHEAT]	1.82555	13.82	12	4	4	4	369	40.4035	10.4478
	A2	Sequence	# PSMs	# Proteins	# Protein Groups	Protein Group Accessions	Modifications	ΔCn	q-Value	PEP	XCorr	Charge	MH+ [Da]	ΔM [ppm]	RT [min]	# Missed Cleavages
	High	QLGAYADAEK	1	10	1	A0A3B5Z0J7		0	0	0.002631	1.82555	2	1065.52	0.00418838	20.3801	0
	High	LNLLDLAPGGHLGR	1	12	1	A0A3B5Z0J7		0	0	0.000798	1.49308	2	1445.82	-0.145347	73.4011	0
	High	NLPGVDVANVER	1	12	1	A0A3B5Z0J7		0	0	0.004277	0.900381	2	1282.67	-0.25812	46.8244	0
	High	KAGHQTSAESWGTGR	1	10	1	A0A3B5Z0J7		0	0.001	0.01877	1.10254	3	1572.75	-1.14729	12.3253	1
A0A3B6JR20	AAI domain-containing protein OS=Triticum aestivum OX=4565 PE=3 SV=1 - [A0A3B6JR20_WHEAT]	1.78364	14.88	1	1	2	2	168	18.3062	7.44482
	A2	Sequence	# PSMs	# Proteins	# Protein Groups	Protein Group Accessions	Modifications	ΔCn	q-Value	PEP	XCorr	Charge	MH+ [Da]	ΔM [ppm]	RT [min]	# Missed Cleavages
	High	TDLLPHcR	1	1	1	A0A3B6JR20	C7(Carbamidomethyl)	0	0.001	0.03203	1.78364	2	1011.5	0.432885	24.0846	0
	High	LLVAPGQcNLATIHNVR	1	2	2	P17314;A0A3B6JR20	C8(Carbamidomethyl)	0	0.001	0.01898	1.11435	3	1876.02	-0.97302	51.4203	0
A0A3B6GSK9	Galactinol--sucrose galactosyltransferase OS=Triticum aestivum OX=4565 PE=3 SV=1 - [A0A3B6GSK9_WHEAT]	1.77281	7.46	5	5	5	5	751	81.9376	6.13818
	A2	Sequence	# PSMs	# Proteins	# Protein Groups	Protein Group Accessions	Modifications	ΔCn	q-Value	PEP	XCorr	Charge	MH+ [Da]	ΔM [ppm]	RT [min]	# Missed Cleavages
	High	SLAEGGAPPR	1	2	1	A0A3B6GSK9		0	0	7.922e-05	1.77281	2	954.5	0.098004	16.2792	0
	High	LTGIKENTK	1	5	1	A0A3B6GSK9		0	0	0.003252	1.29336	2	1003.58	-0.534037	11.8676	1
	High	KLVLPDGSVLR	1	5	1	A0A3B6GSK9		0	0.001	0.0311	1.34215	2	1196.74	-0.0582558	51.3847	1
	High	IHDEAPGTLTGSVR	1	5	1	A0A3B6GSK9		0	0.001	0.02549	0.985164	2	1452.74	-1.18539	25.9637	0
	High	TNEDDKAVVALR	1	2	1	A0A3B6GSK9		0	0.003	0.04438	1.14582	2	1330.7	0.109237	24.9687	1
A0A3B6DDM1	1,4-alpha-glucan branching enzyme OS=Triticum aestivum OX=4565 PE=3 SV=1 - [A0A3B6DDM1_WHEAT]	1.76959	2.81	9	3	3	4	819	92.4794	5.77002
	A2	Sequence	# PSMs	# Proteins	# Protein Groups	Protein Group Accessions	Modifications	ΔCn	q-Value	PEP	XCorr	Charge	MH+ [Da]	ΔM [ppm]	RT [min]	# Missed Cleavages
	High	ELVVGEKPR	2	7	1	A0A3B6DDM1		0	0	0.0004074	1.91467	3	1026.59	-0.305907	18.5156	1
	High	INSYANFRDEVLPR	1	9	1	A0A3B6DDM1		0	0	5.002e-05	1.42914	3	1693.87	2.22488	49.4473	1
	High	INSYANFR	1	9	1	A0A3B6DDM1		0	0	0.002765	1.42707	2	984.491	1.19052	28.288	0
A0A3B6NQQ1	Far upstream element-binding protein 2 OS=Triticum aestivum OX=4565 PE=4 SV=1 - [A0A3B6NQQ1_WHEAT]	1.76704	2.99	9	2	2	2	670	68.4333	5.43994
	A2	Sequence	# PSMs	# Proteins	# Protein Groups	Protein Group Accessions	Modifications	ΔCn	q-Value	PEP	XCorr	Charge	MH+ [Da]	ΔM [ppm]	RT [min]	# Missed Cleavages
	High	SVDLSGTPDQINR	1	9	1	A0A3B6NQQ1		0	0	0.002858	1.54739	2	1401.7	1.2447	33.325	0
	High	VGLVIGK	1	9	1	A0A3B6NQQ1		0	0.003	0.03915	1.76704	2	685.461	0.192175	35.0668	0
A0A3B6D7P2	Sec16_C domain-containing protein OS=Triticum aestivum OX=4565 PE=3 SV=1 - [A0A3B6D7P2_WHEAT]	1.76041	2.51	17	2	2	2	917	99.5897	4.93213
	A2	Sequence	# PSMs	# Proteins	# Protein Groups	Protein Group Accessions	Modifications	ΔCn	q-Value	PEP	XCorr	Charge	MH+ [Da]	ΔM [ppm]	RT [min]	# Missed Cleavages
	High	GAVNQcLAANR	1	17	1	A0A3B6D7P2	C6(Carbamidomethyl)	0	0	7.265e-06	1.76041	2	1173.58	0.327385	18.1917	0
	High	IAFSTEENDATR	1	13	1	A0A3B6D7P2		0	0	0.0001064	1.50706	2	1353.63	0.224779	29.2323	0
A0A3B6QJM9	Trehalose-phosphatase OS=Triticum aestivum OX=4565 PE=3 SV=1 - [A0A3B6QJM9_WHEAT]	1.74802	8.01	4	4	4	4	537	59.733	6.17627
	A2	Sequence	# PSMs	# Proteins	# Protein Groups	Protein Group Accessions	Modifications	ΔCn	q-Value	PEP	XCorr	Charge	MH+ [Da]	ΔM [ppm]	RT [min]	# Missed Cleavages
	High	AVLVQITNPAR	1	4	1	A0A3B6QJM9		0	0	0.0001695	1.74802	2	1181.7	0.0859873	46.683	0
	High	DVQEVQDEAR	1	4	1	A0A3B6QJM9		0	0	0.0006715	1.35191	2	1188.55	-0.0516896	16.8365	0
	High	LSVEHIVPSFR	1	4	1	A0A3B6QJM9		0	0	0.007356	1.22668	2	1283.71	-0.920025	56.3514	0
	High	QESTALGDAPK	1	4	1	A0A3B6QJM9		0	0	0.005069	0.972826	2	1116.55	0.171085	17.9027	0
P17314	Alpha-amylase/trypsin inhibitor CM3 OS=Triticum aestivum OX=4565 PE=1 SV=1 - [IAAC3_WHEAT]	1.73968	14.88	1	1	2	2	168	18.2091	7.44482
	A2	Sequence	# PSMs	# Proteins	# Protein Groups	Protein Group Accessions	Modifications	ΔCn	q-Value	PEP	XCorr	Charge	MH+ [Da]	ΔM [ppm]	RT [min]	# Missed Cleavages
	High	LLVAPGQcNLATIHNVR	1	2	2	P17314;A0A3B6JR20	C8(Carbamidomethyl)	0	0.001	0.01898	1.11435	3	1876.02	-0.97302	51.4203	0
	High	TNLLPHcR	1	1	1	P17314	C7(Carbamidomethyl)	0	0.005	0.04887	1.73968	2	1010.52	-1.36759	20.634	0
A0A3B6EN98	Aspartate aminotransferase OS=Triticum aestivum OX=4565 PE=3 SV=1 - [A0A3B6EN98_WHEAT]	1.72743	2.63	4	1	1	1	380	42.0405	7.63525
	A2	Sequence	# PSMs	# Proteins	# Protein Groups	Protein Group Accessions	Modifications	ΔCn	q-Value	PEP	XCorr	Charge	MH+ [Da]	ΔM [ppm]	RT [min]	# Missed Cleavages
	High	VFTLAGLTAR	1	4	1	A0A3B6EN98		0	0	9.482e-06	1.72743	2	1048.62	0.374536	65.0737	0
A0A3B5XY18	Malate dehydrogenase OS=Triticum aestivum OX=4565 PE=3 SV=1 - [A0A3B5XY18_WHEAT]	1.72181	10.98	3	3	3	3	328	35.052	6.31592
	A2	Sequence	# PSMs	# Proteins	# Protein Groups	Protein Group Accessions	Modifications	ΔCn	q-Value	PEP	XCorr	Charge	MH+ [Da]	ΔM [ppm]	RT [min]	# Missed Cleavages
	High	LGVQVSDVK	1	3	1	A0A3B5XY18		0	0	0.002584	1.72181	2	944.541	-0.0498031	30.479	0
	High	AQASALEAHAAPNcK	1	3	1	A0A3B5XY18	C14(Carbamidomethyl)	0	0	0.0006352	1.41943	3	1538.74	0.156038	17.1161	0
	High	MDATAQELSEEK	1	3	1	A0A3B5XY18		0	0.003	0.0454	0.913243	2	1351.6	-0.451164	24.4207	0
A0A3B6HP22	AAI domain-containing protein OS=Triticum aestivum OX=4565 PE=4 SV=1 - [A0A3B6HP22_WHEAT]	1.72054	7.44	5	1	1	1	121	13.8342	9.14404
	A2	Sequence	# PSMs	# Proteins	# Protein Groups	Protein Group Accessions	Modifications	ΔCn	q-Value	PEP	XCorr	Charge	MH+ [Da]	ΔM [ppm]	RT [min]	# Missed Cleavages
	High	EFIAGIVGR	1	5	1	A0A3B6HP22		0	0	2.862e-05	1.72054	2	961.546	-1.06233	53.0208	0
A0A3B5Y7B2	Glucose-1-phosphate adenylyltransferase OS=Triticum aestivum OX=4565 PE=3 SV=1 - [A0A3B5Y7B2_WHEAT]	1.71385	11.3	7	5	5	7	522	57.7298	6.68311
	A2	Sequence	# PSMs	# Proteins	# Protein Groups	Protein Group Accessions	Modifications	ΔCn	q-Value	PEP	XCorr	Charge	MH+ [Da]	ΔM [ppm]	RT [min]	# Missed Cleavages
	High	EGVQEADRPEEGYYIR	1	5	1	A0A3B5Y7B2		0	0	5.605e-06	1.82254	3	1910.89	-0.414023	32.7106	1
	High	YAELHDFGSEILPR	2	7	1	A0A3B5Y7B2		0	0	5.009e-06	1.71385	2	1646.82	0.0419666	60.1429	0
	High	SGIVVIQK	1	5	1	A0A3B5Y7B2		0	0	0.003156	1.42295	2	843.531	1.03966	31.2023	0
	High	IEHSIIGVR	2	6	1	A0A3B5Y7B2		0	0.003	0.03775	1.0678	2	1023.6	0.40739	27.2567	0
	High	ATPAVPIGGcYR	1	7	1	A0A3B5Y7B2	C10(Carbamidomethyl)	0	0.008	0.08011	0.908229	2	1261.63	-6.89784	39.4141	0
A0A3B6CDV0	Protein argonaute 2-like OS=Triticum aestivum OX=4565 PE=3 SV=1 - [A0A3B6CDV0_WHEAT]	1.71141	0.88	6	1	1	1	1017	109.68	9.34912
	A2	Sequence	# PSMs	# Proteins	# Protein Groups	Protein Group Accessions	Modifications	ΔCn	q-Value	PEP	XCorr	Charge	MH+ [Da]	ΔM [ppm]	RT [min]	# Missed Cleavages
	High	DGPVLDIVR	1	6	1	A0A3B6CDV0		0	0	0.005395	1.71141	2	983.551	-0.652838	53.9844	0
A0A3B6KHQ2	Proton pump-interactor OS=Triticum aestivum OX=4565 PE=4 SV=1 - [A0A3B6KHQ2_WHEAT]	1.69752	3.88	3	1	2	2	618	69.7845	8.96826
	A2	Sequence	# PSMs	# Proteins	# Protein Groups	Protein Group Accessions	Modifications	ΔCn	q-Value	PEP	XCorr	Charge	MH+ [Da]	ΔM [ppm]	RT [min]	# Missed Cleavages
	High	EAAAPQVVAPK	1	3	1	A0A3B6KHQ2		0	0	0.001383	1.69752	2	1080.6	-0.0623476	24.3065	0
	High	ISHESISLDEEKR	1	6	2	A0A3B6LLM1;A0A3B6KHQ2		0	0	0.0002675	1.44661	3	1542.78	1.00315	20.2262	1
A0A3B6TMR7	Elongation factor 1-gamma 2 OS=Triticum aestivum OX=4565 PE=4 SV=1 - [A0A3B6TMR7_WHEAT]	1.69258	9.56	4	1	3	3	408	46.2684	6.80029
	A2	Sequence	# PSMs	# Proteins	# Protein Groups	Protein Group Accessions	Modifications	ΔCn	q-Value	PEP	XCorr	Charge	MH+ [Da]	ΔM [ppm]	RT [min]	# Missed Cleavages
	High	SNFHDVAVK	1	4	1	A0A3B6TMR7		0	0	0.0008926	1.69258	2	1016.52	0.32728	17.8567	0
	High	VDLSDEAQKK	1	5	2	A0A3B6RM24;A0A3B6TMR7		0	0	0.004077	1.48995	2	1132.58	0.124516	14.9108	1
	High	LGYmPYNAQSEEFGIAGLKR	1	3	2	A0A3B6RM24;A0A3B6TMR7	M4(Oxidation)	0	0.003	0.04104	0.867675	3	2260.11	-0.536419	59.7997	1
P04726	Alpha/beta-gliadin clone PW1215 OS=Triticum aestivum OX=4565 PE=3 SV=1 - [GDA6_WHEAT]	1.69126	3.04	1	1	1	1	296	33.9201	8.49951
	A2	Sequence	# PSMs	# Proteins	# Protein Groups	Protein Group Accessions	Modifications	ΔCn	q-Value	PEP	XCorr	Charge	MH+ [Da]	ΔM [ppm]	RT [min]	# Missed Cleavages
	High	NLALQTLPR	1	1	1	P04726		0	0	0.0002941	1.69126	2	1025.61	0.620257	47.2132	0
A0A1D6S518	UTP--glucose-1-phosphate uridylyltransferase OS=Triticum aestivum OX=4565 PE=3 SV=1 - [A0A1D6S518_WHEAT]	1.68218	7.4	5	4	4	4	473	51.6322	5.33838
	A2	Sequence	# PSMs	# Proteins	# Protein Groups	Protein Group Accessions	Modifications	ΔCn	q-Value	PEP	XCorr	Charge	MH+ [Da]	ΔM [ppm]	RT [min]	# Missed Cleavages
	High	LDTLLSQGK	1	3	1	A0A1D6S518		0	0	0.001567	1.68218	2	974.552	0.639707	33.5169	0
	High	LGEISENEK	1	2	1	A0A1D6S518		0	0.001	0.02242	1.42946	2	1018.51	-0.0665517	17.5705	0
	High	GGTLISYEGR	1	5	1	A0A1D6S518		0	0.005	0.0501	1.20463	2	1052.54	-0.33304	32.6016	0
	High	VANFLAR	1	3	1	A0A1D6S518		0	0.007	0.06445	1.10545	2	790.457	0.356363	34.7651	0
A0A3B6I5K9	RuBisCO large subunit-binding protein subunit beta, chloroplastic OS=Triticum aestivum OX=4565 PE=3 SV=1 - [A0A3B6I5K9_WHEAT]	1.68047	5.6	18	3	3	3	554	59.2505	5.92236
	A2	Sequence	# PSMs	# Proteins	# Protein Groups	Protein Group Accessions	Modifications	ΔCn	q-Value	PEP	XCorr	Charge	MH+ [Da]	ΔM [ppm]	RT [min]	# Missed Cleavages
	High	KGVVTLEEGR	1	7	1	A0A3B6I5K9		0	0	0.002064	1.68047	2	1087.62	4.36068	20.3356	1
	High	VEDALNATK	1	18	1	A0A3B6I5K9		0	0.003	0.03691	1.04362	2	960.501	0.932446	17.4616	0
	High	LADLVGVTLGPK	1	11	1	A0A3B6I5K9		0	0.007	0.07277	1.05826	2	1182.71	-0.0382052	64.4592	0
A0A3B6B2K1	MI domain-containing protein OS=Triticum aestivum OX=4565 PE=3 SV=1 - [A0A3B6B2K1_WHEAT]	1.67332	2.35	5	1	2	2	766	84.1857	8.04541
	A2	Sequence	# PSMs	# Proteins	# Protein Groups	Protein Group Accessions	Modifications	ΔCn	q-Value	PEP	XCorr	Charge	MH+ [Da]	ΔM [ppm]	RT [min]	# Missed Cleavages
	High	IGDLHSESR	1	3	1	A0A3B6B2K1		0	0	0.0006747	1.67332	2	1013.5	1.19842	12.3685	0
	High	EAINLALDK	1	6	2	A0A3B6B2K1;A0A3B6C954		0	0.001	0.0257	1.33368	2	986.553	1.61166	43.2121	0
A0A3B6TB89	BAG family molecular chaperone regulator 7 OS=Triticum aestivum OX=4565 PE=4 SV=1 - [A0A3B6TB89_WHEAT]	1.67038	4.43	2	2	2	2	406	45.8654	9.30518
	A2	Sequence	# PSMs	# Proteins	# Protein Groups	Protein Group Accessions	Modifications	ΔCn	q-Value	PEP	XCorr	Charge	MH+ [Da]	ΔM [ppm]	RT [min]	# Missed Cleavages
	High	VAALELAAR	1	1	1	A0A3B6TB89		0	0	0.0003616	1.67038	2	913.545	-1.91988	40.0952	0
	High	TAGVNNAVR	1	2	1	A0A3B6TB89		0	0.001	0.01644	1.39059	2	901.484	-0.765112	12.0613	0
A0A3B6NWH6	Nudix hydrolase domain-containing protein OS=Triticum aestivum OX=4565 PE=4 SV=1 - [A0A3B6NWH6_WHEAT]	1.66578	1.17	6	1	1	1	767	85.8829	5.17334
	A2	Sequence	# PSMs	# Proteins	# Protein Groups	Protein Group Accessions	Modifications	ΔCn	q-Value	PEP	XCorr	Charge	MH+ [Da]	ΔM [ppm]	RT [min]	# Missed Cleavages
	High	AAFPLDKPR	1	6	1	A0A3B6NWH6		0	0.006	0.05429	1.66578	2	1014.57	-0.404929	28.1198	1
A0A3B6FKI5	tRNA exportin OS=Triticum aestivum OX=4565 PE=4 SV=1 - [A0A3B6FKI5_WHEAT]	1.65773	3.69	50	2	2	2	677	76.1215	6.29053
	A2	Sequence	# PSMs	# Proteins	# Protein Groups	Protein Group Accessions	Modifications	ΔCn	q-Value	PEP	XCorr	Charge	MH+ [Da]	ΔM [ppm]	RT [min]	# Missed Cleavages
	High	ITEGFITSR	1	50	1	A0A3B6FKI5		0	0	0.006092	1.65773	2	1023.55	5.42867	36.3345	0
	High	VLQLINITDTGVHAQR	1	50	1	A0A3B6FKI5		0	0	5.113e-06	1.21475	3	1777.99	-0.928991	62.4515	0
A0A3B6GJX5	Eukaryotic translation initiation factor 3 subunit A OS=Triticum aestivum OX=4565 PE=3 SV=1 - [A0A3B6GJX5_WHEAT]	1.63184	1	4	1	1	1	999	115.235	9.34912
	A2	Sequence	# PSMs	# Proteins	# Protein Groups	Protein Group Accessions	Modifications	ΔCn	q-Value	PEP	XCorr	Charge	MH+ [Da]	ΔM [ppm]	RT [min]	# Missed Cleavages
	High	ATLLSELAAK	1	4	1	A0A3B6GJX5		0	0	0.002374	1.63184	2	1016.6	0.0493276	60.0498	0
A0A3B5ZRA1	Glucose and ribitol dehydrogenase OS=Triticum aestivum OX=4565 PE=4 SV=1 - [A0A3B5ZRA1_WHEAT]	1.63102	6.05	1	1	2	2	347	37.4763	8.99756
	A2	Sequence	# PSMs	# Proteins	# Protein Groups	Protein Group Accessions	Modifications	ΔCn	q-Value	PEP	XCorr	Charge	MH+ [Da]	ΔM [ppm]	RT [min]	# Missed Cleavages
	High	ALSmQLAEK	1	3	2	A0A3B5XVL2;A0A3B5ZRA1	M4(Oxidation)	0	0	0.003804	1.63102	2	1006.52	0.277341	20.1636	0
	High	VVEEVASAHGGR	1	1	1	A0A3B5ZRA1		0	0	0.001108	1.4015	2	1210.62	-1.6646	13.4604	0
A0A3B6HUE7	Uncharacterized protein OS=Triticum aestivum OX=4565 PE=4 SV=1 - [A0A3B6HUE7_WHEAT]	1.63068	4.32	5	3	3	3	740	83.5068	6.75635
	A2	Sequence	# PSMs	# Proteins	# Protein Groups	Protein Group Accessions	Modifications	ΔCn	q-Value	PEP	XCorr	Charge	MH+ [Da]	ΔM [ppm]	RT [min]	# Missed Cleavages
	High	LLVPIIVLQNHNR	1	5	1	A0A3B6HUE7		0	0	0.00311	1.57754	3	1528.93	0.428206	76.115	0
	High	IESEEGSVSYR	1	5	1	A0A3B6HUE7		0	0	0.001316	1.35061	2	1255.58	0.48167	19.3565	0
	High	LSNIIFPR	1	5	1	A0A3B6HUE7		0	0.001	0.01596	1.63068	2	959.567	-0.395147	55.5584	0
A0A3B6KF30	Trehalose 6-phosphate phosphatase OS=Triticum aestivum OX=4565 PE=3 SV=1 - [A0A3B6KF30_WHEAT]	1.62767	1.15	3	1	1	1	869	98.1661	6.04932
	A2	Sequence	# PSMs	# Proteins	# Protein Groups	Protein Group Accessions	Modifications	ΔCn	q-Value	PEP	XCorr	Charge	MH+ [Da]	ΔM [ppm]	RT [min]	# Missed Cleavages
	High	AVLVQIANPR	1	3	1	A0A3B6KF30		0	0	7.036e-05	1.62767	2	1080.65	-0.85545	44.4006	0
A0A3B6QKL6	eIF-2B GDP-GTP exchange factor subunit epsilon OS=Triticum aestivum OX=4565 PE=3 SV=1 - [A0A3B6QKL6_WHEAT]	1.62752	5.95	20	4	4	4	723	80.483	4.89404
	A2	Sequence	# PSMs	# Proteins	# Protein Groups	Protein Group Accessions	Modifications	ΔCn	q-Value	PEP	XCorr	Charge	MH+ [Da]	ΔM [ppm]	RT [min]	# Missed Cleavages
	High	HSKPSILTHQTR	1	14	1	A0A3B6QKL6		0	0	0.0003879	1.84909	4	1404.77	-0.00762491	10.6097	1
	High	NVVVPAYSK	1	20	1	A0A3B6QKL6		0	0.001	0.0195	1.52572	2	976.548	1.88518	28.9843	0
	High	EVEETFQR	1	17	1	A0A3B6QKL6		0	0.007	0.06206	1.62752	2	1037.49	0.75845	19.8629	0
	High	GGAAAGDDADELSR	1	8	1	A0A3B6QKL6		0	0.008	0.0762	1.05207	2	1304.57	0.511879	17.5133	0
A0A3B5YUK3	Heat shock 70 kDa protein 14 OS=Triticum aestivum OX=4565 PE=4 SV=1 - [A0A3B5YUK3_WHEAT]	1.61652	2.1	16	2	2	2	762	84.3605	5.19873
	A2	Sequence	# PSMs	# Proteins	# Protein Groups	Protein Group Accessions	Modifications	ΔCn	q-Value	PEP	XCorr	Charge	MH+ [Da]	ΔM [ppm]	RT [min]	# Missed Cleavages
	High	IDVYQNAR	1	16	1	A0A3B5YUK3		0	0	0.00739	1.51669	2	978.499	-1.3084	20.995	0
	High	VGGPIEAR	1	5	1	A0A3B5YUK3		0	0.003	0.04334	1.61652	2	798.447	0.158743	17.193	0
A0A3B6DLJ6	Histone H4 OS=Triticum aestivum OX=4565 PE=3 SV=1 - [A0A3B6DLJ6_WHEAT]	1.61115	21.43	15	2	2	2	84	9.27416	11.2095
	A2	Sequence	# PSMs	# Proteins	# Protein Groups	Protein Group Accessions	Modifications	ΔCn	q-Value	PEP	XCorr	Charge	MH+ [Da]	ΔM [ppm]	RT [min]	# Missed Cleavages
	High	IFLENVIR	1	12	1	A0A3B6DLJ6		0	0	0.0004951	1.61115	2	1003.59	0.255381	65.3516	0
	High	DAVTYTEHAR	1	13	1	A0A3B6DLJ6		0	0	0.001365	1.59013	2	1162.55	0.0984249	15.6254	0
A0A3B6E9P7	Transmembrane protein OS=Triticum aestivum OX=4565 PE=3 SV=1 - [A0A3B6E9P7_WHEAT]	1.61084	1.5	4	1	1	1	599	64.3044	8.83643
	A2	Sequence	# PSMs	# Proteins	# Protein Groups	Protein Group Accessions	Modifications	ΔCn	q-Value	PEP	XCorr	Charge	MH+ [Da]	ΔM [ppm]	RT [min]	# Missed Cleavages
	High	DLVLQLLER	1	4	1	A0A3B6E9P7		0	0	4.638e-05	1.61084	2	1098.65	0.657277	81.3537	0
A0A3B6LGV2	HECT-type E3 ubiquitin transferase OS=Triticum aestivum OX=4565 PE=4 SV=1 - [A0A3B6LGV2_WHEAT]	1.60826	0.25	2	1	1	1	3628	400.929	5.30029
	A2	Sequence	# PSMs	# Proteins	# Protein Groups	Protein Group Accessions	Modifications	ΔCn	q-Value	PEP	XCorr	Charge	MH+ [Da]	ΔM [ppm]	RT [min]	# Missed Cleavages
	High	LQQILSGSR	1	2	1	A0A3B6LGV2		0	0	0.0128	1.60826	2	1001.57	-0.0221625	27.3507	0
P10385	Glutenin, low molecular weight subunit OS=Triticum aestivum OX=4565 PE=3 SV=1 - [GLTA_WHEAT]	0	3.37	1	1	1	1	356	40.9943	8.67529
	A2	Sequence	# PSMs	# Proteins	# Protein Groups	Protein Group Accessions	Modifications	ΔCn	q-Value	PEP	XCorr	Charge	MH+ [Da]	ΔM [ppm]	RT [min]	# Missed Cleavages
	High	QIPEQSRHESIR	1	1	1	P10385		0	0	0.0001906	1.70926	3	1479.77	0.212476	12.8507	1
P16159	Alpha-amylase/trypsin inhibitor CM16 OS=Triticum aestivum OX=4565 PE=1 SV=1 - [IAC16_WHEAT]	0	7.69	1	1	1	1	143	15.7716	5.41455
	A2	Sequence	# PSMs	# Proteins	# Protein Groups	Protein Group Accessions	Modifications	ΔCn	q-Value	PEP	XCorr	Charge	MH+ [Da]	ΔM [ppm]	RT [min]	# Missed Cleavages
	High	IETPGSPYLAK	1	1	1	P16159		0	0.001	0.02796	0.909845	2	1175.63	0.0626076	38.4178	0
Q10464	Puroindoline-B OS=Triticum aestivum OX=4565 GN=PINB PE=1 SV=1 - [PUIB_WHEAT]	0	6.08	1	1	1	1	148	16.7812	8.73389
	A2	Sequence	# PSMs	# Proteins	# Protein Groups	Protein Group Accessions	Modifications	ΔCn	q-Value	PEP	XCorr	Charge	MH+ [Da]	ΔM [ppm]	RT [min]	# Missed Cleavages
	High	LGGFLGIWR	1	1	1	Q10464		0	0	0.0001272	1.56544	2	1018.58	0.338178	79.8822	0
Q8L5C6	Xylanase inhibitor protein 1 OS=Triticum aestivum OX=4565 GN=XIPI PE=1 SV=2 - [XIP1_WHEAT]	0	2.96	4	1	1	1	304	33.2536	8.47021
	A2	Sequence	# PSMs	# Proteins	# Protein Groups	Protein Group Accessions	Modifications	ΔCn	q-Value	PEP	XCorr	Charge	MH+ [Da]	ΔM [ppm]	RT [min]	# Missed Cleavages
	High	ALATGIFER	1	4	1	Q8L5C6		0	0	0.003463	1.54308	2	977.542	0.290878	48.5847	0
A0A3B5Y650	Acidic protein OS=Triticum aestivum OX=4565 PE=3 SV=1 - [A0A3B5Y650_WHEAT]	0	6.62	3	1	1	1	136	14.6328	5.07178
	A2	Sequence	# PSMs	# Proteins	# Protein Groups	Protein Group Accessions	Modifications	ΔCn	q-Value	PEP	XCorr	Charge	MH+ [Da]	ΔM [ppm]	RT [min]	# Missed Cleavages
	High	LTSGLScPK	1	3	1	A0A3B5Y650	C7(Carbamidomethyl)	0	0	0.000519	1.57448	2	962.498	0.0851198	19.6007	0
Q43659	15kDa grain softness protein OS=Triticum aestivum OX=4565 GN=GSP-1b PE=2 SV=1 - [Q43659_WHEAT]	0	6.1	1	1	1	1	164	18.437	7.78174
	A2	Sequence	# PSMs	# Proteins	# Protein Groups	Protein Group Accessions	Modifications	ΔCn	q-Value	PEP	XCorr	Charge	MH+ [Da]	ΔM [ppm]	RT [min]	# Missed Cleavages
	High	DmPLSWIFPR	1	1	1	Q43659	M2(Oxidation)	0	0.005	0.04715	0.992295	2	1277.63	-0.353276	82.4459	0
A1YE31	Ribosomal protein L3-A3 OS=Triticum aestivum OX=4565 GN=RPL3-A3 PE=2 SV=1 - [A1YE31_WHEAT]	0	6.94	5	3	3	3	389	44.5546	9.94971
	A2	Sequence	# PSMs	# Proteins	# Protein Groups	Protein Group Accessions	Modifications	ΔCn	q-Value	PEP	XCorr	Charge	MH+ [Da]	ΔM [ppm]	RT [min]	# Missed Cleavages
	High	GKGYEGVVTR	1	5	1	A1YE31		0	0	0.009463	1.49624	2	1065.57	0.221502	16.1814	1
	High	HGSLGFLPR	1	5	1	A1YE31		0	0.001	0.02324	1.2615	2	983.542	-0.630167	39.9705	0
	High	VIAHTQIR	1	5	1	A1YE31		0	0.007	0.06841	1.55858	3	937.558	-0.268264	14.057	0
J7HT09	Alpha-gliadin OS=Triticum aestivum OX=4565 GN=Gli-CS-1 PE=4 SV=1 - [J7HT09_WHEAT]	0	4.55	1	1	1	1	286	32.8467	7.76709
	A2	Sequence	# PSMs	# Proteins	# Protein Groups	Protein Group Accessions	Modifications	ΔCn	q-Value	PEP	XCorr	Charge	MH+ [Da]	ΔM [ppm]	RT [min]	# Missed Cleavages
	High	DVVLQQHNIAHGR	1	1	1	J7HT09		0	0	2.524e-05	1.96215	3	1486.79	-0.330857	19.5662	0
X2KYP9	Monomeric alpha-amylase inhibitor OS=Triticum aestivum OX=4565 GN=MAI PE=3 SV=1 - [X2KYP9_WHEAT]	0	12.58	2	2	2	2	151	16.617	7.45947
	A2	Sequence	# PSMs	# Proteins	# Protein Groups	Protein Group Accessions	Modifications	ΔCn	q-Value	PEP	XCorr	Charge	MH+ [Da]	ΔM [ppm]	RT [min]	# Missed Cleavages
	High	SVYQELGVR	1	2	1	X2KYP9		0	0	0.003532	1.51907	2	1050.56	2.82451	39.1166	0
	High	VPIPNPSGDR	1	2	1	X2KYP9		0	0.003	0.03615	1.14913	2	1051.55	0.703061	28.6522	0
A0A1D5TKM2	Eukaryotic translation initiation factor 5A OS=Triticum aestivum OX=4565 GN=CAMPLR22A2D_LOCUS1713 PE=3 SV=1 - [A0A1D5TKM2_WHEAT]	0	5	7	1	1	1	160	17.3336	5.75732
	A2	Sequence	# PSMs	# Proteins	# Protein Groups	Protein Group Accessions	Modifications	ΔCn	q-Value	PEP	XCorr	Charge	MH+ [Da]	ΔM [ppm]	RT [min]	# Missed Cleavages
	High	VVEVSTSK	1	7	1	A0A1D5TKM2		0	0	0.001714	1.5452	2	848.473	1.13608	13.4221	0
A0A3B6NMA6	Calnexin homolog OS=Triticum aestivum OX=4565 PE=3 SV=1 - [A0A3B6NMA6_WHEAT]	0	4.91	6	2	2	2	529	59.173	4.95752
	A2	Sequence	# PSMs	# Proteins	# Protein Groups	Protein Group Accessions	Modifications	ΔCn	q-Value	PEP	XCorr	Charge	MH+ [Da]	ΔM [ppm]	RT [min]	# Missed Cleavages
	High	ANFLSADDFEPALIPSK	1	4	1	A0A3B6NMA6		0	0	0.001773	1.10017	2	1834.92	-1.04398	79.7102	0
	High	SPPSVPYDK	1	6	1	A0A3B6NMA6		0	0.001	0.02465	1.3482	2	989.492	-2.20873	22.45	0
A0A3B6RM24	Elongation factor 1-gamma 2 OS=Triticum aestivum OX=4565 PE=4 SV=1 - [A0A3B6RM24_WHEAT]	0	9.44	1	1	3	3	413	46.7748	6.56592
	A2	Sequence	# PSMs	# Proteins	# Protein Groups	Protein Group Accessions	Modifications	ΔCn	q-Value	PEP	XCorr	Charge	MH+ [Da]	ΔM [ppm]	RT [min]	# Missed Cleavages
	High	VDLSDEAQKK	1	5	2	A0A3B6RM24;A0A3B6TMR7		0	0	0.004077	1.48995	2	1132.58	0.124516	14.9108	1
	High	SNFHDVAIK	1	1	1	A0A3B6RM24		0	0.003	0.04259	1.43032	2	1030.53	1.30542	21.9707	0
	High	LGYmPYNAQSEEFGIAGLKR	1	3	2	A0A3B6RM24;A0A3B6TMR7	M4(Oxidation)	0	0.003	0.04104	0.867675	3	2260.11	-0.536419	59.7997	1
A0A3B6TLW2	SERPIN domain-containing protein OS=Triticum aestivum OX=4565 PE=3 SV=1 - [A0A3B6TLW2_WHEAT]	0	5.79	2	2	2	2	397	43.3903	5.24951
	A2	Sequence	# PSMs	# Proteins	# Protein Groups	Protein Group Accessions	Modifications	ΔCn	q-Value	PEP	XCorr	Charge	MH+ [Da]	ΔM [ppm]	RT [min]	# Missed Cleavages
	High	QYISSSDGLK	1	3	1	A0A3B6TLW2		0	0	0.01104	1.37326	2	1097.55	0.0451734	23.4277	0
	High	EILPEGSIDYTTR	1	1	1	A0A3B6TLW2		0	0	0.007631	1.07299	2	1493.75	-1.42591	50.3505	0
A0A3B6MR11	Formate--tetrahydrofolate ligase OS=Triticum aestivum OX=4565 PE=3 SV=1 - [A0A3B6MR11_WHEAT]	0	1.72	5	1	1	1	639	68.03	6.80029
	A2	Sequence	# PSMs	# Proteins	# Protein Groups	Protein Group Accessions	Modifications	ΔCn	q-Value	PEP	XCorr	Charge	MH+ [Da]	ΔM [ppm]	RT [min]	# Missed Cleavages
	High	GAVDLGVAVQR	1	5	1	A0A3B6MR11		0	0	0.01049	0.902892	2	1084.61	-0.104975	40.2822	0
A0A3B6H2V7	Signal recognition particle subunit SRP72 OS=Triticum aestivum OX=4565 PE=3 SV=1 - [A0A3B6H2V7_WHEAT]	0	3.17	1	1	1	1	663	73.1302	8.96826
	A2	Sequence	# PSMs	# Proteins	# Protein Groups	Protein Group Accessions	Modifications	ΔCn	q-Value	PEP	XCorr	Charge	MH+ [Da]	ΔM [ppm]	RT [min]	# Missed Cleavages
	High	AAAAAAAEPVSVEDLFTALHR	1	1	1	A0A3B6H2V7		0	0	0.004866	0.693482	3	2110.09	-1.09569	80.9987	0
A0A1D6CB88	Lactoylglutathione lyase OS=Triticum aestivum OX=4565 PE=3 SV=1 - [A0A1D6CB88_WHEAT]	0	3.44	5	1	1	1	291	32.5474	5.61768
	A2	Sequence	# PSMs	# Proteins	# Protein Groups	Protein Group Accessions	Modifications	ΔCn	q-Value	PEP	XCorr	Charge	MH+ [Da]	ΔM [ppm]	RT [min]	# Missed Cleavages
	High	SAEAVELVTK	1	5	1	A0A1D6CB88		0	0	0.0004319	1.59025	2	1046.57	0.516501	32.7949	0
B3V9H7	Starch synthase, chloroplastic/amyloplastic OS=Triticum aestivum OX=4565 GN=Wx-1 PE=3 SV=1 - [B3V9H7_WHEAT]	0	2.15	4	1	1	1	604	66.483	7.56201
	A2	Sequence	# PSMs	# Proteins	# Protein Groups	Protein Group Accessions	Modifications	ΔCn	q-Value	PEP	XCorr	Charge	MH+ [Da]	ΔM [ppm]	RT [min]	# Missed Cleavages
	High	EALQAEVGLPVDR	1	4	1	B3V9H7		0	0.003	0.0368	1.13938	2	1396.74	0.218008	53.368	0
Q0Q5D4	Globulin 1 OS=Triticum aestivum OX=4565 PE=4 SV=1 - [Q0Q5D4_WHEAT]	0	9.73	2	2	2	2	226	24.542	7.82568
	A2	Sequence	# PSMs	# Proteins	# Protein Groups	Protein Group Accessions	Modifications	ΔCn	q-Value	PEP	XCorr	Charge	MH+ [Da]	ΔM [ppm]	RT [min]	# Missed Cleavages
	High	QILEQQLTGR	1	2	1	Q0Q5D4		0	0	0.0006347	1.49849	2	1185.66	2.53647	36.0393	0
	High	GEVQEKPLLAcR	1	1	1	Q0Q5D4	C11(Carbamidomethyl)	0	0.007	0.0698	1.15093	2	1399.74	1.63437	25.3586	1
A0A3B6NNE0	Phosphoglycerate kinase OS=Triticum aestivum OX=4565 PE=3 SV=1 - [A0A3B6NNE0_WHEAT]	0	7.98	9	3	3	3	401	42.1477	5.85889
	A2	Sequence	# PSMs	# Proteins	# Protein Groups	Protein Group Accessions	Modifications	ΔCn	q-Value	PEP	XCorr	Charge	MH+ [Da]	ΔM [ppm]	RT [min]	# Missed Cleavages
	High	VILASHLGR	1	5	1	A0A3B6NNE0		0	0	0.004786	1.45673	2	965.589	-0.340294	28.2823	0
	High	IGVIESLLAK	1	6	1	A0A3B6NNE0		0	0.001	0.02309	1.09194	2	1042.65	0.18722	72.27	0
	High	ELDYLVGAVANPK	1	8	1	A0A3B6NNE0		0	0.001	0.01775	0.879561	2	1388.74	-0.233652	60.5822	0
W5CW61	Protein kinase domain-containing protein OS=Triticum aestivum OX=4565 GN=TRAES_3BF053300040CFD_c1 PE=4 SV=1 - [W5CW61_WHEAT]	0	2.14	2	1	1	1	749	82.0767	8.1333
	A2	Sequence	# PSMs	# Proteins	# Protein Groups	Protein Group Accessions	Modifications	ΔCn	q-Value	PEP	XCorr	Charge	MH+ [Da]	ΔM [ppm]	RT [min]	# Missed Cleavages
	High	KANDQQHYQDYSSPAR	1	2	1	W5CW61		0	0.001	0.02203	1.28838	3	1907.88	8.38743	23.7982	1
A0A3B6HTK9	Coatomer subunit gamma OS=Triticum aestivum OX=4565 PE=3 SV=1 - [A0A3B6HTK9_WHEAT]	0	2.23	4	2	2	2	896	99.6142	5.19873
	A2	Sequence	# PSMs	# Proteins	# Protein Groups	Protein Group Accessions	Modifications	ΔCn	q-Value	PEP	XCorr	Charge	MH+ [Da]	ΔM [ppm]	RT [min]	# Missed Cleavages
	High	FGALVDELKPR	1	2	1	A0A3B6HTK9		0	0.001	0.01955	0.760287	2	1244.7	-0.740068	51.1384	1
	High	ASAVSTLAK	1	4	1	A0A3B6HTK9		0	0.003	0.04096	1.20511	2	847.488	-0.0134705	18.6226	0
A0A3B6FSG4	ATP synthase subunit beta OS=Triticum aestivum OX=4565 PE=3 SV=1 - [A0A3B6FSG4_WHEAT]	0	2.79	8	1	1	1	359	38.1531	7.1665
	A2	Sequence	# PSMs	# Proteins	# Protein Groups	Protein Group Accessions	Modifications	ΔCn	q-Value	PEP	XCorr	Charge	MH+ [Da]	ΔM [ppm]	RT [min]	# Missed Cleavages
	High	VVDLLAPYQR	1	8	1	A0A3B6FSG4		0	0	0.002865	1.24086	2	1173.66	-0.238728	59.1819	0
A0A3B6PMA1	Coatomer subunit beta' OS=Triticum aestivum OX=4565 PE=3 SV=1 - [A0A3B6PMA1_WHEAT]	0	3.83	10	3	3	3	887	100.081	4.95752
	A2	Sequence	# PSMs	# Proteins	# Protein Groups	Protein Group Accessions	Modifications	ΔCn	q-Value	PEP	XCorr	Charge	MH+ [Da]	ΔM [ppm]	RT [min]	# Missed Cleavages
	High	AIALEVQSESK	1	7	1	A0A3B6PMA1		0	0	0.0007334	1.59786	2	1174.63	0.471898	32.8705	0
	High	SFEVTELPVR	1	10	1	A0A3B6PMA1		0	0.003	0.04071	1.31784	2	1176.63	2.43108	58.4161	0
	High	EQYDSVAHFLESR	1	7	1	A0A3B6PMA1		0	0.006	0.05273	0.871666	3	1580.73	0.406136	56.3862	0
A0A3B6KLF2	DAO domain-containing protein OS=Triticum aestivum OX=4565 PE=3 SV=1 - [A0A3B6KLF2_WHEAT]	0	2.44	11	1	1	1	409	42.8852	5.43994
	A2	Sequence	# PSMs	# Proteins	# Protein Groups	Protein Group Accessions	Modifications	ΔCn	q-Value	PEP	XCorr	Charge	MH+ [Da]	ΔM [ppm]	RT [min]	# Missed Cleavages
	High	DRTEVVDVAR	1	11	1	A0A3B6KLF2		0	0	0.0007295	1.56217	2	1159.6	-4.23346	21.1739	1
A0A3B6HQC3	Tubulin--tyrosine ligase-like protein 12 OS=Triticum aestivum OX=4565 PE=4 SV=1 - [A0A3B6HQC3_WHEAT]	0	0.89	5	1	1	1	786	89.5379	5.35107
	A2	Sequence	# PSMs	# Proteins	# Protein Groups	Protein Group Accessions	Modifications	ΔCn	q-Value	PEP	XCorr	Charge	MH+ [Da]	ΔM [ppm]	RT [min]	# Missed Cleavages
	High	YFIQEFR	1	5	1	A0A3B6HQC3		0	0.001	0.02208	1.42067	2	1002.5	0.00977037	52.0829	0
A0A3B6C954	MI domain-containing protein OS=Triticum aestivum OX=4565 PE=3 SV=1 - [A0A3B6C954_WHEAT]	0	2.28	3	1	2	2	789	86.5059	8.01611
	A2	Sequence	# PSMs	# Proteins	# Protein Groups	Protein Group Accessions	Modifications	ΔCn	q-Value	PEP	XCorr	Charge	MH+ [Da]	ΔM [ppm]	RT [min]	# Missed Cleavages
	High	EAINLALDK	1	6	2	A0A3B6B2K1;A0A3B6C954		0	0.001	0.0257	1.33368	2	986.553	1.61166	43.2121	0
	High	IGDLHSETR	1	1	1	A0A3B6C954		0	0.007	0.06248	1.22343	2	1027.52	-0.564877	13.7565	0
A0A3B6MV08	Zinc finger CCCH domain-containing protein 19 OS=Triticum aestivum OX=4565 PE=4 SV=1 - [A0A3B6MV08_WHEAT]	0	1.59	9	2	2	2	1318	140.918	4.58936
	A2	Sequence	# PSMs	# Proteins	# Protein Groups	Protein Group Accessions	Modifications	ΔCn	q-Value	PEP	XCorr	Charge	MH+ [Da]	ΔM [ppm]	RT [min]	# Missed Cleavages
	High	VQDAQVHLDR	1	9	1	A0A3B6MV08		0	0	0.0001886	1.85606	3	1180.61	-0.433974	17.9045	0
	High	QQAYENWVELR	1	6	1	A0A3B6MV08		0	0	0.01076	0.879826	2	1435.7	-0.539801	56.6845	0
A0A3B6SE71	60S acidic ribosomal protein P0 OS=Triticum aestivum OX=4565 PE=3 SV=1 - [A0A3B6SE71_WHEAT]	0	3.83	3	1	1	1	313	33.7486	5.38916
	A2	Sequence	# PSMs	# Proteins	# Protein Groups	Protein Group Accessions	Modifications	ΔCn	q-Value	PEP	XCorr	Charge	MH+ [Da]	ΔM [ppm]	RT [min]	# Missed Cleavages
	High	VLIAVADNVGSK	1	3	1	A0A3B6SE71		0	0	0.0021	1.02091	2	1185.68	-0.0572505	44.7364	0
A0A3B6DQK3	Calreticulin OS=Triticum aestivum OX=4565 PE=3 SV=1 - [A0A3B6DQK3_WHEAT]	0	2.12	9	1	1	1	378	42.9509	4.80518
	A2	Sequence	# PSMs	# Proteins	# Protein Groups	Protein Group Accessions	Modifications	ΔCn	q-Value	PEP	XCorr	Charge	MH+ [Da]	ΔM [ppm]	RT [min]	# Missed Cleavages
	High	AAFDAAEK	1	9	1	A0A3B6DQK3		0	0.006	0.05485	1.47816	2	822.399	0.169414	15.969	0
A0A3B6PG25	Cellulase OS=Triticum aestivum OX=4565 PE=3 SV=1 - [A0A3B6PG25_WHEAT]	0	2.2	5	1	1	1	410	44.4209	8.74854
	A2	Sequence	# PSMs	# Proteins	# Protein Groups	Protein Group Accessions	Modifications	ΔCn	q-Value	PEP	XCorr	Charge	MH+ [Da]	ΔM [ppm]	RT [min]	# Missed Cleavages
	High	SLLFFQGQR	1	5	1	A0A3B6PG25		0	0	0.001019	1.51484	2	1095.6	0.937712	64.5823	0
A0A1D5XVH4	14-3-3 protein OS=Triticum aestivum OX=4565 PE=3 SV=1 - [A0A1D5XVH4_WHEAT]	0	7.27	3	1	1	1	220	24.6923	4.83057
	A2	Sequence	# PSMs	# Proteins	# Protein Groups	Protein Group Accessions	Modifications	ΔCn	q-Value	PEP	XCorr	Charge	MH+ [Da]	ΔM [ppm]	RT [min]	# Missed Cleavages
	High	LLDSHLVPSATAAESK	1	3	1	A0A1D5XVH4		0	0.008	0.07978	0.825739	3	1638.87	-0.270563	42.1533	0
A0A3B6RN55	Glycosyltransferase family 92 protein OS=Triticum aestivum OX=4565 PE=3 SV=1 - [A0A3B6RN55_WHEAT]	0	4.76	2	1	1	1	504	55.9327	8.73389
	A2	Sequence	# PSMs	# Proteins	# Protein Groups	Protein Group Accessions	Modifications	ΔCn	q-Value	PEP	XCorr	Charge	MH+ [Da]	ΔM [ppm]	RT [min]	# Missed Cleavages
	High	YYHYHNTINVPGELcRELVPVPPK	1	2	1	A0A3B6RN55	C15(Carbamidomethyl)	0	0.007	0.06109	0.75318	3	2895.47	2.5608	70.5862	1
A0A3B6TSN8	Aamy domain-containing protein OS=Triticum aestivum OX=4565 PE=4 SV=1 - [A0A3B6TSN8_WHEAT]	0	3.73	6	1	2	2	644	72.9075	7.31299
	A2	Sequence	# PSMs	# Proteins	# Protein Groups	Protein Group Accessions	Modifications	ΔCn	q-Value	PEP	XCorr	Charge	MH+ [Da]	ΔM [ppm]	RT [min]	# Missed Cleavages
	High	ISHVDGKPAIPHNSK	1	2	1	A0A3B6TSN8		0	0	0.004465	1.26756	3	1599.86	-0.361286	14.2103	1
	High	EFADNVLPR	1	18	3	A0A3B6TMZ7;A0A3B6RST4;A0A3B6TSN8		0	0.001	0.0305	1.24928	2	1060.54	-1.45613	45.2891	0
A0A3B6HPE1	Late embryogenesis abundant protein D-29 OS=Triticum aestivum OX=4565 PE=4 SV=1 - [A0A3B6HPE1_WHEAT]	0	3.77	2	1	1	1	477	48.1106	8.74854
	A2	Sequence	# PSMs	# Proteins	# Protein Groups	Protein Group Accessions	Modifications	ΔCn	q-Value	PEP	XCorr	Charge	MH+ [Da]	ΔM [ppm]	RT [min]	# Missed Cleavages
	High	AGQGYETLK	1	2	1	A0A3B6HPE1		0	0.001	0.01562	1.3984	2	966.489	-0.125262	18.0621	0
A0A3B6PP88	Adenosine kinase OS=Triticum aestivum OX=4565 PE=3 SV=1 - [A0A3B6PP88_WHEAT]	0	3.05	5	1	1	1	328	35.2908	5.13525
	A2	Sequence	# PSMs	# Proteins	# Protein Groups	Protein Group Accessions	Modifications	ΔCn	q-Value	PEP	XCorr	Charge	MH+ [Da]	ΔM [ppm]	RT [min]	# Missed Cleavages
	High	ISQLPLASGK	1	5	1	A0A3B6PP88		0	0.005	0.04796	1.26479	2	1013.6	0.145415	36.9936	0
A0A3B5Y4X8	Jacalin-related lectin 3 OS=Triticum aestivum OX=4565 PE=4 SV=1 - [A0A3B5Y4X8_WHEAT]	0	4.87	1	1	1	1	595	64.1774	7.44482
	A2	Sequence	# PSMs	# Proteins	# Protein Groups	Protein Group Accessions	Modifications	ΔCn	q-Value	PEP	XCorr	Charge	MH+ [Da]	ΔM [ppm]	RT [min]	# Missed Cleavages
	High	IAFDFPTEVLTHITGYYGPTIImGPTAVR	1	1	1	A0A3B5Y4X8	M23(Oxidation)	0	0.006	0.05275	0.234841	5	3196.64	-1.03232	70.4477	0
A0A1D5UPJ6	Pyruvate kinase OS=Triticum aestivum OX=4565 GN=CAMPLR22A2D_LOCUS5537 PE=3 SV=1 - [A0A1D5UPJ6_WHEAT]	0	1.75	3	1	1	1	514	55.3959	8.06006
	A2	Sequence	# PSMs	# Proteins	# Protein Groups	Protein Group Accessions	Modifications	ΔCn	q-Value	PEP	XCorr	Charge	MH+ [Da]	ΔM [ppm]	RT [min]	# Missed Cleavages
	High	KGSDLVTVR	1	3	1	A0A1D5UPJ6		0	0	0.0002513	1.58001	2	974.563	-0.372132	18.608	1
A0A3B6RHA9	Formate dehydrogenase, mitochondrial OS=Triticum aestivum OX=4565 PE=3 SV=1 - [A0A3B6RHA9_WHEAT]	0	10.34	13	4	4	4	377	41.3262	6.99072
	A2	Sequence	# PSMs	# Proteins	# Protein Groups	Protein Group Accessions	Modifications	ΔCn	q-Value	PEP	XCorr	Charge	MH+ [Da]	ΔM [ppm]	RT [min]	# Missed Cleavages
	High	KGVIIVNNAR	1	10	1	A0A3B6RHA9		0	0	0.0003793	1.58677	2	1083.66	-0.660764	20.4596	1
	High	LQINPELEK	1	6	1	A0A3B6RHA9		0	0.001	0.02225	1.3778	2	1083.6	-0.189787	39.3208	0
	High	EGELASQYK	1	4	1	A0A3B6RHA9		0	0.003	0.04044	1.19377	2	1024.5	0.550014	17.5781	0
	High	GEWNVAGIAHR	1	7	1	A0A3B6RHA9		0	0.007	0.06542	1.10537	2	1209.61	-0.335004	37.8513	0
A0A3B6HSA7	L-ascorbate peroxidase OS=Triticum aestivum OX=4565 PE=3 SV=1 - [A0A3B6HSA7_WHEAT]	0	4.85	5	1	1	1	227	24.7517	7.12256
	A2	Sequence	# PSMs	# Proteins	# Protein Groups	Protein Group Accessions	Modifications	ΔCn	q-Value	PEP	XCorr	Charge	MH+ [Da]	ΔM [ppm]	RT [min]	# Missed Cleavages
	High	EDKPQPPPEGR	1	5	1	A0A3B6HSA7		0	0.007	0.05786	1.19285	3	1249.62	-0.773206	11.141	1
A0A3B6HUM3	Ribosomal_L16 domain-containing protein OS=Triticum aestivum OX=4565 PE=3 SV=1 - [A0A3B6HUM3_WHEAT]	0	5.53	4	1	1	1	217	24.449	10.3013
	A2	Sequence	# PSMs	# Proteins	# Protein Groups	Protein Group Accessions	Modifications	ΔCn	q-Value	PEP	XCorr	Charge	MH+ [Da]	ΔM [ppm]	RT [min]	# Missed Cleavages
	High	ENVSSEALEAAR	1	4	1	A0A3B6HUM3		0	0.001	0.02268	0.939835	2	1275.62	0.765568	29.7894	0
A0A3B6D774	APH domain-containing protein OS=Triticum aestivum OX=4565 PE=3 SV=1 - [A0A3B6D774_WHEAT]	0	1.53	4	1	1	1	786	86.8843	8.47021
	A2	Sequence	# PSMs	# Proteins	# Protein Groups	Protein Group Accessions	Modifications	ΔCn	q-Value	PEP	XCorr	Charge	MH+ [Da]	ΔM [ppm]	RT [min]	# Missed Cleavages
	High	VPVTNILLGEGR	1	4	1	A0A3B6D774		0	0	0.007971	1.51902	2	1267.74	-0.149373	64.0652	0
A0A3B6I2S5	M20_dimer domain-containing protein OS=Triticum aestivum OX=4565 PE=3 SV=1 - [A0A3B6I2S5_WHEAT]	0	2.63	1	1	1	1	418	44.0365	6.354
	A2	Sequence	# PSMs	# Proteins	# Protein Groups	Protein Group Accessions	Modifications	ΔCn	q-Value	PEP	XCorr	Charge	MH+ [Da]	ΔM [ppm]	RT [min]	# Missed Cleavages
	High	EVVEGQAAVGR	1	1	1	A0A3B6I2S5		0	0.008	0.07592	0.84881	2	1114.58	-0.702607	22.599	0
A0A3B6ING2	Lipoxygenase OS=Triticum aestivum OX=4565 PE=3 SV=1 - [A0A3B6ING2_WHEAT]	0	2.56	7	2	2	2	821	91.439	6.48096
	A2	Sequence	# PSMs	# Proteins	# Protein Groups	Protein Group Accessions	Modifications	ΔCn	q-Value	PEP	XCorr	Charge	MH+ [Da]	ΔM [ppm]	RT [min]	# Missed Cleavages
	High	TVTLHDVPGR	1	7	1	A0A3B6ING2		0	0	0.008945	1.20738	3	1094.6	0.566054	24.001	0
	High	AITQGILPAVR	1	6	1	A0A3B6ING2		0	0.001	0.03012	1.08033	2	1138.69	0.36748	55.3554	0
A0A3B6EMU0	Signal recognition particle subunit SRP72 OS=Triticum aestivum OX=4565 PE=3 SV=1 - [A0A3B6EMU0_WHEAT]	0	3.17	1	1	1	1	662	72.9472	9.1001
	A2	Sequence	# PSMs	# Proteins	# Protein Groups	Protein Group Accessions	Modifications	ΔCn	q-Value	PEP	XCorr	Charge	MH+ [Da]	ΔM [ppm]	RT [min]	# Missed Cleavages
	High	AAAAAAAEPVSVEDLFAALHR	1	1	1	A0A3B6EMU0		0	0	0.002352	0.740482	3	2080.08	-0.0840652	82.2269	0
A0A3B6LVU7	RNA helicase OS=Triticum aestivum OX=4565 PE=4 SV=1 - [A0A3B6LVU7_WHEAT]	0	6.05	7	2	2	2	397	42.0814	7.09326
	A2	Sequence	# PSMs	# Proteins	# Protein Groups	Protein Group Accessions	Modifications	ΔCn	q-Value	PEP	XCorr	Charge	MH+ [Da]	ΔM [ppm]	RT [min]	# Missed Cleavages
	High	GVDILVATPGR	1	7	1	A0A3B6LVU7		0	0	0.008871	1.39559	2	1097.63	0.439342	51.4571	0
	High	TAFPLALILSPTR	1	4	1	A0A3B6LVU7		0	0	0.005556	0.8907	2	1399.83	-0.41684	87.8237	0
A0A1D5UV55	Genome assembly, chromosome: II OS=Triticum aestivum OX=4565 GN=CAMPLR22A2D_LOCUS1889 PE=3 SV=1 - [A0A1D5UV55_WHEAT]	0	3.1	3	1	1	1	290	30.3528	8.14795
	A2	Sequence	# PSMs	# Proteins	# Protein Groups	Protein Group Accessions	Modifications	ΔCn	q-Value	PEP	XCorr	Charge	MH+ [Da]	ΔM [ppm]	RT [min]	# Missed Cleavages
	High	AFQSAYFVR	1	3	1	A0A1D5UV55		0	0	0.01216	1.39337	2	1088.55	0.134613	46.1569	0
A0A1D5SH28	Tubulin alpha chain OS=Triticum aestivum OX=4565 PE=3 SV=1 - [A0A1D5SH28_WHEAT]	0	2.28	10	1	1	1	394	43.2141	5.04639
	A2	Sequence	# PSMs	# Proteins	# Protein Groups	Protein Group Accessions	Modifications	ΔCn	q-Value	PEP	XCorr	Charge	MH+ [Da]	ΔM [ppm]	RT [min]	# Missed Cleavages
	High	EDAANNFAR	1	10	1	A0A1D5SH28		0	0	0.007775	1.48551	2	1007.45	0.361378	16.3476	0
A0A3B6KC48	Stromal 70 kDa heat shock-related protein, chloroplastic OS=Triticum aestivum OX=4565 PE=3 SV=1 - [A0A3B6KC48_WHEAT]	0	1.53	8	1	1	1	652	69.4918	5.12256
	A2	Sequence	# PSMs	# Proteins	# Protein Groups	Protein Group Accessions	Modifications	ΔCn	q-Value	PEP	XCorr	Charge	MH+ [Da]	ΔM [ppm]	RT [min]	# Missed Cleavages
	High	TTPSVVAYTK	1	8	1	A0A3B6KC48		0	0	0.01053	1.21791	2	1066.58	0.569587	28.5973	0
A0A3B6KIT2	Glutamate receptor OS=Triticum aestivum OX=4565 PE=3 SV=1 - [A0A3B6KIT2_WHEAT]	0	0.83	1	1	1	1	969	107.149	6.16357
	A2	Sequence	# PSMs	# Proteins	# Protein Groups	Protein Group Accessions	Modifications	ΔCn	q-Value	PEP	XCorr	Charge	MH+ [Da]	ΔM [ppm]	RT [min]	# Missed Cleavages
	High	mGAVTLLR	1	1	1	A0A3B6KIT2	M1(Oxidation)	0	0.008	0.07723	0.992861	2	876.495	-1.981	36.3067	0
A0A3B6RG90	Pyrophosphate--fructose 6-phosphate 1-phosphotransferase subunit beta OS=Triticum aestivum OX=4565 GN=PFP-BETA PE=3 SV=1 - [A0A3B6RG90_WHEAT]	0	2.36	3	1	1	1	509	54.8966	5.47803
	A2	Sequence	# PSMs	# Proteins	# Protein Groups	Protein Group Accessions	Modifications	ΔCn	q-Value	PEP	XCorr	Charge	MH+ [Da]	ΔM [ppm]	RT [min]	# Missed Cleavages
	High	LASVYSEVQTSR	1	3	1	A0A3B6RG90		0	0	0.0001506	1.47448	2	1339.69	0.430933	33.7696	0
A0A3B6MWY1	Pantothenate kinase 2 OS=Triticum aestivum OX=4565 PE=3 SV=1 - [A0A3B6MWY1_WHEAT]	0	1.73	4	1	1	1	869	95.2073	5.68115
	A2	Sequence	# PSMs	# Proteins	# Protein Groups	Protein Group Accessions	Modifications	ΔCn	q-Value	PEP	XCorr	Charge	MH+ [Da]	ΔM [ppm]	RT [min]	# Missed Cleavages
	High	RGDAFAHAFSAHLAR	1	4	1	A0A3B6MWY1		0	0	0.0009628	1.26421	4	1626.82	0.0679715	35.2669	1
A0A3B6UAX2	Peroxidase OS=Triticum aestivum OX=4565 PE=3 SV=1 - [A0A3B6UAX2_WHEAT]	0	3.38	5	1	1	1	355	38.4727	7.63525
	A2	Sequence	# PSMs	# Proteins	# Protein Groups	Protein Group Accessions	Modifications	ΔCn	q-Value	PEP	XCorr	Charge	MH+ [Da]	ΔM [ppm]	RT [min]	# Missed Cleavages
	High	DSVVVSGGPDYR	1	5	1	A0A3B6UAX2		0	0	0.004502	1.28764	2	1250.6	-0.461989	28.6381	0
A0A3B5Y2A9	Beta-glucosidase OS=Triticum aestivum OX=4565 PE=3 SV=1 - [A0A3B5Y2A9_WHEAT]	0	1.7	39	1	1	1	588	63.8093	5.50342
	A2	Sequence	# PSMs	# Proteins	# Protein Groups	Protein Group Accessions	Modifications	ΔCn	q-Value	PEP	XCorr	Charge	MH+ [Da]	ΔM [ppm]	RT [min]	# Missed Cleavages
	High	IGEATALEVR	1	39	1	A0A3B5Y2A9		0	0	0.002416	1.33365	2	1058.58	-0.305566	35.5338	0
A0A3B5ZW19	Proline--tRNA ligase OS=Triticum aestivum OX=4565 PE=3 SV=1 - [A0A3B5ZW19_WHEAT]	0	1.83	9	1	1	1	436	49.3293	7.31299
	A2	Sequence	# PSMs	# Proteins	# Protein Groups	Protein Group Accessions	Modifications	ΔCn	q-Value	PEP	XCorr	Charge	MH+ [Da]	ΔM [ppm]	RT [min]	# Missed Cleavages
	High	ENYSPGWK	1	9	1	A0A3B5ZW19		0	0.007	0.06467	1.0333	2	980.447	-0.43486	24.7935	0
A0A3B6D600	40S ribosomal protein S6 OS=Triticum aestivum OX=4565 PE=3 SV=1 - [A0A3B6D600_WHEAT]	0	10.87	5	2	2	2	230	26.3196	10.9751
	A2	Sequence	# PSMs	# Proteins	# Protein Groups	Protein Group Accessions	Modifications	ΔCn	q-Value	PEP	XCorr	Charge	MH+ [Da]	ΔM [ppm]	RT [min]	# Missed Cleavages
	High	LVTPLTLQR	1	5	1	A0A3B6D600		0	0.001	0.02466	0.980629	2	1040.65	-0.364848	53.2202	0
	High	KGENDLPGLTDTEKPR	1	4	1	A0A3B6D600		0	0.006	0.05105	1.20156	3	1769.9	-0.197916	27.4283	2
A0A3B6D6N4	PA domain-containing protein OS=Triticum aestivum OX=4565 PE=4 SV=1 - [A0A3B6D6N4_WHEAT]	0	2.67	3	2	2	2	636	70.5757	5.85889
	A2	Sequence	# PSMs	# Proteins	# Protein Groups	Protein Group Accessions	Modifications	ΔCn	q-Value	PEP	XCorr	Charge	MH+ [Da]	ΔM [ppm]	RT [min]	# Missed Cleavages
	High	GVAQVLEQR	1	3	1	A0A3B6D6N4		0	0	0.0004637	1.54214	2	999.558	-0.129325	33.6804	0
	High	VTSPAALR	1	2	1	A0A3B6D6N4		0	0.001	0.01847	1.48161	2	814.479	0.930822	21.0711	0
A0A3B6DDW5	Peptidylprolyl isomerase OS=Triticum aestivum OX=4565 PE=4 SV=1 - [A0A3B6DDW5_WHEAT]	0	1.64	4	1	1	1	550	61.3148	6.66846
	A2	Sequence	# PSMs	# Proteins	# Protein Groups	Protein Group Accessions	Modifications	ΔCn	q-Value	PEP	XCorr	Charge	MH+ [Da]	ΔM [ppm]	RT [min]	# Missed Cleavages
	High	LEDGSVVSK	1	4	1	A0A3B6DDW5		0	0.009	0.08279	1.30133	2	933.49	0.801564	16.2458	0
A0A3B6ECE4	Valine--tRNA ligase OS=Triticum aestivum OX=4565 PE=3 SV=1 - [A0A3B6ECE4_WHEAT]	0	2.27	8	2	2	2	1058	120.007	6.7124
	A2	Sequence	# PSMs	# Proteins	# Protein Groups	Protein Group Accessions	Modifications	ΔCn	q-Value	PEP	XCorr	Charge	MH+ [Da]	ΔM [ppm]	RT [min]	# Missed Cleavages
	High	ITPAHDPNDFEVGKR	1	8	1	A0A3B6ECE4		0	0.003	0.04391	0.943557	3	1695.85	0.115966	24.1192	1
	High	QYSPSAVEK	1	6	1	A0A3B6ECE4		0	0.008	0.0813	1.08717	2	1008.5	0.121129	16.6385	0
A0A3B6EDZ8	Leucine--tRNA ligase OS=Triticum aestivum OX=4565 PE=3 SV=1 - [A0A3B6EDZ8_WHEAT]	0	1.28	4	1	1	1	1094	122.918	6.45557
	A2	Sequence	# PSMs	# Proteins	# Protein Groups	Protein Group Accessions	Modifications	ΔCn	q-Value	PEP	XCorr	Charge	MH+ [Da]	ΔM [ppm]	RT [min]	# Missed Cleavages
	High	AGWPVAGTPDPTLR	1	4	1	A0A3B6EDZ8		0	0.007	0.06956	0.971783	2	1437.75	-0.58636	56.7305	0
A0A3B6ESP6	Mannosyl-oligosaccharide glucosidase OS=Triticum aestivum OX=4565 PE=3 SV=1 - [A0A3B6ESP6_WHEAT]	0	1.25	5	1	1	1	719	80.5653	6.85889
	A2	Sequence	# PSMs	# Proteins	# Protein Groups	Protein Group Accessions	Modifications	ΔCn	q-Value	PEP	XCorr	Charge	MH+ [Da]	ΔM [ppm]	RT [min]	# Missed Cleavages
	High	SVTPLDAPR	1	5	1	A0A3B6ESP6		0	0.007	0.06967	1.2594	2	955.521	0.0934433	27.9109	0
A0A3B6FTP5	Signal recognition particle subunit SRP72 OS=Triticum aestivum OX=4565 PE=3 SV=1 - [A0A3B6FTP5_WHEAT]	0	3.02	1	1	1	1	662	73.0507	9.0708
	A2	Sequence	# PSMs	# Proteins	# Protein Groups	Protein Group Accessions	Modifications	ΔCn	q-Value	PEP	XCorr	Charge	MH+ [Da]	ΔM [ppm]	RT [min]	# Missed Cleavages
	High	AAAAAAEPVSVEDLFTALHR	1	1	1	A0A3B6FTP5		0	0	0.004561	0.685594	3	2039.05	-0.919122	80.8654	0
A0A3B6GPL2	Isocitrate dehydrogenase (NADP(+)) OS=Triticum aestivum OX=4565 PE=3 SV=1 - [A0A3B6GPL2_WHEAT]	0	2.81	13	1	1	1	285	32.3964	6.16357
	A2	Sequence	# PSMs	# Proteins	# Protein Groups	Protein Group Accessions	Modifications	ΔCn	q-Value	PEP	XCorr	Charge	MH+ [Da]	ΔM [ppm]	RT [min]	# Missed Cleavages
	High	HAFGDQYR	1	13	1	A0A3B6GPL2		0	0.001	0.02626	1.5817	2	993.455	0.789238	15.5109	0
A0A3B6GSJ9	SHSP domain-containing protein OS=Triticum aestivum OX=4565 PE=3 SV=1 - [A0A3B6GSJ9_WHEAT]	0	5.41	20	1	1	1	148	16.2293	5.42725
	A2	Sequence	# PSMs	# Proteins	# Protein Groups	Protein Group Accessions	Modifications	ΔCn	q-Value	PEP	XCorr	Charge	MH+ [Da]	ΔM [ppm]	RT [min]	# Missed Cleavages
	High	VLVISGER	1	20	1	A0A3B6GSJ9		0	0.005	0.04684	1.50527	2	872.52	-0.250207	30.0978	0
A0A3B6GV55	Protein transport protein SEC23 OS=Triticum aestivum OX=4565 PE=3 SV=1 - [A0A3B6GV55_WHEAT]	0	5.08	4	3	3	3	846	91.7658	7.2251
	A2	Sequence	# PSMs	# Proteins	# Protein Groups	Protein Group Accessions	Modifications	ΔCn	q-Value	PEP	XCorr	Charge	MH+ [Da]	ΔM [ppm]	RT [min]	# Missed Cleavages
	High	LIPAHKDPTYEQESR	1	3	1	A0A3B6GV55		0	0	0.00206	0.901107	3	1783.9	-0.665929	17.4738	1
	High	GPLLGSIIGHEDER	1	4	1	A0A3B6GV55		0	0.001	0.01866	0.983427	2	1492.77	-0.621372	53.9553	0
	High	TTPISPQAVPFASR	1	2	1	A0A3B6GV55		0	0.007	0.07492	1.09095	2	1471.79	-0.0614885	54.1822	0
A0A3B6GVQ9	Protein ROOT HAIR DEFECTIVE 3 homolog OS=Triticum aestivum OX=4565 PE=3 SV=1 - [A0A3B6GVQ9_WHEAT]	0	3.61	4	2	2	2	693	77.8277	5.66846
	A2	Sequence	# PSMs	# Proteins	# Protein Groups	Protein Group Accessions	Modifications	ΔCn	q-Value	PEP	XCorr	Charge	MH+ [Da]	ΔM [ppm]	RT [min]	# Missed Cleavages
	High	FQQSIAPGGLAGDRR	1	4	1	A0A3B6GVQ9		0	0	0.005264	1.67436	3	1572.82	0.304451	32.3746	1
	High	DIEAHVVSVR	1	4	1	A0A3B6GVQ9		0	0.001	0.02417	1.45055	2	1124.61	2.37132	30.3402	0
A0A3B6H0Y4	AP-4 complex subunit epsilon OS=Triticum aestivum OX=4565 PE=3 SV=1 - [A0A3B6H0Y4_WHEAT]	0	0.94	3	1	1	1	953	103.744	6.11279
	A2	Sequence	# PSMs	# Proteins	# Protein Groups	Protein Group Accessions	Modifications	ΔCn	q-Value	PEP	XCorr	Charge	MH+ [Da]	ΔM [ppm]	RT [min]	# Missed Cleavages
	High	SSAVNSYLR	1	3	1	A0A3B6H0Y4		0	0	0.003193	1.33493	2	996.512	0.735544	27.586	0
A0A3B6HY51	TOG domain-containing protein OS=Triticum aestivum OX=4565 PE=3 SV=1 - [A0A3B6HY51_WHEAT]	0	0.38	3	1	1	1	2621	286.489	7.32764
	A2	Sequence	# PSMs	# Proteins	# Protein Groups	Protein Group Accessions	Modifications	ΔCn	q-Value	PEP	XCorr	Charge	MH+ [Da]	ΔM [ppm]	RT [min]	# Missed Cleavages
	High	GADYVTTAQK	1	3	1	A0A3B6HY51		0	0	0.002496	1.28607	2	1053.52	0.477203	16.0837	0
A0A3B6IP77	Beta-adaptin-like protein OS=Triticum aestivum OX=4565 PE=3 SV=1 - [A0A3B6IP77_WHEAT]	0	1.02	12	1	1	1	786	86.7111	5.03369
	A2	Sequence	# PSMs	# Proteins	# Protein Groups	Protein Group Accessions	Modifications	ΔCn	q-Value	PEP	XCorr	Charge	MH+ [Da]	ΔM [ppm]	RT [min]	# Missed Cleavages
	High	DAENIVER	1	12	1	A0A3B6IP77		0	0.001	0.02038	1.35105	2	945.464	0.0204615	20.1022	0
A0A3B6K9D1	Fructose-bisphosphate aldolase OS=Triticum aestivum OX=4565 PE=3 SV=1 - [A0A3B6K9D1_WHEAT]	0	5.12	8	2	2	2	254	27.0882	8.96826
	A2	Sequence	# PSMs	# Proteins	# Protein Groups	Protein Group Accessions	Modifications	ΔCn	q-Value	PEP	XCorr	Charge	MH+ [Da]	ΔM [ppm]	RT [min]	# Missed Cleavages
	High	KVAPEVIAEYTVR	1	8	1	A0A3B6K9D1		0	0	0.0002935	1.64091	3	1474.83	-0.0764054	46.5494	1
	High	VAPEVIAEYTVR	1	8	1	A0A3B6K9D1		0	0.001	0.02287	0.808474	2	1346.73	-0.731365	55.4575	0
A0A3B6KCH9	Phosphatidylinositol-3,4,5-trisphosphate 3-phosphatase OS=Triticum aestivum OX=4565 PE=3 SV=1 - [A0A3B6KCH9_WHEAT]	0	1.38	3	1	1	1	653	71.0007	5.74463
	A2	Sequence	# PSMs	# Proteins	# Protein Groups	Protein Group Accessions	Modifications	ΔCn	q-Value	PEP	XCorr	Charge	MH+ [Da]	ΔM [ppm]	RT [min]	# Missed Cleavages
	High	GLILPSQIR	1	3	1	A0A3B6KCH9		0	0.001	0.02496	1.18609	2	996.62	0.0737355	56.105	0
A0A3B6KDT7	E1 ubiquitin-activating enzyme OS=Triticum aestivum OX=4565 PE=3 SV=1 - [A0A3B6KDT7_WHEAT]	0	1.81	9	2	2	2	1051	116.841	5.26221
	A2	Sequence	# PSMs	# Proteins	# Protein Groups	Protein Group Accessions	Modifications	ΔCn	q-Value	PEP	XCorr	Charge	MH+ [Da]	ΔM [ppm]	RT [min]	# Missed Cleavages
	High	LHVEALQNR	1	9	1	A0A3B6KDT7		0	0	0.0088	1.58869	2	1079.6	0.648182	22.6376	0
	High	LLHHFASGSR	1	6	1	A0A3B6KDT7		0	0.001	0.02283	1.40255	3	1124.59	-1.09425	13.1956	0
A0A3B6KE29	Aspartate--tRNA ligase OS=Triticum aestivum OX=4565 PE=3 SV=1 - [A0A3B6KE29_WHEAT]	0	2.12	4	1	1	1	425	47.3005	6.93213
	A2	Sequence	# PSMs	# Proteins	# Protein Groups	Protein Group Accessions	Modifications	ΔCn	q-Value	PEP	XCorr	Charge	MH+ [Da]	ΔM [ppm]	RT [min]	# Missed Cleavages
	High	TPANQAIFR	1	4	1	A0A3B6KE29		0	0.001	0.0276	1.3803	2	1017.55	0.183604	29.8237	0
A0A3B6KMY0	Alpha-1,4 glucan phosphorylase OS=Triticum aestivum OX=4565 PE=3 SV=1 - [A0A3B6KMY0_WHEAT]	0	2.28	5	2	2	2	920	103.67	5.42725
	A2	Sequence	# PSMs	# Proteins	# Protein Groups	Protein Group Accessions	Modifications	ΔCn	q-Value	PEP	XCorr	Charge	MH+ [Da]	ΔM [ppm]	RT [min]	# Missed Cleavages
	High	AVAHDVPIPGYK	1	5	1	A0A3B6KMY0		0	0	0.01459	1.55676	3	1266.69	0.935976	36.3907	0
	High	AFATYVQAK	1	5	1	A0A3B6KMY0		0	0	0.005551	1.31546	2	998.531	0.340588	30.5928	0
A0A3B6LLM1	Proton pump-interactor OS=Triticum aestivum OX=4565 PE=4 SV=1 - [A0A3B6LLM1_WHEAT]	0	3.72	3	1	2	2	618	69.7005	8.95361
	A2	Sequence	# PSMs	# Proteins	# Protein Groups	Protein Group Accessions	Modifications	ΔCn	q-Value	PEP	XCorr	Charge	MH+ [Da]	ΔM [ppm]	RT [min]	# Missed Cleavages
	High	ISHESISLDEEKR	1	6	2	A0A3B6LLM1;A0A3B6KHQ2		0	0	0.0002675	1.44661	3	1542.78	1.00315	20.2262	1
	High	EAAAPQVAPK	1	3	1	A0A3B6LLM1		0	0.001	0.02567	1.31977	2	981.537	0.490591	16.6366	0
A0A3B6MKT3	GRAS domain-containing protein OS=Triticum aestivum OX=4565 PE=3 SV=1 - [A0A3B6MKT3_WHEAT]	0	1.79	3	1	1	1	616	68.3684	5.93506
	A2	Sequence	# PSMs	# Proteins	# Protein Groups	Protein Group Accessions	Modifications	ΔCn	q-Value	PEP	XCorr	Charge	MH+ [Da]	ΔM [ppm]	RT [min]	# Missed Cleavages
	High	QSALGDDVSAR	1	3	1	A0A3B6MKT3		0	0.001	0.01667	1.02349	2	1118.54	-1.04889	19.7001	0
A0A3B6N239	DEAD-box ATP-dependent RNA helicase 38 OS=Triticum aestivum OX=4565 PE=4 SV=1 - [A0A3B6N239_WHEAT]	0	1.89	7	1	1	1	477	53.3743	5.47803
	A2	Sequence	# PSMs	# Proteins	# Protein Groups	Protein Group Accessions	Modifications	ΔCn	q-Value	PEP	XCorr	Charge	MH+ [Da]	ΔM [ppm]	RT [min]	# Missed Cleavages
	High	VGQVIIFVR	1	7	1	A0A3B6N239		0	0.001	0.01996	1.30815	2	1030.64	1.50419	61.8978	0
A0A3B6NJB3	Protein disulfide-isomerase OS=Triticum aestivum OX=4565 PE=3 SV=1 - [A0A3B6NJB3_WHEAT]	0	1.55	6	1	1	1	579	63.136	4.7417
	A2	Sequence	# PSMs	# Proteins	# Protein Groups	Protein Group Accessions	Modifications	ΔCn	q-Value	PEP	XCorr	Charge	MH+ [Da]	ΔM [ppm]	RT [min]	# Missed Cleavages
	High	QILLFAVAK	1	6	1	A0A3B6NJB3		0	0.001	0.0304	0.993297	2	1002.63	-0.416296	73.0862	0
A0A3B6PKU4	Tubulin beta chain OS=Triticum aestivum OX=4565 PE=3 SV=1 - [A0A3B6PKU4_WHEAT]	0	2.86	9	1	1	1	419	47.1142	4.729
	A2	Sequence	# PSMs	# Proteins	# Protein Groups	Protein Group Accessions	Modifications	ΔCn	q-Value	PEP	XCorr	Charge	MH+ [Da]	ΔM [ppm]	RT [min]	# Missed Cleavages
	High	INVYYNEASGGR	1	9	1	A0A3B6PKU4		0	0	0.0006509	1.30993	2	1342.64	-0.487286	30.12	0
A0A3B6PLP7	Glyceraldehyde-3-phosphate dehydrogenase OS=Triticum aestivum OX=4565 PE=3 SV=1 - [A0A3B6PLP7_WHEAT]	0	9.32	6	3	3	3	322	34.8568	7.72314
	A2	Sequence	# PSMs	# Proteins	# Protein Groups	Protein Group Accessions	Modifications	ΔCn	q-Value	PEP	XCorr	Charge	MH+ [Da]	ΔM [ppm]	RT [min]	# Missed Cleavages
	High	KVIISAPSK	1	6	1	A0A3B6PLP7		0	0	0.0007209	1.37463	2	942.598	-0.75273	19.0918	1
	High	AAIKEESEGNLK	1	6	1	A0A3B6PLP7		0	0	0.006983	1.04352	2	1288.67	-0.305357	14.8585	1
	High	YDTVHGQWK	1	5	1	A0A3B6PLP7		0	0.007	0.06481	1.36237	2	1133.54	-0.0530954	18.8878	0
A0A3B6PSA8	CYTOSOL_AP domain-containing protein OS=Triticum aestivum OX=4565 PE=3 SV=1 - [A0A3B6PSA8_WHEAT]	0	1.5	3	1	1	1	533	55.2824	5.79541
	A2	Sequence	# PSMs	# Proteins	# Protein Groups	Protein Group Accessions	Modifications	ΔCn	q-Value	PEP	XCorr	Charge	MH+ [Da]	ΔM [ppm]	RT [min]	# Missed Cleavages
	High	AGQSVVLR	1	3	1	A0A3B6PSA8		0	0.001	0.01596	1.33827	2	829.489	-0.600744	20.1078	0
A0A3B6RCB1	Starch synthase, chloroplastic/amyloplastic OS=Triticum aestivum OX=4565 PE=3 SV=1 - [A0A3B6RCB1_WHEAT]	0	8.42	4	5	5	5	796	86.9246	6.66846
	A2	Sequence	# PSMs	# Proteins	# Protein Groups	Protein Group Accessions	Modifications	ΔCn	q-Value	PEP	XCorr	Charge	MH+ [Da]	ΔM [ppm]	RT [min]	# Missed Cleavages
	High	SImVIHNIAHQGR	1	4	1	A0A3B6RCB1	M3(Oxidation)	0	0	6.34e-05	1.61293	3	1491.79	0.97521	24.8622	0
	High	HRQEDIYGGSR	1	4	1	A0A3B6RCB1		0	0	0.01238	1.42236	3	1317.63	0.701218	10.6358	1
	High	GAVIVEEAPNPK	1	1	1	A0A3B6RCB1		0	0	0.008779	1.36965	2	1223.66	0.126102	31.1103	0
	High	TVEGGWGLHDIIR	1	4	1	A0A3B6RCB1		0	0	0.0004114	1.24203	2	1452.76	1.25056	58.9154	0
	High	TLDRDAAEGGAPAPPAPR	1	1	1	A0A3B6RCB1		0	0.001	0.02021	1.21361	3	1761.89	1.60619	24.3141	1
A0A3B6SBP8	Alanine--tRNA ligase OS=Triticum aestivum OX=4565 PE=4 SV=1 - [A0A3B6SBP8_WHEAT]	0	3.01	10	1	1	1	332	37.1464	5.93506
	A2	Sequence	# PSMs	# Proteins	# Protein Groups	Protein Group Accessions	Modifications	ΔCn	q-Value	PEP	XCorr	Charge	MH+ [Da]	ΔM [ppm]	RT [min]	# Missed Cleavages
	High	AGLAPDTESK	1	10	1	A0A3B6SBP8		0	0	0.005951	1.22363	2	988.494	-0.314626	15.9294	0
A0A3B6SEI0	Ketose-bisphosphate aldolase class-II family protein OS=Triticum aestivum OX=4565 PE=3 SV=1 - [A0A3B6SEI0_WHEAT]	0	1.45	4	2	2	2	1382	148.107	5.88428
	A2	Sequence	# PSMs	# Proteins	# Protein Groups	Protein Group Accessions	Modifications	ΔCn	q-Value	PEP	XCorr	Charge	MH+ [Da]	ΔM [ppm]	RT [min]	# Missed Cleavages
	High	LVDAPVSGGVK	1	4	1	A0A3B6SEI0		0	0	0.01462	1.46514	2	1041.59	0.672806	28.4699	0
	High	FAALGGLTK	1	4	1	A0A3B6SEI0		0	0.003	0.04187	1.45153	2	877.516	1.78159	45.1264	0
A0A3B6SHL8	GTP-binding nuclear protein OS=Triticum aestivum OX=4565 PE=3 SV=1 - [A0A3B6SHL8_WHEAT]	0	5.53	4	1	1	1	199	22.7647	8.98291
	A2	Sequence	# PSMs	# Proteins	# Protein Groups	Protein Group Accessions	Modifications	ΔCn	q-Value	PEP	XCorr	Charge	MH+ [Da]	ΔM [ppm]	RT [min]	# Missed Cleavages
	High	LVLVGDGGTGK	1	4	1	A0A3B6SHL8		0	0	0.001392	1.30769	2	1015.58	0.354064	31.1862	0
A0A3B6TSB8	Protein kinase domain-containing protein OS=Triticum aestivum OX=4565 PE=4 SV=1 - [A0A3B6TSB8_WHEAT]	0	1.01	5	1	1	1	1085	117.27	6.01123
	A2	Sequence	# PSMs	# Proteins	# Protein Groups	Protein Group Accessions	Modifications	ΔCn	q-Value	PEP	XCorr	Charge	MH+ [Da]	ΔM [ppm]	RT [min]	# Missed Cleavages
	High	ILPRPGDGTLR	1	5	1	A0A3B6TSB8		0	0.001	0.03294	1.24796	3	1194.7	1.00157	28.8135	1
A0A3B6TSI0	Isoleucine--tRNA ligase OS=Triticum aestivum OX=4565 PE=3 SV=1 - [A0A3B6TSI0_WHEAT]	0	2.94	9	3	3	3	1090	123.52	6.37939
	A2	Sequence	# PSMs	# Proteins	# Protein Groups	Protein Group Accessions	Modifications	ΔCn	q-Value	PEP	XCorr	Charge	MH+ [Da]	ΔM [ppm]	RT [min]	# Missed Cleavages
	High	ADQSLIEAGVAR	1	4	1	A0A3B6TSI0		0	0	0.000742	1.35068	2	1229.65	-0.319126	37.0421	0
	High	HHVDDITIPSSR	1	9	1	A0A3B6TSI0		0	0	0.002062	1.06408	2	1376.69	-0.393401	24.4226	0
	High	SGTPLIYR	1	9	1	A0A3B6TSI0		0	0.008	0.07609	1.17364	2	906.504	-0.191186	32.1744	0
A0A2U8JD37	Delta gliadin-D1 OS=Triticum aestivum OX=4565 GN=Gli-1 PE=4 SV=1 - [A0A2U8JD37_WHEAT]	0	3.09	1	1	1	2	324	37.6388	7.02002
	A2	Sequence	# PSMs	# Proteins	# Protein Groups	Protein Group Accessions	Modifications	ΔCn	q-Value	PEP	XCorr	Charge	MH+ [Da]	ΔM [ppm]	RT [min]	# Missed Cleavages
	High	QLAHISEPSR	2	1	1	A0A2U8JD37		0	0.001	0.01517	1.62225	3	1137.6	-0.109425	18.5764	0
A0A341RNA0	14_3_3 domain-containing protein OS=Triticum aestivum OX=4565 PE=3 SV=1 - [A0A341RNA0_WHEAT]	0	4.64	5	1	1	1	194	21.927	4.80518
	A2	Sequence	# PSMs	# Proteins	# Protein Groups	Protein Group Accessions	Modifications	ΔCn	q-Value	PEP	XCorr	Charge	MH+ [Da]	ΔM [ppm]	RT [min]	# Missed Cleavages
	High	GKIEVELTK	1	5	1	A0A341RNA0		0	0.001	0.02355	1.58002	2	1016.6	1.06998	26.4042	1
A0A3B5XYD0	RNA-binding KH domain-containing protein OS=Triticum aestivum OX=4565 PE=4 SV=1 - [A0A3B5XYD0_WHEAT]	0	1.25	5	1	1	1	722	79.2918	7.94287
	A2	Sequence	# PSMs	# Proteins	# Protein Groups	Protein Group Accessions	Modifications	ΔCn	q-Value	PEP	XCorr	Charge	MH+ [Da]	ΔM [ppm]	RT [min]	# Missed Cleavages
	High	EALTEIASR	1	5	1	A0A3B5XYD0		0	0.003	0.03632	1.59353	2	989.528	1.33716	30.8777	0
A0A3B5YVW4	SECA_MOTOR_DEAD domain-containing protein OS=Triticum aestivum OX=4565 PE=4 SV=1 - [A0A3B5YVW4_WHEAT]	0	1.05	4	1	1	1	764	84.7882	5.75732
	A2	Sequence	# PSMs	# Proteins	# Protein Groups	Protein Group Accessions	Modifications	ΔCn	q-Value	PEP	XCorr	Charge	MH+ [Da]	ΔM [ppm]	RT [min]	# Missed Cleavages
	High	LTPLNDLR	1	4	1	A0A3B5YVW4		0	0.001	0.01872	1.14515	2	941.541	-0.0115026	42.0904	0
A0A3B5Z1R8	Glyco_transf_20 domain-containing protein OS=Triticum aestivum OX=4565 PE=3 SV=1 - [A0A3B5Z1R8_WHEAT]	0	1.74	8	1	1	1	805	90.2451	6.7124
	A2	Sequence	# PSMs	# Proteins	# Protein Groups	Protein Group Accessions	Modifications	ΔCn	q-Value	PEP	XCorr	Charge	MH+ [Da]	ΔM [ppm]	RT [min]	# Missed Cleavages
	High	FGTLSAVPIHHLDR	1	8	1	A0A3B5Z1R8		0	0.001	0.02139	0.815603	3	1562.85	4.292	43.9338	0
A0A3B5Z4B3	TMF_TATA_bd domain-containing protein OS=Triticum aestivum OX=4565 PE=4 SV=1 - [A0A3B5Z4B3_WHEAT]	0	1.94	2	1	1	1	1029	114.672	4.79248
	A2	Sequence	# PSMs	# Proteins	# Protein Groups	Protein Group Accessions	Modifications	ΔCn	q-Value	PEP	XCorr	Charge	MH+ [Da]	ΔM [ppm]	RT [min]	# Missed Cleavages
	High	NQSELAAQKEFYTNALNAAK	1	2	1	A0A3B5Z4B3		0	0.001	0.03071	0.859037	3	2211.1	0.100373	60.2786	1
A0A3B6A2H7	TMF_TATA_bd domain-containing protein OS=Triticum aestivum OX=4565 PE=4 SV=1 - [A0A3B6A2H7_WHEAT]	0	2.25	8	1	1	1	889	99.1621	4.85596
	A2	Sequence	# PSMs	# Proteins	# Protein Groups	Protein Group Accessions	Modifications	ΔCn	q-Value	PEP	XCorr	Charge	MH+ [Da]	ΔM [ppm]	RT [min]	# Missed Cleavages
	High	NQTELAAQKEFYTNALNAAK	1	8	1	A0A3B6A2H7		0	0.007	0.06837	0.885932	3	2225.12	-0.734397	60.829	1
A0A3B6AZ48	Importin N-terminal domain-containing protein OS=Triticum aestivum OX=4565 PE=4 SV=1 - [A0A3B6AZ48_WHEAT]	0	0.98	8	1	1	1	1018	116.907	4.88135
	A2	Sequence	# PSMs	# Proteins	# Protein Groups	Protein Group Accessions	Modifications	ΔCn	q-Value	PEP	XCorr	Charge	MH+ [Da]	ΔM [ppm]	RT [min]	# Missed Cleavages
	High	AALSHAPEER	1	8	1	A0A3B6AZ48		0	0.001	0.02998	1.11186	2	1080.54	0.188174	12.0466	0
A0A3B6B702	UDPGT domain-containing protein OS=Triticum aestivum OX=4565 PE=3 SV=1 - [A0A3B6B702_WHEAT]	0	2.79	2	1	1	1	287	31.3151	6.771
	A2	Sequence	# PSMs	# Proteins	# Protein Groups	Protein Group Accessions	Modifications	ΔCn	q-Value	PEP	XCorr	Charge	MH+ [Da]	ΔM [ppm]	RT [min]	# Missed Cleavages
	High	EGAcVPGR	1	2	1	A0A3B6B702	C4(Carbamidomethyl)	0	0.007	0.07141	1.24949	2	845.393	-0.126751	10.5973	0
A0A3B6C021	Ricin B-type lectin domain-containing protein OS=Triticum aestivum OX=4565 PE=4 SV=1 - [A0A3B6C021_WHEAT]	0	2.88	6	1	1	1	347	38.7979	7.00537
	A2	Sequence	# PSMs	# Proteins	# Protein Groups	Protein Group Accessions	Modifications	ΔCn	q-Value	PEP	XCorr	Charge	MH+ [Da]	ΔM [ppm]	RT [min]	# Missed Cleavages
	High	AGEDYSLTAR	1	6	1	A0A3B6C021		0	0.006	0.0551	1.17789	2	1082.51	-0.0399372	23.6465	0
A0A3B6C1K9	TPR_REGION domain-containing protein OS=Triticum aestivum OX=4565 PE=4 SV=1 - [A0A3B6C1K9_WHEAT]	0	1.12	5	1	1	1	802	93.0432	6.99072
	A2	Sequence	# PSMs	# Proteins	# Protein Groups	Protein Group Accessions	Modifications	ΔCn	q-Value	PEP	XCorr	Charge	MH+ [Da]	ΔM [ppm]	RT [min]	# Missed Cleavages
	High	AAELFGVPR	1	5	1	A0A3B6C1K9		0	0	0.003771	1.38358	2	959.53	-0.911284	49.7033	0
A0A3B6DAC4	Importin N-terminal domain-containing protein OS=Triticum aestivum OX=4565 PE=4 SV=1 - [A0A3B6DAC4_WHEAT]	0	0.9	5	1	1	1	995	108.9	4.91943
	A2	Sequence	# PSMs	# Proteins	# Protein Groups	Protein Group Accessions	Modifications	ΔCn	q-Value	PEP	XCorr	Charge	MH+ [Da]	ΔM [ppm]	RT [min]	# Missed Cleavages
	High	AAAEAAFHR	1	5	1	A0A3B6DAC4		0	0.007	0.07194	1.41547	2	943.475	0.369675	14.6748	0
A0A3B6DDP3	Oxoglutarate dehydrogenase (succinyl-transferring) OS=Triticum aestivum OX=4565 PE=3 SV=1 - [A0A3B6DDP3_WHEAT]	0	1.36	8	1	1	1	884	99.5722	6.53662
	A2	Sequence	# PSMs	# Proteins	# Protein Groups	Protein Group Accessions	Modifications	ΔCn	q-Value	PEP	XCorr	Charge	MH+ [Da]	ΔM [ppm]	RT [min]	# Missed Cleavages
	High	YHLGTSYDRPTR	1	8	1	A0A3B6DDP3		0	0.007	0.07458	1.16374	3	1465.72	0.0932249	18.9829	1
A0A3B6EVA8	Cupin type-1 domain-containing protein OS=Triticum aestivum OX=4565 PE=3 SV=1 - [A0A3B6EVA8_WHEAT]	0	3.14	13	1	1	1	318	33.1928	5.50342
	A2	Sequence	# PSMs	# Proteins	# Protein Groups	Protein Group Accessions	Modifications	ΔCn	q-Value	PEP	XCorr	Charge	MH+ [Da]	ΔM [ppm]	RT [min]	# Missed Cleavages
	High	EVGLGADLVR	1	13	1	A0A3B6EVA8		0	0.001	0.02048	1.12695	2	1028.57	-0.254249	47.8045	0
A0A3B6GR56	AAA domain-containing protein OS=Triticum aestivum OX=4565 PE=4 SV=1 - [A0A3B6GR56_WHEAT]	0	1.32	7	1	1	1	832	92.8153	8.14795
	A2	Sequence	# PSMs	# Proteins	# Protein Groups	Protein Group Accessions	Modifications	ΔCn	q-Value	PEP	XCorr	Charge	MH+ [Da]	ΔM [ppm]	RT [min]	# Missed Cleavages
	High	LEGPVLLLGSR	1	7	1	A0A3B6GR56		0	0	0.003125	1.28975	2	1153.69	-0.832576	70.1817	0
A0A3B6H2Z0	HP domain-containing protein OS=Triticum aestivum OX=4565 PE=3 SV=1 - [A0A3B6H2Z0_WHEAT]	0	5.05	21	3	3	3	634	70.9816	5.84619
	A2	Sequence	# PSMs	# Proteins	# Protein Groups	Protein Group Accessions	Modifications	ΔCn	q-Value	PEP	XCorr	Charge	MH+ [Da]	ΔM [ppm]	RT [min]	# Missed Cleavages
	High	ALEVVQYLK	1	21	1	A0A3B6H2Z0		0	0	0.001916	1.43674	2	1062.62	0.47933	60.5648	0
	High	QLDVIKPNLQSR	1	16	1	A0A3B6H2Z0		0	0	0.0002362	1.36979	2	1410.81	-0.22925	38.9646	1
	High	KAEAVVSDESR	1	12	1	A0A3B6H2Z0		0	0	0.01295	1.29965	2	1190.6	-3.26194	10.7216	1
A0A3B6HNN3	Cupin type-1 domain-containing protein OS=Triticum aestivum OX=4565 PE=4 SV=1 - [A0A3B6HNN3_WHEAT]	0	1.78	6	1	1	1	561	62.9486	7.1665
	A2	Sequence	# PSMs	# Proteins	# Protein Groups	Protein Group Accessions	Modifications	ΔCn	q-Value	PEP	XCorr	Charge	MH+ [Da]	ΔM [ppm]	RT [min]	# Missed Cleavages
	High	EIVALALGQK	1	6	1	A0A3B6HNN3		0	0.008	0.08158	1.21298	2	1041.63	0.669857	54.1094	0
A0A3B6KQT8	TIP120 domain-containing protein OS=Triticum aestivum OX=4565 PE=4 SV=1 - [A0A3B6KQT8_WHEAT]	0	1.08	11	1	1	1	1023	113.814	5.41455
	A2	Sequence	# PSMs	# Proteins	# Protein Groups	Protein Group Accessions	Modifications	ΔCn	q-Value	PEP	XCorr	Charge	MH+ [Da]	ΔM [ppm]	RT [min]	# Missed Cleavages
	High	GQGDIDESSPR	1	11	1	A0A3B6KQT8		0	0	0.004561	1.37063	2	1160.52	0.41089	12.9227	0
A0A3B6KUC5	ABC transporter domain-containing protein OS=Triticum aestivum OX=4565 PE=3 SV=1 - [A0A3B6KUC5_WHEAT]	0	1.91	13	1	1	1	836	93.2051	8.36768
	A2	Sequence	# PSMs	# Proteins	# Protein Groups	Protein Group Accessions	Modifications	ΔCn	q-Value	PEP	XCorr	Charge	MH+ [Da]	ΔM [ppm]	RT [min]	# Missed Cleavages
	High	VVFmDEPSTGLDPASR	1	13	1	A0A3B6KUC5	M4(Oxidation)	0	0.001	0.01914	1.49848	4	1736.8	-7.10769	28.9862	0
A0A3B6LIS4	Protein transport protein Sec24-like CEF OS=Triticum aestivum OX=4565 PE=4 SV=1 - [A0A3B6LIS4_WHEAT]	0	1.31	11	1	1	1	686	71.8559	7.75244
	A2	Sequence	# PSMs	# Proteins	# Protein Groups	Protein Group Accessions	Modifications	ΔCn	q-Value	PEP	XCorr	Charge	MH+ [Da]	ΔM [ppm]	RT [min]	# Missed Cleavages
	High	GTVEFIATK	1	11	1	A0A3B6LIS4		0	0.005	0.04643	1.2868	2	965.526	-3.99421	36.9608	0
A0A3B6MQE7	Peptidase_M1 domain-containing protein OS=Triticum aestivum OX=4565 PE=3 SV=1 - [A0A3B6MQE7_WHEAT]	0	0.91	8	1	1	1	876	98.1183	5.49072
	A2	Sequence	# PSMs	# Proteins	# Protein Groups	Protein Group Accessions	Modifications	ΔCn	q-Value	PEP	XCorr	Charge	MH+ [Da]	ΔM [ppm]	RT [min]	# Missed Cleavages
	High	SLNVFQSR	1	8	1	A0A3B6MQE7		0	0.001	0.01803	1.19873	2	950.505	-0.216425	38.0932	0
A0A3B6MV97	LEA_2 domain-containing protein OS=Triticum aestivum OX=4565 PE=4 SV=1 - [A0A3B6MV97_WHEAT]	0	3.57	3	1	1	1	224	23.4624	8.95361
	A2	Sequence	# PSMs	# Proteins	# Protein Groups	Protein Group Accessions	Modifications	ΔCn	q-Value	PEP	XCorr	Charge	MH+ [Da]	ΔM [ppm]	RT [min]	# Missed Cleavages
	High	LLAYVTYR	1	3	1	A0A3B6MV97		0	0.007	0.0583	1.09702	2	998.567	0.225293	46.2929	0
A0A3B6NTB1	AAI domain-containing protein OS=Triticum aestivum OX=4565 PE=3 SV=1 - [A0A3B6NTB1_WHEAT]	0	4.42	1	1	1	1	226	24.8815	7.92822
	A2	Sequence	# PSMs	# Proteins	# Protein Groups	Protein Group Accessions	Modifications	ΔCn	q-Value	PEP	XCorr	Charge	MH+ [Da]	ΔM [ppm]	RT [min]	# Missed Cleavages
	High	VEGGHVLEGR	1	1	1	A0A3B6NTB1		0	0.003	0.0443	0.953345	2	1052.55	-0.235617	15.2103	0
A0A3B6NUF9	Exocyst complex component Sec6 OS=Triticum aestivum OX=4565 PE=3 SV=1 - [A0A3B6NUF9_WHEAT]	0	2.47	8	1	1	1	607	68.5077	4.88135
	A2	Sequence	# PSMs	# Proteins	# Protein Groups	Protein Group Accessions	Modifications	ΔCn	q-Value	PEP	XCorr	Charge	MH+ [Da]	ΔM [ppm]	RT [min]	# Missed Cleavages
	High	FALAAAGSHKEEVGR	1	8	1	A0A3B6NUF9		0	0	2.493e-07	1.51459	3	1542.8	1.02925	23.8702	1
A0A3B6PI37	Splicing factor 3B subunit 3 OS=Triticum aestivum OX=4565 PE=4 SV=1 - [A0A3B6PI37_WHEAT]	0	0.9	5	1	1	1	1217	134.57	5.8208
	A2	Sequence	# PSMs	# Proteins	# Protein Groups	Protein Group Accessions	Modifications	ΔCn	q-Value	PEP	XCorr	Charge	MH+ [Da]	ΔM [ppm]	RT [min]	# Missed Cleavages
	High	DYLVVGSDSGR	1	5	1	A0A3B6PI37		0	0.001	0.0185	1.2706	2	1167.57	1.81438	35.4682	0
A0A3B6QMI9	Aldedh domain-containing protein OS=Triticum aestivum OX=4565 PE=3 SV=1 - [A0A3B6QMI9_WHEAT]	0	3.66	5	1	1	1	328	35.0021	7.57666
	A2	Sequence	# PSMs	# Proteins	# Protein Groups	Protein Group Accessions	Modifications	ΔCn	q-Value	PEP	XCorr	Charge	MH+ [Da]	ΔM [ppm]	RT [min]	# Missed Cleavages
	High	VAFTGSYATGQK	1	5	1	A0A3B6QMI9		0	0.003	0.0416	1.01004	2	1229.62	0.210884	28.504	0
A0A3B6SKK1	Programmed cell death protein 4 OS=Triticum aestivum OX=4565 PE=3 SV=1 - [A0A3B6SKK1_WHEAT]	0	1.39	3	1	1	1	718	78.8162	5.36377
	A2	Sequence	# PSMs	# Proteins	# Protein Groups	Protein Group Accessions	Modifications	ΔCn	q-Value	PEP	XCorr	Charge	MH+ [Da]	ΔM [ppm]	RT [min]	# Missed Cleavages
	High	GLQVLQIAAK	1	3	1	A0A3B6SKK1		0	0	0.01415	1.20434	2	1040.65	0.915868	56.294	0
