# Supplementary material for: Identification and mechanism of wheat protein disulfide isomerase-promoted gluten network formation
Source: PNAS Nexus. 2024 Aug 21;3(9):pgae356. doi: 10.1093/pnasnexus/pgae356 (PMC11376372; doi:10.1093/pnasnexus/pgae356)
Supplement: pgae356_Supplementary_Data [file pgae356_supplementary_data.zip › PNASNEXUS-PNASNEXUS-2024-00980-s04.xlsx]

## Sheet: Sheet1
Accession	Description	Score	Coverage	# Proteins	# Unique Peptides	# Peptides	# PSMs	# AAs	MW [kDa]	calc. pI
P08489	Glutenin, high molecular weight subunit PW212 OS=Triticum aestivum OX=4565 PE=3 SV=1 - [GLT4_WHEAT]	48.184	10.26	3	1	9	48	838	89.12	6.17627
	A2	Sequence	# PSMs	# Proteins	# Protein Groups	Protein Group Accessions	Modifications	ΔCn	q-Value	PEP	XCorr	Charge	MH+ [Da]	ΔM [ppm]	RT [min]	# Missed Cleavages
	High	GGSFYPGETTPPQQLQQR	2	2	2	P08489;P10388		0	0	2.386e-05	2.59273	3	1990.96	1.26938	41.8569	0
	High	AQQLAAQLPAMcR	2	4	2	P08489;P10388	C12(Carbamidomethyl)	0	0	0.0002073	2.55752	2	1457.74	0.859205	47.2312	0
	High	AQQLAAQLPAmcR	17	4	2	P08489;P10388	M11(Oxidation); C12(Carbamidomethyl)	0	0	4.931e-05	2.4091	2	1473.73	0.0759353	36.9656	0
	High	AcQQVmDQQLR	11	2	2	P08489;P10388	C2(Carbamidomethyl); M6(Oxidation)	0	0	7.15e-05	2.29287	2	1392.64	-0.437153	16.9321	0
	High	AcQQVMDQQLR	3	2	2	P08489;P10388	C2(Carbamidomethyl)	0	0	3.771e-05	2.27905	2	1376.64	-0.411757	24.3904	0
	High	ELKAcQQVMDQQLR	1	2	2	P08489;P10388	C5(Carbamidomethyl)	0	0	0.0002667	2.10961	3	1746.86	-0.763688	32.3497	1
	High	YYPSVTSPQQVSYYPGQASPQR	1	1	1	P08489		0	0	4.983e-05	1.55508	3	2503.19	-0.363497	50.7253	0
	High	IFWGIPALLKR	3	2	2	P08489;P10388		0	0	0.001965	1.3786	3	1313.81	-0.241425	83.297	1
	High	ELQELQER	3	2	2	P08489;P10388		0	0.001	0.002339	1.56628	2	1044.53	0.320652	95.3522	0
	High	ELKAcQQVmDQQLR	1	2	2	P08489;P10388	C5(Carbamidomethyl); M9(Oxidation)	0	0.001	0.002316	1.53516	3	1762.86	-1.12679	22.6912	1
	High	IFWGIPALLK	3	2	2	P08489;P10388		0	0.001	0.002536	1.40484	2	1157.71	-0.011936	88.4302	0
	High	ELQELQERELK	1	2	2	P08489;P10388		0	0.003	0.01485	1.14886	2	1414.75	-0.943179	29.1074	1
P10388	Glutenin, high molecular weight subunit DX5 OS=Triticum aestivum OX=4565 GN=GLU-1D-1D PE=3 SV=5 - [GLT5_WHEAT]	48.184	10.73	3	1	9	49	848	90.2385	6.88818
	A2	Sequence	# PSMs	# Proteins	# Protein Groups	Protein Group Accessions	Modifications	ΔCn	q-Value	PEP	XCorr	Charge	MH+ [Da]	ΔM [ppm]	RT [min]	# Missed Cleavages
	High	GGSFYPGETTPPQQLQQR	2	2	2	P08489;P10388		0	0	2.386e-05	2.59273	3	1990.96	1.26938	41.8569	0
	High	AQQLAAQLPAMcR	2	4	2	P08489;P10388	C12(Carbamidomethyl)	0	0	0.0002073	2.55752	2	1457.74	0.859205	47.2312	0
	High	AQQLAAQLPAmcR	17	4	2	P08489;P10388	M11(Oxidation); C12(Carbamidomethyl)	0	0	4.931e-05	2.4091	2	1473.73	0.0759353	36.9656	0
	High	AcQQVmDQQLR	11	2	2	P08489;P10388	C2(Carbamidomethyl); M6(Oxidation)	0	0	7.15e-05	2.29287	2	1392.64	-0.437153	16.9321	0
	High	AcQQVMDQQLR	3	2	2	P08489;P10388	C2(Carbamidomethyl)	0	0	3.771e-05	2.27905	2	1376.64	-0.411757	24.3904	0
	High	ELKAcQQVMDQQLR	1	2	2	P08489;P10388	C5(Carbamidomethyl)	0	0	0.0002667	2.10961	3	1746.86	-0.763688	32.3497	1
	High	IFWGIPALLKR	3	2	2	P08489;P10388		0	0	0.001965	1.3786	3	1313.81	-0.241425	83.297	1
	High	ELQELQER	3	2	2	P08489;P10388		0	0.001	0.002339	1.56628	2	1044.53	0.320652	95.3522	0
	High	ELKAcQQVmDQQLR	1	2	2	P08489;P10388	C5(Carbamidomethyl); M9(Oxidation)	0	0.001	0.002316	1.53516	3	1762.86	-1.12679	22.6912	1
	High	IFWGIPALLK	3	2	2	P08489;P10388		0	0.001	0.002536	1.40484	2	1157.71	-0.011936	88.4302	0
	High	ELQELQERELK	1	2	2	P08489;P10388		0	0.003	0.01485	1.14886	2	1414.75	-0.943179	29.1074	1
	High	DISPEcHPVVVSPVAGQYEQQIVVPPK	2	1	1	P10388	C6(Carbamidomethyl)	0	0.008	0.05392	1.28593	4	2972.52	-0.426756	67.0057	0
A0A3B6N2V5	Tr-type G domain-containing protein OS=Triticum aestivum OX=4565 PE=3 SV=1 - [A0A3B6N2V5_WHEAT]	45.783	36	13	3	33	75	825	91.8346	5.98584
	A2	Sequence	# PSMs	# Proteins	# Protein Groups	Protein Group Accessions	Modifications	ΔCn	q-Value	PEP	XCorr	Charge	MH+ [Da]	ΔM [ppm]	RT [min]	# Missed Cleavages
	High	PLEEGLAEAIDDGR	2	11	2	A0A3B6LX08;A0A3B6N2V5		0	0	9.732e-09	3.22463	2	1484.72	0.00311106	55.695	0
	High	LYmEARPLEEGLAEAIDDGR	8	11	2	A0A3B6LX08;A0A3B6N2V5	M3(Oxidation)	0	0	6.208e-08	2.5948	3	2264.08	-2.26729	69.3307	1
	High	VIYASQLTAKPR	2	14	2	A0A3B6LX08;A0A3B6N2V5		0	0	2.428e-08	2.51893	3	1346.78	-0.380682	29.8569	1
	High	EGALAEENMR	1	12	1	A0A3B6N2V5		0	0	3.118e-05	2.4894	2	1119.51	0.294955	20.5352	0
	High	GHVFEEmQRPGTPLYNIK	1	8	1	A0A3B6N2V5	M7(Oxidation)	0	0	0.0009417	2.40516	4	2132.06	0.0200033	38.8607	1
	High	RVmQTWLPASR	1	12	2	A0A3B6LX08;A0A3B6N2V5	M3(Oxidation)	0	0	0.0002562	2.2688	3	1360.71	-3.49728	31.8904	1
	High	KQESVEDVPcGNTVALVGLDQFITK	1	11	2	A0A3B6LX08;A0A3B6N2V5	C10(Carbamidomethyl)	0	0	6.468e-05	2.11133	3	2747.39	0.166331	79.4384	1
	High	ILSEEFGWDKDLAK	1	11	2	A0A3B6LX08;A0A3B6N2V5		0	0	2.012e-05	2.08221	3	1650.84	0.0280047	59.0177	1
	High	GFVQFcYEPIK	1	12	2	A0A3B6LX08;A0A3B6N2V5	C6(Carbamidomethyl)	0	0	1.339e-05	2.04357	2	1387.67	-0.424642	65.799	0
	High	GGGQVIPTAR	1	14	2	A0A3B6LX08;A0A3B6N2V5		0	0	0.00182	1.97365	2	955.532	-0.363662	20.7612	0
	High	MIPASDKGR	2	15	2	A0A3B6LX08;A0A3B6N2V5		0	0	0.0007714	1.92277	3	974.509	0.138021	10.1201	1
	High	NMSVIAHVDHGK	2	14	2	A0A3B6LX08;A0A3B6N2V5		0	0	0.001159	1.91765	3	1307.65	0.971915	20.2029	0
	High	NmSVIAHVDHGK	3	14	2	A0A3B6LX08;A0A3B6N2V5	M2(Oxidation)	0	0	0.001105	1.91347	3	1323.65	0.121528	13.0568	0
	High	RGHVFEEmQRPGTPLYNIK	1	8	1	A0A3B6N2V5	M8(Oxidation)	0	0	8.775e-06	1.89219	4	2288.16	-0.748251	33.3785	2
	High	ALLEmmIFHLPSPSK	8	12	2	A0A3B6LX08;A0A3B6N2V5	M5(Oxidation); M6(Oxidation)	0	0	8.526e-07	1.87594	3	1745.9	0.179529	69.9106	0
	High	NATLTNEKEVDAcPIR	2	16	2	A0A3B6LX08;A0A3B6N2V5	C13(Carbamidomethyl)	0	0	1.097e-05	1.84236	2	1830.9	0.139656	28.7947	1
	High	ALLEmMIFHLPSPSK	10	12	2	A0A3B6LX08;A0A3B6N2V5	M5(Oxidation)	0	0	0.0002719	1.82645	3	1729.9	0.452417	80.2709	0
	High	RVIYASQLTAKPR	2	14	2	A0A3B6LX08;A0A3B6N2V5		0	0	0.0004997	1.79832	3	1502.88	0.603087	23.1988	2
	High	VENLYEGPLDDIYANAIR	1	11	2	A0A3B6LX08;A0A3B6N2V5		0	0	0.0002213	1.79629	2	2065.02	-0.242294	80.0868	0
	High	VmQTWLPASR	6	12	2	A0A3B6LX08;A0A3B6N2V5	M2(Oxidation)	0	0	0.0002711	1.56723	2	1204.61	0.25346	41.8318	0
	High	NDEKDLMGK	2	12	2	A0A3B6LX08;A0A3B6N2V5		0	0	0.001307	1.2666	2	1049.49	-0.38671	13.9693	1
	High	NcDPDGPLmLYVSK	1	10	2	A0A3B6LX08;A0A3B6N2V5	C2(Carbamidomethyl); M9(Oxidation)	0	0	0.001363	1.25177	2	1624.73	-0.353235	54.687	0
	High	RVIYASQLTAK	1	14	2	A0A3B6LX08;A0A3B6N2V5		0	0.001	0.004672	2.28913	3	1249.73	0.253165	26.5403	1
	High	RGFVQFcYEPIK	1	12	2	A0A3B6LX08;A0A3B6N2V5	C7(Carbamidomethyl)	0	0.001	0.003219	1.65493	3	1543.77	0.805557	55.7471	1
	High	LWGENFFDPATK	1	12	2	A0A3B6LX08;A0A3B6N2V5		0	0.001	0.002355	1.32039	2	1424.68	-0.902771	75.4675	0
	High	LWGENFFDPATKK	1	12	2	A0A3B6LX08;A0A3B6N2V5		0	0.001	0.00341	0.957865	3	1552.78	0.264093	64.6715	1
	High	IRPVLTVNK	1	14	2	A0A3B6LX08;A0A3B6N2V5		0	0.002	0.006608	2.34703	2	1039.66	0.223038	26.9695	1
	High	IRPVLTVNKmDR	2	14	2	A0A3B6LX08;A0A3B6N2V5	M10(Oxidation)	0	0.002	0.007671	1.8303	3	1457.82	-2.46847	21.7649	2
	High	ILSEEFGWDK	1	11	2	A0A3B6LX08;A0A3B6N2V5		0	0.002	0.008342	1.45134	2	1223.59	-0.344584	56.3836	0
	High	FSVSPVVR	1	17	2	A0A3B6LX08;A0A3B6N2V5		0	0.003	0.02293	2.02944	2	890.509	-0.232892	40.4599	0
	High	GHVFEEMQR	1	14	2	A0A3B6LX08;A0A3B6N2V5		0	0.003	0.01953	1.55455	2	1132.52	0.0830989	20.4826	0
	High	VMQTWLPASR	1	12	2	A0A3B6LX08;A0A3B6N2V5		0	0.003	0.01584	1.33085	2	1188.62	0.497565	49.2591	0
	High	EQmTPLSDFEDKL	1	11	2	A0A3B6LX08;A0A3B6N2V5	M3(Oxidation)	0	0.003	0.01983	1.23727	2	1568.72	0.354048	70.0381	1
	High	LYMEARPLEEGLAEAIDDGR	1	11	2	A0A3B6LX08;A0A3B6N2V5		0	0.004	0.02816	1.24248	3	2248.09	-0.852963	75.7768	1
	High	FTAEELR	1	12	2	A0A3B6LX08;A0A3B6N2V5		0	0.008	0.05554	1.81861	2	865.441	-0.0675799	27.1391	0
	High	GVQYLNEIK	1	14	2	A0A3B6LX08;A0A3B6N2V5		0	0.008	0.05013	0.846031	2	1063.58	-1.47008	40.6317	0
	High	DKLWPMLK	1	12	2	A0A3B6LX08;A0A3B6N2V5		0	0.009	0.07091	1.25968	2	1030.58	-0.21191	56.0142	1
A0A3B6LX08	Tr-type G domain-containing protein OS=Triticum aestivum OX=4565 PE=3 SV=1 - [A0A3B6LX08_WHEAT]	45.0335	35.11	7	2	32	75	843	93.8826	6.16357
	A2	Sequence	# PSMs	# Proteins	# Protein Groups	Protein Group Accessions	Modifications	ΔCn	q-Value	PEP	XCorr	Charge	MH+ [Da]	ΔM [ppm]	RT [min]	# Missed Cleavages
	High	PLEEGLAEAIDDGR	2	11	2	A0A3B6LX08;A0A3B6N2V5		0	0	9.732e-09	3.22463	2	1484.72	0.00311106	55.695	0
	High	LYmEARPLEEGLAEAIDDGR	8	11	2	A0A3B6LX08;A0A3B6N2V5	M3(Oxidation)	0	0	6.208e-08	2.5948	3	2264.08	-2.26729	69.3307	1
	High	VIYASQLTAKPR	2	14	2	A0A3B6LX08;A0A3B6N2V5		0	0	2.428e-08	2.51893	3	1346.78	-0.380682	29.8569	1
	High	QGTPLYNIK	1	6	1	A0A3B6LX08		0	0	0.0004478	2.43831	2	1033.57	0.564649	33.9383	0
	High	RVmQTWLPASR	1	12	2	A0A3B6LX08;A0A3B6N2V5	M3(Oxidation)	0	0	0.0002562	2.2688	3	1360.71	-3.49728	31.8904	1
	High	KQESVEDVPcGNTVALVGLDQFITK	1	11	2	A0A3B6LX08;A0A3B6N2V5	C10(Carbamidomethyl)	0	0	6.468e-05	2.11133	3	2747.39	0.166331	79.4384	1
	High	ILSEEFGWDKDLAK	1	11	2	A0A3B6LX08;A0A3B6N2V5		0	0	2.012e-05	2.08221	3	1650.84	0.0280047	59.0177	1
	High	GFVQFcYEPIK	1	12	2	A0A3B6LX08;A0A3B6N2V5	C6(Carbamidomethyl)	0	0	1.339e-05	2.04357	2	1387.67	-0.424642	65.799	0
	High	GGGQVIPTAR	1	14	2	A0A3B6LX08;A0A3B6N2V5		0	0	0.00182	1.97365	2	955.532	-0.363662	20.7612	0
	High	MIPASDKGR	2	15	2	A0A3B6LX08;A0A3B6N2V5		0	0	0.0007714	1.92277	3	974.509	0.138021	10.1201	1
	High	NMSVIAHVDHGK	2	14	2	A0A3B6LX08;A0A3B6N2V5		0	0	0.001159	1.91765	3	1307.65	0.971915	20.2029	0
	High	NmSVIAHVDHGK	3	14	2	A0A3B6LX08;A0A3B6N2V5	M2(Oxidation)	0	0	0.001105	1.91347	3	1323.65	0.121528	13.0568	0
	High	ALLEmmIFHLPSPSK	8	12	2	A0A3B6LX08;A0A3B6N2V5	M5(Oxidation); M6(Oxidation)	0	0	8.526e-07	1.87594	3	1745.9	0.179529	69.9106	0
	High	NATLTNEKEVDAcPIR	2	16	2	A0A3B6LX08;A0A3B6N2V5	C13(Carbamidomethyl)	0	0	1.097e-05	1.84236	2	1830.9	0.139656	28.7947	1
	High	ALLEmMIFHLPSPSK	10	12	2	A0A3B6LX08;A0A3B6N2V5	M5(Oxidation)	0	0	0.0002719	1.82645	3	1729.9	0.452417	80.2709	0
	High	RVIYASQLTAKPR	2	14	2	A0A3B6LX08;A0A3B6N2V5		0	0	0.0004997	1.79832	3	1502.88	0.603087	23.1988	2
	High	VENLYEGPLDDIYANAIR	1	11	2	A0A3B6LX08;A0A3B6N2V5		0	0	0.0002213	1.79629	2	2065.02	-0.242294	80.0868	0
	High	EGALcEENMR	1	2	1	A0A3B6LX08	C5(Carbamidomethyl)	0	0	0.0005624	1.70678	2	1208.5	-0.335906	20.3686	0
	High	VmQTWLPASR	6	12	2	A0A3B6LX08;A0A3B6N2V5	M2(Oxidation)	0	0	0.0002711	1.56723	2	1204.61	0.25346	41.8318	0
	High	NDEKDLMGK	2	12	2	A0A3B6LX08;A0A3B6N2V5		0	0	0.001307	1.2666	2	1049.49	-0.38671	13.9693	1
	High	NcDPDGPLmLYVSK	1	10	2	A0A3B6LX08;A0A3B6N2V5	C2(Carbamidomethyl); M9(Oxidation)	0	0	0.001363	1.25177	2	1624.73	-0.353235	54.687	0
	High	RVIYASQLTAK	1	14	2	A0A3B6LX08;A0A3B6N2V5		0	0.001	0.004672	2.28913	3	1249.73	0.253165	26.5403	1
	High	RGFVQFcYEPIK	1	12	2	A0A3B6LX08;A0A3B6N2V5	C7(Carbamidomethyl)	0	0.001	0.003219	1.65493	3	1543.77	0.805557	55.7471	1
	High	LWGENFFDPATK	1	12	2	A0A3B6LX08;A0A3B6N2V5		0	0.001	0.002355	1.32039	2	1424.68	-0.902771	75.4675	0
	High	LWGENFFDPATKK	1	12	2	A0A3B6LX08;A0A3B6N2V5		0	0.001	0.00341	0.957865	3	1552.78	0.264093	64.6715	1
	High	IRPVLTVNK	1	14	2	A0A3B6LX08;A0A3B6N2V5		0	0.002	0.006608	2.34703	2	1039.66	0.223038	26.9695	1
	High	IRPVLTVNKmDR	2	14	2	A0A3B6LX08;A0A3B6N2V5	M10(Oxidation)	0	0.002	0.007671	1.8303	3	1457.82	-2.46847	21.7649	2
	High	ILSEEFGWDK	1	11	2	A0A3B6LX08;A0A3B6N2V5		0	0.002	0.008342	1.45134	2	1223.59	-0.344584	56.3836	0
	High	EGALcEENmR	1	2	1	A0A3B6LX08	C5(Carbamidomethyl); M9(Oxidation)	0	0.002	0.01097	1.15619	2	1224.5	0.132671	13.7316	0
	High	FSVSPVVR	1	17	2	A0A3B6LX08;A0A3B6N2V5		0	0.003	0.02293	2.02944	2	890.509	-0.232892	40.4599	0
	High	GHVFEEMQR	1	14	2	A0A3B6LX08;A0A3B6N2V5		0	0.003	0.01953	1.55455	2	1132.52	0.0830989	20.4826	0
	High	VMQTWLPASR	1	12	2	A0A3B6LX08;A0A3B6N2V5		0	0.003	0.01584	1.33085	2	1188.62	0.497565	49.2591	0
	High	EQmTPLSDFEDKL	1	11	2	A0A3B6LX08;A0A3B6N2V5	M3(Oxidation)	0	0.003	0.01983	1.23727	2	1568.72	0.354048	70.0381	1
	High	LYMEARPLEEGLAEAIDDGR	1	11	2	A0A3B6LX08;A0A3B6N2V5		0	0.004	0.02816	1.24248	3	2248.09	-0.852963	75.7768	1
	High	FTAEELR	1	12	2	A0A3B6LX08;A0A3B6N2V5		0	0.008	0.05554	1.81861	2	865.441	-0.0675799	27.1391	0
	High	GVQYLNEIK	1	14	2	A0A3B6LX08;A0A3B6N2V5		0	0.008	0.05013	0.846031	2	1063.58	-1.47008	40.6317	0
	High	DKLWPMLK	1	12	2	A0A3B6LX08;A0A3B6N2V5		0	0.009	0.07091	1.25968	2	1030.58	-0.21191	56.0142	1
A0A3B6EIZ2	HS101_3A_AS2 OS=Triticum aestivum OX=4565 PE=2 SV=1 - [A0A3B6EIZ2_WHEAT]	31.4008	42.5	9	1	36	46	913	100.748	6.34131
	A2	Sequence	# PSMs	# Proteins	# Protein Groups	Protein Group Accessions	Modifications	ΔCn	q-Value	PEP	XCorr	Charge	MH+ [Da]	ΔM [ppm]	RT [min]	# Missed Cleavages
	High	RFQQVFVAEPSVPDTVSILR	1	4	2	A0A3B6EIZ2;A0A077RSI4		0	0	1.316e-09	3.11079	3	2288.25	3.86325	76.2501	1
	High	IDmSEYmEQHSVAR	1	6	3	A0A3B6EIZ2;A0A3B5Z1T0;A0A3B5Y4C0	M3(Oxidation); M7(Oxidation)	0	0	1.26e-06	2.50477	3	1727.74	0.248451	17.4278	0
	High	TAVVEGLAQR	1	7	4	A0A3B6EIZ2;A0A077RSI4;A0A3B5Z1T0;A0A3B5Y4C0		0	0	9.282e-06	2.27832	2	1043.59	0.543546	28.87	0
	High	RVESASGDTNFQALK	1	4	2	A0A3B6EIZ2;A0A077RSI4		0	0	4.419e-05	2.19403	3	1622.81	0.135844	27.1108	1
	High	REELQFTLQEAER	1	7	4	A0A3B6EIZ2;A0A077RSI4;A0A3B5Z1T0;A0A3B5Y4C0		0	0	4.87e-05	2.13531	3	1648.83	0.451694	46.094	1
	High	GDVPSNLLDVR	1	7	4	A0A3B6EIZ2;A0A077RSI4;A0A3B5Z1T0;A0A3B5Y4C0		0	0	8.047e-05	2.05582	2	1184.63	0.274884	54.2294	0
	High	VVGQYEAVNAVGEAVLR	2	4	2	A0A3B6EIZ2;A0A077RSI4		0	0	5.7e-06	2.02692	2	1773.95	1.88567	66.349	0
	High	HFRPELLNR	1	8	4	A0A3B6EIZ2;A0A077RSI4;A0A3B5Z1T0;A0A3B5Y4C0		0	0	0.0001984	1.99636	3	1181.65	0.121892	27.0986	1
	High	LDPVIGRDEEIR	1	7	4	A0A3B6EIZ2;A0A077RSI4;A0A3B5Z1T0;A0A3B5Y4C0		0	0	0.0008202	1.95057	3	1411.75	0.0511476	36.3881	1
	High	YVEKDAAFER	1	7	4	A0A3B6EIZ2;A0A077RSI4;A0A3B5Z1T0;A0A3B5Y4C0		0	0	6.727e-05	1.94128	2	1227.6	-3.65465	18.1898	1
	High	WTGIPVTR	1	8	4	A0A3B6EIZ2;A0A077RSI4;A0A3B5Z1T0;A0A3B5Y4C0		0	0	0.001773	1.89996	2	929.52	-0.327233	41.6596	0
	High	RLPSQSPPPDTVPASTSLVK	1	4	2	A0A3B6EIZ2;A0A077RSI4		0	0	0.001525	1.89821	3	2077.13	-1.00481	41.3124	1
	High	AHVAVFNTLLQVLDDGRLTDGQGR	1	7	4	A0A3B6EIZ2;A0A077RSI4;A0A3B5Z1T0;A0A3B5Y4C0		0	0	4.79e-05	1.89764	4	2595.36	0.380513	83.6562	1
	High	AIDLVDEAcANVR	1	7	4	A0A3B6EIZ2;A0A077RSI4;A0A3B5Z1T0;A0A3B5Y4C0	C9(Carbamidomethyl)	0	0	4.103e-06	1.86559	2	1445.71	0.242633	51.1524	0
	High	NNPVLIGEPGVGK	2	14	6	A0A3B6NP26;A0A3B6EIZ2;A0A3B6U6K4;A0A077RSI4;A0A3B5Z1T0;A0A3B5Y4C0		0	0	0.0001099	1.8646	2	1293.72	0.308439	42.3524	0
	High	AGLGRPQQPTGSFLFLGPTGVGK	1	7	4	A0A3B6EIZ2;A0A077RSI4;A0A3B5Z1T0;A0A3B5Y4C0		0	0	8.112e-06	1.85365	3	2285.24	0.189669	71.4167	1
	High	KELDDLRDK	1	7	4	A0A3B6EIZ2;A0A077RSI4;A0A3B5Z1T0;A0A3B5Y4C0		0	0	0.0009695	1.72045	2	1131.6	0.557191	13.9262	2
	High	AHVAVFNTLLQVLDDGR	1	7	4	A0A3B6EIZ2;A0A077RSI4;A0A3B5Z1T0;A0A3B5Y4C0		0	0	0.0005354	1.60044	3	1868	-1.45089	84.9022	0
	High	cIGATTLEEYRK	2	7	4	A0A3B6EIZ2;A0A077RSI4;A0A3B5Z1T0;A0A3B5Y4C0	C1(Carbamidomethyl)	0	0	0.001124	1.38319	2	1440.72	0.0432144	32.003	1
	High	IDmSEYMEQHSVAR	5	6	3	A0A3B6EIZ2;A0A3B5Z1T0;A0A3B5Y4C0	M3(Oxidation)	0	0	0.0001445	1.25483	3	1711.74	-0.116942	25.4285	0
	High	YGALQEVDAAIAK	1	4	2	A0A3B6EIZ2;A0A077RSI4		0	0.001	0.002442	1.60938	2	1348.71	-0.113006	55.9668	0
	High	KYVEKDAAFER	1	7	4	A0A3B6EIZ2;A0A077RSI4;A0A3B5Z1T0;A0A3B5Y4C0		0	0.001	0.003742	1.40448	3	1355.69	-0.527404	15.7099	2
	High	DLVmQEVR	1	6	4	A0A3B6EIZ2;A0A077RSI4;A0A3B5Z1T0;A0A3B5Y4C0	M4(Oxidation)	0	0.002	0.006571	2.15942	2	1005.5	1.44512	24.6105	0
	High	QAIAHASGGNDAAADSFER	1	1	1	A0A3B6EIZ2		0	0.002	0.01139	1.48531	3	1887.86	-0.239513	22.1039	0
	High	ELDDLRDK	1	7	4	A0A3B6EIZ2;A0A077RSI4;A0A3B5Z1T0;A0A3B5Y4C0		0	0.003	0.02371	2.03421	2	1003.51	-0.345537	16.9933	1
	High	REELQFTLQEAERR	1	7	4	A0A3B6EIZ2;A0A077RSI4;A0A3B5Z1T0;A0A3B5Y4C0		0	0.003	0.01865	1.93423	3	1804.93	-0.322868	40.8374	2
	High	TKNNPVLIGEPGVGK	1	14	6	A0A3B6EIZ2;A0A3B6U6K4;A0A077RSI4;A0A3B5Z1T0;A0A3B5Y4C0;A0A3B6NP26		0	0.003	0.01944	1.37058	3	1522.86	0.125843	33.6845	1
	High	ALAEQLFDDENLLVR	1	7	4	A0A3B6EIZ2;A0A077RSI4;A0A3B5Z1T0;A0A3B5Y4C0		0	0.003	0.01435	1.18381	3	1745.91	0.748022	80.7243	0
	High	VQLDSQPEEIDNLER	1	7	4	A0A3B6EIZ2;A0A077RSI4;A0A3B5Z1T0;A0A3B5Y4C0		0	0.003	0.01493	1.14454	2	1784.87	0.180057	47.6544	0
	High	DLVMQEVR	1	6	4	A0A3B6EIZ2;A0A077RSI4;A0A3B5Z1T0;A0A3B5Y4C0		0	0.003	0.02478	1.14033	2	989.508	-0.0311768	36.7772	0
	High	RPYSVILFDEVEK	1	18	4	A0A3B6EIZ2;A0A077RSI4;A0A3B5Z1T0;A0A3B5Y4C0		0	0.003	0.01727	1.06213	2	1594.85	-1.31343	62.5891	1
	High	LDEIVIFDPLSHEQLR	1	4	2	A0A3B6EIZ2;A0A077RSI4		0	0.004	0.02719	1.27052	3	1924.02	-0.597565	79.9711	0
	High	IDMSEYMEQHSVAR	1	6	3	A0A3B6EIZ2;A0A3B5Z1T0;A0A3B5Y4C0		0	0.004	0.03314	1.19363	3	1695.75	0.698542	43.4459	0
	High	FQQVFVAEPSVPDTVSILR	1	4	2	A0A3B6EIZ2;A0A077RSI4		0	0.004	0.03301	1.0949	2	2132.14	0.108958	80.7536	0
	High	RHFRPELLNR	1	8	4	A0A3B6EIZ2;A0A077RSI4;A0A3B5Z1T0;A0A3B5Y4C0		0	0.008	0.04768	1.64896	4	1337.75	-0.506919	20.6298	2
	High	LIGAPPGYVGHEEGGQLTEQVRR	1	7	4	A0A3B6EIZ2;A0A077RSI4;A0A3B5Z1T0;A0A3B5Y4C0		0	0.008	0.0562	1.35173	4	2463.27	0.122357	41.3418	1
	High	LDPVIGRDEEIRR	1	7	4	A0A3B6EIZ2;A0A077RSI4;A0A3B5Z1T0;A0A3B5Y4C0		0	0.008	0.04902	1.23882	3	1567.85	-0.333507	28.602	2
	High	LIGAPPGYVGHEEGGQLTEQVR	1	7	4	A0A3B6EIZ2;A0A077RSI4;A0A3B5Z1T0;A0A3B5Y4C0		0	0.008	0.05126	1.05158	3	2307.17	-1.9336	47.0314	0
	High	DLVEVAGKLDPVIGRDEEIR	1	7	4	A0A3B6EIZ2;A0A077RSI4;A0A3B5Z1T0;A0A3B5Y4C0		0	0.008	0.04811	0.936949	3	2223.21	3.22195	69.2227	2
A0A3B6KHJ0	Phosphoenolpyruvate carboxylase OS=Triticum aestivum OX=4565 PE=3 SV=1 - [A0A3B6KHJ0_WHEAT]	29.6495	26.85	3	17	27	35	972	110.151	5.84619
	A2	Sequence	# PSMs	# Proteins	# Protein Groups	Protein Group Accessions	Modifications	ΔCn	q-Value	PEP	XCorr	Charge	MH+ [Da]	ΔM [ppm]	RT [min]	# Missed Cleavages
	High	RKPSGGIESLR	1	11	3	A0A3B6KHJ0;A0A3B6GWF1;A0A3B6QH28		0	0	2.007e-05	2.93763	3	1199.69	-0.136184	14.8281	2
	High	SPAEVFDALK	1	3	1	A0A3B6KHJ0		0	0	2.263e-06	2.66248	2	1076.56	0.332883	56.509	0
	High	LLLQVAGHK	2	4	2	A0A3B6KHJ0;A0A3B6QH28		0	0	0.001024	2.22561	2	978.61	0.148618	32.3011	0
	High	LSSIDAQLR	3	3	1	A0A3B6KHJ0		0	0	0.000187	2.19524	2	1002.56	0.149315	33.2178	0
	High	LLVSEGLQPLGEK	1	3	1	A0A3B6KHJ0		0	0	0.0009414	2.12604	2	1382.79	-2.32654	58.954	0
	High	VIADGTLLDFLR	1	3	1	A0A3B6KHJ0		0	0	3.722e-06	2.0636	2	1332.75	-0.00482882	84.7578	0
	High	NcLVQLYSK	1	3	1	A0A3B6KHJ0	C2(Carbamidomethyl)	0	0	0.0003024	2.03918	2	1124.58	1.25324	42.2421	0
	High	IRDPDYHVALRPHLSK	3	3	1	A0A3B6KHJ0		0	0	0.0001085	1.94444	3	1917.04	-0.396677	28.8127	2
	High	TQPTPQDEMR	1	6	2	A0A3B6KHJ0;A0A3B6RLI7		0	0	0.0007539	1.8503	2	1202.55	-0.0221454	16.8686	0
	High	QEVmIGYSDSGKDAGR	1	14	4	A0A3B6KHJ0;A0A3B6GWF1;A0A3B6RLI7;A0A3B6QH28	M4(Oxidation)	0	0	0.0002198	1.72443	3	1728.79	0.338275	22.2794	1
	High	QELDEALQR	1	17	4	A0A3B6KHJ0;A0A3B6GWF1;A0A3B6RLI7;A0A3B6QH28		0	0	0.001708	1.67978	2	1101.55	-0.126162	27.4929	0
	High	GDFADENSAITESDIEETLKR	1	3	1	A0A3B6KHJ0		0	0	0.001725	1.19042	3	2340.08	-0.797807	60.8705	1
	High	KGDFADENSAITESDIEETLKR	1	3	1	A0A3B6KHJ0		0	0.001	0.002478	1.80538	4	2468.18	-0.390632	54.4869	2
	High	KVPPNEPYR	2	3	1	A0A3B6KHJ0		0	0.001	0.003068	1.73051	2	1099.59	-0.209444	14.6266	1
	High	KSPAEVFDALK	1	3	1	A0A3B6KHJ0		0	0.001	0.003419	1.43539	2	1204.66	0.095406	47.7445	1
	High	QEVmIGYSDSGK	1	14	4	A0A3B6KHJ0;A0A3B6GWF1;A0A3B6RLI7;A0A3B6QH28	M4(Oxidation)	0	0.001	0.003271	1.32474	2	1329.6	0.552658	25.4487	0
	High	KPSGGIESLR	2	11	3	A0A3B6KHJ0;A0A3B6GWF1;A0A3B6QH28		0	0.002	0.005254	2.4869	3	1043.58	-0.375873	18.1226	1
	High	LATPETEYGR	1	3	1	A0A3B6KHJ0		0	0.002	0.006814	1.42206	2	1136.56	0.0033767	23.5146	0
	High	SIVFQEPR	1	13	3	A0A3B6KHJ0;A0A3B6QH28;A0A3B6GWF1		0	0.002	0.009708	1.39032	2	975.526	-0.110608	36.7822	0
	High	MNIGSRPSK	1	17	4	A0A3B6KHJ0;A0A3B6QH28;A0A3B6GWF1;A0A3B6RLI7		0	0.003	0.01866	1.8746	2	989.52	0.524431	12.6062	1
	High	NQTVDLVLTAHPTQSVR	1	6	2	A0A3B6KHJ0;A0A3B6GWF1		0	0.003	0.02027	1.33517	3	1879	0.356094	47.7495	0
	High	AFSHmLNLANLAEEVQIAYR	1	3	1	A0A3B6KHJ0	M5(Oxidation)	0	0.003	0.02414	0.983518	3	2306.16	-0.551919	81.3212	0
	High	DPDYHVALRPHLSK	1	3	1	A0A3B6KHJ0		0	0.004	0.03426	1.50097	3	1647.86	1.09983	30.2212	1
	High	VPPNEPYR	1	3	1	A0A3B6KHJ0		0	0.008	0.059	1.21273	2	971.494	-0.174958	16.4013	0
	High	NFHmLQEmYNEWPFFR	1	3	1	A0A3B6KHJ0	M4(Oxidation); M8(Oxidation)	0	0.008	0.04756	1.18903	3	2220.96	-1.05981	76.8568	0
	High	FHLPVWLGFGGAFK	1	3	1	A0A3B6KHJ0		0	0.008	0.06051	1.14241	3	1575.85	0.723073	84.7763	0
	High	TQPTPQDEmR	1	6	2	A0A3B6KHJ0;A0A3B6RLI7	M9(Oxidation)	0	0.008	0.04166	0.969797	2	1218.54	-0.156461	10.0578	0
	High	GNPGIAALYDR	1	2	1	A0A3B6KHJ0		0	0.009	0.0666	1.28595	2	1146.59	-3.29493	44.0168	0
A0A077RSI4	Clp R domain-containing protein OS=Triticum aestivum OX=4565 GN=TRAES_3BF050100010CFD_c1 PE=3 SV=1 - [A0A077RSI4_WHEAT]	28.8961	39.65	7	1	35	39	913	100.942	6.34131
	A2	Sequence	# PSMs	# Proteins	# Protein Groups	Protein Group Accessions	Modifications	ΔCn	q-Value	PEP	XCorr	Charge	MH+ [Da]	ΔM [ppm]	RT [min]	# Missed Cleavages
	High	RFQQVFVAEPSVPDTVSILR	1	4	2	A0A3B6EIZ2;A0A077RSI4		0	0	1.316e-09	3.11079	3	2288.25	3.86325	76.2501	1
	High	TAVVEGLAQR	1	7	4	A0A3B6EIZ2;A0A077RSI4;A0A3B5Z1T0;A0A3B5Y4C0		0	0	9.282e-06	2.27832	2	1043.59	0.543546	28.87	0
	High	RVESASGDTNFQALK	1	4	2	A0A3B6EIZ2;A0A077RSI4		0	0	4.419e-05	2.19403	3	1622.81	0.135844	27.1108	1
	High	REELQFTLQEAER	1	7	4	A0A3B6EIZ2;A0A077RSI4;A0A3B5Z1T0;A0A3B5Y4C0		0	0	4.87e-05	2.13531	3	1648.83	0.451694	46.094	1
	High	GDVPSNLLDVR	1	7	4	A0A3B6EIZ2;A0A077RSI4;A0A3B5Z1T0;A0A3B5Y4C0		0	0	8.047e-05	2.05582	2	1184.63	0.274884	54.2294	0
	High	VVGQYEAVNAVGEAVLR	2	4	2	A0A3B6EIZ2;A0A077RSI4		0	0	5.7e-06	2.02692	2	1773.95	1.88567	66.349	0
	High	HFRPELLNR	1	8	4	A0A3B6EIZ2;A0A077RSI4;A0A3B5Z1T0;A0A3B5Y4C0		0	0	0.0001984	1.99636	3	1181.65	0.121892	27.0986	1
	High	LDPVIGRDEEIR	1	7	4	A0A3B6EIZ2;A0A077RSI4;A0A3B5Z1T0;A0A3B5Y4C0		0	0	0.0008202	1.95057	3	1411.75	0.0511476	36.3881	1
	High	YVEKDAAFER	1	7	4	A0A3B6EIZ2;A0A077RSI4;A0A3B5Z1T0;A0A3B5Y4C0		0	0	6.727e-05	1.94128	2	1227.6	-3.65465	18.1898	1
	High	WTGIPVTR	1	8	4	A0A3B6EIZ2;A0A077RSI4;A0A3B5Z1T0;A0A3B5Y4C0		0	0	0.001773	1.89996	2	929.52	-0.327233	41.6596	0
	High	RLPSQSPPPDTVPASTSLVK	1	4	2	A0A3B6EIZ2;A0A077RSI4		0	0	0.001525	1.89821	3	2077.13	-1.00481	41.3124	1
	High	AHVAVFNTLLQVLDDGRLTDGQGR	1	7	4	A0A3B6EIZ2;A0A077RSI4;A0A3B5Z1T0;A0A3B5Y4C0		0	0	4.79e-05	1.89764	4	2595.36	0.380513	83.6562	1
	High	AIDLVDEAcANVR	1	7	4	A0A3B6EIZ2;A0A077RSI4;A0A3B5Z1T0;A0A3B5Y4C0	C9(Carbamidomethyl)	0	0	4.103e-06	1.86559	2	1445.71	0.242633	51.1524	0
	High	NNPVLIGEPGVGK	2	14	6	A0A3B6NP26;A0A3B6EIZ2;A0A3B6U6K4;A0A077RSI4;A0A3B5Z1T0;A0A3B5Y4C0		0	0	0.0001099	1.8646	2	1293.72	0.308439	42.3524	0
	High	AGLGRPQQPTGSFLFLGPTGVGK	1	7	4	A0A3B6EIZ2;A0A077RSI4;A0A3B5Z1T0;A0A3B5Y4C0		0	0	8.112e-06	1.85365	3	2285.24	0.189669	71.4167	1
	High	KELDDLRDK	1	7	4	A0A3B6EIZ2;A0A077RSI4;A0A3B5Z1T0;A0A3B5Y4C0		0	0	0.0009695	1.72045	2	1131.6	0.557191	13.9262	2
	High	AHVAVFNTLLQVLDDGR	1	7	4	A0A3B6EIZ2;A0A077RSI4;A0A3B5Z1T0;A0A3B5Y4C0		0	0	0.0005354	1.60044	3	1868	-1.45089	84.9022	0
	High	cIGATTLEEYRK	2	7	4	A0A3B6EIZ2;A0A077RSI4;A0A3B5Z1T0;A0A3B5Y4C0	C1(Carbamidomethyl)	0	0	0.001124	1.38319	2	1440.72	0.0432144	32.003	1
	High	YGALQEVDAAIAK	1	4	2	A0A3B6EIZ2;A0A077RSI4		0	0.001	0.002442	1.60938	2	1348.71	-0.113006	55.9668	0
	High	KYVEKDAAFER	1	7	4	A0A3B6EIZ2;A0A077RSI4;A0A3B5Z1T0;A0A3B5Y4C0		0	0.001	0.003742	1.40448	3	1355.69	-0.527404	15.7099	2
	High	DLVmQEVR	1	6	4	A0A3B6EIZ2;A0A077RSI4;A0A3B5Z1T0;A0A3B5Y4C0	M4(Oxidation)	0	0.002	0.006571	2.15942	2	1005.5	1.44512	24.6105	0
	High	ELDDLRDK	1	7	4	A0A3B6EIZ2;A0A077RSI4;A0A3B5Z1T0;A0A3B5Y4C0		0	0.003	0.02371	2.03421	2	1003.51	-0.345537	16.9933	1
	High	REELQFTLQEAERR	1	7	4	A0A3B6EIZ2;A0A077RSI4;A0A3B5Z1T0;A0A3B5Y4C0		0	0.003	0.01865	1.93423	3	1804.93	-0.322868	40.8374	2
	High	TKNNPVLIGEPGVGK	1	14	6	A0A3B6EIZ2;A0A3B6U6K4;A0A077RSI4;A0A3B5Z1T0;A0A3B5Y4C0;A0A3B6NP26		0	0.003	0.01944	1.37058	3	1522.86	0.125843	33.6845	1
	High	ALAEQLFDDENLLVR	1	7	4	A0A3B6EIZ2;A0A077RSI4;A0A3B5Z1T0;A0A3B5Y4C0		0	0.003	0.01435	1.18381	3	1745.91	0.748022	80.7243	0
	High	VQLDSQPEEIDNLER	1	7	4	A0A3B6EIZ2;A0A077RSI4;A0A3B5Z1T0;A0A3B5Y4C0		0	0.003	0.01493	1.14454	2	1784.87	0.180057	47.6544	0
	High	DLVMQEVR	1	6	4	A0A3B6EIZ2;A0A077RSI4;A0A3B5Z1T0;A0A3B5Y4C0		0	0.003	0.02478	1.14033	2	989.508	-0.0311768	36.7772	0
	High	RPYSVILFDEVEK	1	18	4	A0A3B6EIZ2;A0A077RSI4;A0A3B5Z1T0;A0A3B5Y4C0		0	0.003	0.01727	1.06213	2	1594.85	-1.31343	62.5891	1
	High	LDEIVIFDPLSHEQLR	1	4	2	A0A3B6EIZ2;A0A077RSI4		0	0.004	0.02719	1.27052	3	1924.02	-0.597565	79.9711	0
	High	FQQVFVAEPSVPDTVSILR	1	4	2	A0A3B6EIZ2;A0A077RSI4		0	0.004	0.03301	1.0949	2	2132.14	0.108958	80.7536	0
	High	VATAALKR	1	1	1	A0A077RSI4		0	0.006	0.04016	1.57263	2	829.524	-1.7937	11.7593	1
	High	RHFRPELLNR	1	8	4	A0A3B6EIZ2;A0A077RSI4;A0A3B5Z1T0;A0A3B5Y4C0		0	0.008	0.04768	1.64896	4	1337.75	-0.506919	20.6298	2
	High	LIGAPPGYVGHEEGGQLTEQVRR	1	7	4	A0A3B6EIZ2;A0A077RSI4;A0A3B5Z1T0;A0A3B5Y4C0		0	0.008	0.0562	1.35173	4	2463.27	0.122357	41.3418	1
	High	LDPVIGRDEEIRR	1	7	4	A0A3B6EIZ2;A0A077RSI4;A0A3B5Z1T0;A0A3B5Y4C0		0	0.008	0.04902	1.23882	3	1567.85	-0.333507	28.602	2
	High	LIGAPPGYVGHEEGGQLTEQVR	1	7	4	A0A3B6EIZ2;A0A077RSI4;A0A3B5Z1T0;A0A3B5Y4C0		0	0.008	0.05126	1.05158	3	2307.17	-1.9336	47.0314	0
	High	DLVEVAGKLDPVIGRDEEIR	1	7	4	A0A3B6EIZ2;A0A077RSI4;A0A3B5Z1T0;A0A3B5Y4C0		0	0.008	0.04811	0.936949	3	2223.21	3.22195	69.2227	2
A0A3B5Z1T0	Clp R domain-containing protein OS=Triticum aestivum OX=4565 PE=3 SV=1 - [A0A3B5Z1T0_WHEAT]	26.7544	40.13	8	3	35	44	917	100.974	6.23975
	A2	Sequence	# PSMs	# Proteins	# Protein Groups	Protein Group Accessions	Modifications	ΔCn	q-Value	PEP	XCorr	Charge	MH+ [Da]	ΔM [ppm]	RT [min]	# Missed Cleavages
	High	IDmSEYmEQHSVAR	1	6	3	A0A3B6EIZ2;A0A3B5Z1T0;A0A3B5Y4C0	M3(Oxidation); M7(Oxidation)	0	0	1.26e-06	2.50477	3	1727.74	0.248451	17.4278	0
	High	TAVVEGLAQR	1	7	4	A0A3B6EIZ2;A0A077RSI4;A0A3B5Z1T0;A0A3B5Y4C0		0	0	9.282e-06	2.27832	2	1043.59	0.543546	28.87	0
	High	SGGLVNAETGQR	1	3	2	A0A3B5Z1T0;A0A3B5Y4C0		0	0	3.484e-05	2.22357	2	1188.6	-0.678477	18.2552	0
	High	REELQFTLQEAER	1	7	4	A0A3B6EIZ2;A0A077RSI4;A0A3B5Z1T0;A0A3B5Y4C0		0	0	4.87e-05	2.13531	3	1648.83	0.451694	46.094	1
	High	AIVVAAQLSAR	1	3	2	A0A3B5Z1T0;A0A3B5Y4C0		0	0	2.678e-06	2.0711	2	1098.66	-0.0180529	43.1213	0
	High	GDVPSNLLDVR	1	7	4	A0A3B6EIZ2;A0A077RSI4;A0A3B5Z1T0;A0A3B5Y4C0		0	0	8.047e-05	2.05582	2	1184.63	0.274884	54.2294	0
	High	HFRPELLNR	1	8	4	A0A3B6EIZ2;A0A077RSI4;A0A3B5Z1T0;A0A3B5Y4C0		0	0	0.0001984	1.99636	3	1181.65	0.121892	27.0986	1
	High	LDPVIGRDEEIR	1	7	4	A0A3B6EIZ2;A0A077RSI4;A0A3B5Z1T0;A0A3B5Y4C0		0	0	0.0008202	1.95057	3	1411.75	0.0511476	36.3881	1
	High	YVEKDAAFER	1	7	4	A0A3B6EIZ2;A0A077RSI4;A0A3B5Z1T0;A0A3B5Y4C0		0	0	6.727e-05	1.94128	2	1227.6	-3.65465	18.1898	1
	High	WTGIPVTR	1	8	4	A0A3B6EIZ2;A0A077RSI4;A0A3B5Z1T0;A0A3B5Y4C0		0	0	0.001773	1.89996	2	929.52	-0.327233	41.6596	0
	High	AHVAVFNTLLQVLDDGRLTDGQGR	1	7	4	A0A3B6EIZ2;A0A077RSI4;A0A3B5Z1T0;A0A3B5Y4C0		0	0	4.79e-05	1.89764	4	2595.36	0.380513	83.6562	1
	High	AIDLVDEAcANVR	1	7	4	A0A3B6EIZ2;A0A077RSI4;A0A3B5Z1T0;A0A3B5Y4C0	C9(Carbamidomethyl)	0	0	4.103e-06	1.86559	2	1445.71	0.242633	51.1524	0
	High	NNPVLIGEPGVGK	2	14	6	A0A3B6NP26;A0A3B6EIZ2;A0A3B6U6K4;A0A077RSI4;A0A3B5Z1T0;A0A3B5Y4C0		0	0	0.0001099	1.8646	2	1293.72	0.308439	42.3524	0
	High	AGLGRPQQPTGSFLFLGPTGVGK	1	7	4	A0A3B6EIZ2;A0A077RSI4;A0A3B5Z1T0;A0A3B5Y4C0		0	0	8.112e-06	1.85365	3	2285.24	0.189669	71.4167	1
	High	KELDDLRDK	1	7	4	A0A3B6EIZ2;A0A077RSI4;A0A3B5Z1T0;A0A3B5Y4C0		0	0	0.0009695	1.72045	2	1131.6	0.557191	13.9262	2
	High	AHVAVFNTLLQVLDDGR	1	7	4	A0A3B6EIZ2;A0A077RSI4;A0A3B5Z1T0;A0A3B5Y4C0		0	0	0.0005354	1.60044	3	1868	-1.45089	84.9022	0
	High	LDEIVVFDPLSHEQLRK	1	2	1	A0A3B5Z1T0		0	0	0.0007648	1.43478	3	2038.1	0.137278	67.6746	1
	High	cIGATTLEEYRK	2	7	4	A0A3B6EIZ2;A0A077RSI4;A0A3B5Z1T0;A0A3B5Y4C0	C1(Carbamidomethyl)	0	0	0.001124	1.38319	2	1440.72	0.0432144	32.003	1
	High	AVLKEVEEADGK	1	2	2	A0A3B5Z1T0;A0A3B5Y4C0		0	0	0.0003503	1.35362	2	1287.68	-0.399816	22.5107	1
	High	RFQQVYVAEPSVADTISILR	1	3	2	A0A3B5Z1T0;A0A3B5Y4C0		0	0	0.0006835	1.31838	3	2292.24	0.383275	76.7851	1
	High	IDmSEYMEQHSVAR	5	6	3	A0A3B6EIZ2;A0A3B5Z1T0;A0A3B5Y4C0	M3(Oxidation)	0	0	0.0001445	1.25483	3	1711.74	-0.116942	25.4285	0
	High	KYVEKDAAFER	1	7	4	A0A3B6EIZ2;A0A077RSI4;A0A3B5Z1T0;A0A3B5Y4C0		0	0.001	0.003742	1.40448	3	1355.69	-0.527404	15.7099	2
	High	YGALQEIDAAIAK	1	2	1	A0A3B5Z1T0		0	0.001	0.00207	1.31456	2	1362.73	-0.488501	65.1836	0
	High	DLVmQEVR	1	6	4	A0A3B6EIZ2;A0A077RSI4;A0A3B5Z1T0;A0A3B5Y4C0	M4(Oxidation)	0	0.002	0.006571	2.15942	2	1005.5	1.44512	24.6105	0
	High	KVESASGDTNFQALK	1	2	1	A0A3B5Z1T0		0	0.002	0.01193	1.40568	2	1594.81	-0.551344	26.7447	1
	High	ELDDLRDK	1	7	4	A0A3B6EIZ2;A0A077RSI4;A0A3B5Z1T0;A0A3B5Y4C0		0	0.003	0.02371	2.03421	2	1003.51	-0.345537	16.9933	1
	High	REELQFTLQEAERR	1	7	4	A0A3B6EIZ2;A0A077RSI4;A0A3B5Z1T0;A0A3B5Y4C0		0	0.003	0.01865	1.93423	3	1804.93	-0.322868	40.8374	2
	High	TKNNPVLIGEPGVGK	1	14	6	A0A3B6EIZ2;A0A3B6U6K4;A0A077RSI4;A0A3B5Z1T0;A0A3B5Y4C0;A0A3B6NP26		0	0.003	0.01944	1.37058	3	1522.86	0.125843	33.6845	1
	High	ALAEQLFDDENLLVR	1	7	4	A0A3B6EIZ2;A0A077RSI4;A0A3B5Z1T0;A0A3B5Y4C0		0	0.003	0.01435	1.18381	3	1745.91	0.748022	80.7243	0
	High	VQLDSQPEEIDNLER	1	7	4	A0A3B6EIZ2;A0A077RSI4;A0A3B5Z1T0;A0A3B5Y4C0		0	0.003	0.01493	1.14454	2	1784.87	0.180057	47.6544	0
	High	DLVMQEVR	1	6	4	A0A3B6EIZ2;A0A077RSI4;A0A3B5Z1T0;A0A3B5Y4C0		0	0.003	0.02478	1.14033	2	989.508	-0.0311768	36.7772	0
	High	RPYSVILFDEVEK	1	18	4	A0A3B6EIZ2;A0A077RSI4;A0A3B5Z1T0;A0A3B5Y4C0		0	0.003	0.01727	1.06213	2	1594.85	-1.31343	62.5891	1
	High	IDMSEYMEQHSVAR	1	6	3	A0A3B6EIZ2;A0A3B5Z1T0;A0A3B5Y4C0		0	0.004	0.03314	1.19363	3	1695.75	0.698542	43.4459	0
	High	RHFRPELLNR	1	8	4	A0A3B6EIZ2;A0A077RSI4;A0A3B5Z1T0;A0A3B5Y4C0		0	0.008	0.04768	1.64896	4	1337.75	-0.506919	20.6298	2
	High	LIGAPPGYVGHEEGGQLTEQVRR	1	7	4	A0A3B6EIZ2;A0A077RSI4;A0A3B5Z1T0;A0A3B5Y4C0		0	0.008	0.0562	1.35173	4	2463.27	0.122357	41.3418	1
	High	LDPVIGRDEEIRR	1	7	4	A0A3B6EIZ2;A0A077RSI4;A0A3B5Z1T0;A0A3B5Y4C0		0	0.008	0.04902	1.23882	3	1567.85	-0.333507	28.602	2
	High	LIGAPPGYVGHEEGGQLTEQVR	1	7	4	A0A3B6EIZ2;A0A077RSI4;A0A3B5Z1T0;A0A3B5Y4C0		0	0.008	0.05126	1.05158	3	2307.17	-1.9336	47.0314	0
	High	DLVEVAGKLDPVIGRDEEIR	1	7	4	A0A3B6EIZ2;A0A077RSI4;A0A3B5Z1T0;A0A3B5Y4C0		0	0.008	0.04811	0.936949	3	2223.21	3.22195	69.2227	2
A0A3B5Y4C0	Clp R domain-containing protein OS=Triticum aestivum OX=4565 PE=3 SV=1 - [A0A3B5Y4C0_WHEAT]	26.7544	39.54	7	3	35	44	918	100.993	6.16357
	A2	Sequence	# PSMs	# Proteins	# Protein Groups	Protein Group Accessions	Modifications	ΔCn	q-Value	PEP	XCorr	Charge	MH+ [Da]	ΔM [ppm]	RT [min]	# Missed Cleavages
	High	IDmSEYmEQHSVAR	1	6	3	A0A3B6EIZ2;A0A3B5Z1T0;A0A3B5Y4C0	M3(Oxidation); M7(Oxidation)	0	0	1.26e-06	2.50477	3	1727.74	0.248451	17.4278	0
	High	TAVVEGLAQR	1	7	4	A0A3B6EIZ2;A0A077RSI4;A0A3B5Z1T0;A0A3B5Y4C0		0	0	9.282e-06	2.27832	2	1043.59	0.543546	28.87	0
	High	SGGLVNAETGQR	1	3	2	A0A3B5Z1T0;A0A3B5Y4C0		0	0	3.484e-05	2.22357	2	1188.6	-0.678477	18.2552	0
	High	REELQFTLQEAER	1	7	4	A0A3B6EIZ2;A0A077RSI4;A0A3B5Z1T0;A0A3B5Y4C0		0	0	4.87e-05	2.13531	3	1648.83	0.451694	46.094	1
	High	AIVVAAQLSAR	1	3	2	A0A3B5Z1T0;A0A3B5Y4C0		0	0	2.678e-06	2.0711	2	1098.66	-0.0180529	43.1213	0
	High	GDVPSNLLDVR	1	7	4	A0A3B6EIZ2;A0A077RSI4;A0A3B5Z1T0;A0A3B5Y4C0		0	0	8.047e-05	2.05582	2	1184.63	0.274884	54.2294	0
	High	HFRPELLNR	1	8	4	A0A3B6EIZ2;A0A077RSI4;A0A3B5Z1T0;A0A3B5Y4C0		0	0	0.0001984	1.99636	3	1181.65	0.121892	27.0986	1
	High	LDPVIGRDEEIR	1	7	4	A0A3B6EIZ2;A0A077RSI4;A0A3B5Z1T0;A0A3B5Y4C0		0	0	0.0008202	1.95057	3	1411.75	0.0511476	36.3881	1
	High	YVEKDAAFER	1	7	4	A0A3B6EIZ2;A0A077RSI4;A0A3B5Z1T0;A0A3B5Y4C0		0	0	6.727e-05	1.94128	2	1227.6	-3.65465	18.1898	1
	High	WTGIPVTR	1	8	4	A0A3B6EIZ2;A0A077RSI4;A0A3B5Z1T0;A0A3B5Y4C0		0	0	0.001773	1.89996	2	929.52	-0.327233	41.6596	0
	High	AHVAVFNTLLQVLDDGRLTDGQGR	1	7	4	A0A3B6EIZ2;A0A077RSI4;A0A3B5Z1T0;A0A3B5Y4C0		0	0	4.79e-05	1.89764	4	2595.36	0.380513	83.6562	1
	High	AIDLVDEAcANVR	1	7	4	A0A3B6EIZ2;A0A077RSI4;A0A3B5Z1T0;A0A3B5Y4C0	C9(Carbamidomethyl)	0	0	4.103e-06	1.86559	2	1445.71	0.242633	51.1524	0
	High	NNPVLIGEPGVGK	2	14	6	A0A3B6NP26;A0A3B6EIZ2;A0A3B6U6K4;A0A077RSI4;A0A3B5Z1T0;A0A3B5Y4C0		0	0	0.0001099	1.8646	2	1293.72	0.308439	42.3524	0
	High	AGLGRPQQPTGSFLFLGPTGVGK	1	7	4	A0A3B6EIZ2;A0A077RSI4;A0A3B5Z1T0;A0A3B5Y4C0		0	0	8.112e-06	1.85365	3	2285.24	0.189669	71.4167	1
	High	KELDDLRDK	1	7	4	A0A3B6EIZ2;A0A077RSI4;A0A3B5Z1T0;A0A3B5Y4C0		0	0	0.0009695	1.72045	2	1131.6	0.557191	13.9262	2
	High	KVESASGDTTFQALK	1	1	1	A0A3B5Y4C0		0	0	0.001431	1.6831	3	1581.81	0.63857	29.4137	1
	High	AHVAVFNTLLQVLDDGR	1	7	4	A0A3B6EIZ2;A0A077RSI4;A0A3B5Z1T0;A0A3B5Y4C0		0	0	0.0005354	1.60044	3	1868	-1.45089	84.9022	0
	High	cIGATTLEEYRK	2	7	4	A0A3B6EIZ2;A0A077RSI4;A0A3B5Z1T0;A0A3B5Y4C0	C1(Carbamidomethyl)	0	0	0.001124	1.38319	2	1440.72	0.0432144	32.003	1
	High	AVLKEVEEADGK	1	2	2	A0A3B5Z1T0;A0A3B5Y4C0		0	0	0.0003503	1.35362	2	1287.68	-0.399816	22.5107	1
	High	RFQQVYVAEPSVADTISILR	1	3	2	A0A3B5Z1T0;A0A3B5Y4C0		0	0	0.0006835	1.31838	3	2292.24	0.383275	76.7851	1
	High	IDmSEYMEQHSVAR	5	6	3	A0A3B6EIZ2;A0A3B5Z1T0;A0A3B5Y4C0	M3(Oxidation)	0	0	0.0001445	1.25483	3	1711.74	-0.116942	25.4285	0
	High	KYVEKDAAFER	1	7	4	A0A3B6EIZ2;A0A077RSI4;A0A3B5Z1T0;A0A3B5Y4C0		0	0.001	0.003742	1.40448	3	1355.69	-0.527404	15.7099	2
	High	DLVmQEVR	1	6	4	A0A3B6EIZ2;A0A077RSI4;A0A3B5Z1T0;A0A3B5Y4C0	M4(Oxidation)	0	0.002	0.006571	2.15942	2	1005.5	1.44512	24.6105	0
	High	ELDDLRDK	1	7	4	A0A3B6EIZ2;A0A077RSI4;A0A3B5Z1T0;A0A3B5Y4C0		0	0.003	0.02371	2.03421	2	1003.51	-0.345537	16.9933	1
	High	REELQFTLQEAERR	1	7	4	A0A3B6EIZ2;A0A077RSI4;A0A3B5Z1T0;A0A3B5Y4C0		0	0.003	0.01865	1.93423	3	1804.93	-0.322868	40.8374	2
	High	VRAELDKLR	1	1	1	A0A3B5Y4C0		0	0.003	0.01942	1.88979	3	1099.66	-0.428559	19.0254	2
	High	TKNNPVLIGEPGVGK	1	14	6	A0A3B6EIZ2;A0A3B6U6K4;A0A077RSI4;A0A3B5Z1T0;A0A3B5Y4C0;A0A3B6NP26		0	0.003	0.01944	1.37058	3	1522.86	0.125843	33.6845	1
	High	ALAEQLFDDENLLVR	1	7	4	A0A3B6EIZ2;A0A077RSI4;A0A3B5Z1T0;A0A3B5Y4C0		0	0.003	0.01435	1.18381	3	1745.91	0.748022	80.7243	0
	High	VQLDSQPEEIDNLER	1	7	4	A0A3B6EIZ2;A0A077RSI4;A0A3B5Z1T0;A0A3B5Y4C0		0	0.003	0.01493	1.14454	2	1784.87	0.180057	47.6544	0
	High	DLVMQEVR	1	6	4	A0A3B6EIZ2;A0A077RSI4;A0A3B5Z1T0;A0A3B5Y4C0		0	0.003	0.02478	1.14033	2	989.508	-0.0311768	36.7772	0
	High	RPYSVILFDEVEK	1	18	4	A0A3B6EIZ2;A0A077RSI4;A0A3B5Z1T0;A0A3B5Y4C0		0	0.003	0.01727	1.06213	2	1594.85	-1.31343	62.5891	1
	High	IDMSEYMEQHSVAR	1	6	3	A0A3B6EIZ2;A0A3B5Z1T0;A0A3B5Y4C0		0	0.004	0.03314	1.19363	3	1695.75	0.698542	43.4459	0
	High	RHFRPELLNR	1	8	4	A0A3B6EIZ2;A0A077RSI4;A0A3B5Z1T0;A0A3B5Y4C0		0	0.008	0.04768	1.64896	4	1337.75	-0.506919	20.6298	2
	High	LIGAPPGYVGHEEGGQLTEQVRR	1	7	4	A0A3B6EIZ2;A0A077RSI4;A0A3B5Z1T0;A0A3B5Y4C0		0	0.008	0.0562	1.35173	4	2463.27	0.122357	41.3418	1
	High	LDPVIGRDEEIRR	1	7	4	A0A3B6EIZ2;A0A077RSI4;A0A3B5Z1T0;A0A3B5Y4C0		0	0.008	0.04902	1.23882	3	1567.85	-0.333507	28.602	2
	High	LIGAPPGYVGHEEGGQLTEQVR	1	7	4	A0A3B6EIZ2;A0A077RSI4;A0A3B5Z1T0;A0A3B5Y4C0		0	0.008	0.05126	1.05158	3	2307.17	-1.9336	47.0314	0
	High	DLVEVAGKLDPVIGRDEEIR	1	7	4	A0A3B6EIZ2;A0A077RSI4;A0A3B5Z1T0;A0A3B5Y4C0		0	0.008	0.04811	0.936949	3	2223.21	3.22195	69.2227	2
	High	LDEmVIFDPLSHEQLR	1	1	1	A0A3B5Y4C0	M4(Oxidation)	0	0.008	0.05389	0.769105	3	1957.97	0.0101752	70.7968	0
A0A3B6KSH4	Beta-amylase OS=Triticum aestivum OX=4565 PE=3 SV=1 - [A0A3B6KSH4_WHEAT]	26.0433	36.19	5	5	16	29	525	58.827	5.68115
	A2	Sequence	# PSMs	# Proteins	# Protein Groups	Protein Group Accessions	Modifications	ΔCn	q-Value	PEP	XCorr	Charge	MH+ [Da]	ΔM [ppm]	RT [min]	# Missed Cleavages
	High	mHANLPHDPcVDPVAPLQR	3	8	3	A0A3B6U9P0;A0A3B6KSH4;A0A3B6IYD4	M1(Oxidation); C10(Carbamidomethyl)	0	0	2.7867e-11	3.02066	4	2183.05	0.411755	41.3059	0
	High	HGDKILDEANK	2	13	3	A0A3B6U9P0;A0A3B6KSH4;A0A3B6IYD4		0	0	4.392e-06	2.53985	3	1239.63	0.168578	13.7186	1
	High	AAAAmVGHPEWEFPR	5	6	2	A0A3B6U9P0;A0A3B6KSH4	M5(Oxidation)	0	0	4.612e-07	2.42652	3	1684.79	-0.0736711	49.4594	0
	High	SGPELTIEmILQAAQPK	1	8	3	A0A3B6U9P0;A0A3B6KSH4;A0A3B6IYD4	M9(Oxidation)	0	0	2.214e-06	2.36292	2	1841.97	-0.599303	85.3346	0
	High	VPSHAAEITAGYYNLHDR	2	1	1	A0A3B6KSH4		0	0	4.652e-05	2.07307	4	2013.98	1.16781	35.8961	0
	High	GDELREQLKR	2	1	1	A0A3B6KSH4		0	0	0.0008172	2.06511	3	1243.68	0.144701	15.8409	2
	High	ILDEANKVFLGHR	1	3	2	A0A3B6KSH4;A0A3B6IYD4		0	0	0.00119	1.95127	3	1511.83	0.436886	41.9651	1
	High	DAGQYNDTPQR	1	1	1	A0A3B6KSH4		0	0	0.0003148	1.88359	2	1264.55	-1.32445	12.6079	0
	High	FEKGDELR	1	13	3	A0A3B6U9P0;A0A3B6KSH4;A0A3B6IYD4		0	0	0.0009934	1.88349	2	993.5	0.129209	13.9924	1
	High	EGLNmAcENALPR	1	6	2	A0A3B6U9P0;A0A3B6KSH4	M5(Oxidation); C7(Carbamidomethyl)	0	0	7.548e-05	1.70519	2	1490.67	-0.61031	32.3063	0
	High	LDPFPFEEHTDLR	1	1	1	A0A3B6KSH4		0	0	0.000329	1.65853	3	1615.77	-0.334192	63.3009	0
	High	FFLAWYSNNLIK	1	8	3	A0A3B6U9P0;A0A3B6KSH4;A0A3B6IYD4		0	0	0.0009925	1.33755	2	1515.8	-0.177705	84.0681	0
	High	MHANLPHDPcVDPVAPLQR	2	8	3	A0A3B6U9P0;A0A3B6KSH4;A0A3B6IYD4	C10(Carbamidomethyl)	0	0	0.0002697	1.28076	4	2167.05	0.321494	46.4388	0
	High	NIEYLTLGVDDQPLFHGR	1	15	3	A0A3B6U9P0;A0A3B6KSH4;A0A3B6IYD4		0	0	0.001392	1.22215	2	2087.06	-0.116805	76.4647	0
	High	DGYRPIAR	1	11	3	A0A3B6U9P0;A0A3B6KSH4;A0A3B6IYD4		0	0.001	0.003999	2.2546	3	947.505	-0.783389	15.3639	1
	High	LFGFTYLR	2	15	3	A0A3B6U9P0;A0A3B6KSH4;A0A3B6IYD4		0	0.001	0.003037	1.50417	2	1016.56	-0.508121	76.146	0
	High	AAAAMVGHPEWEFPR	1	6	2	A0A3B6U9P0;A0A3B6KSH4		0	0.002	0.0124	1.23235	3	1668.8	0.974844	55.158	0
	High	AYDWSAYK	1	8	1	A0A3B6KSH4		0	0.003	0.01922	1.79093	2	1003.46	3.12363	35.7044	0
A0A3B6C2G3	Sucrose synthase OS=Triticum aestivum OX=4565 PE=3 SV=1 - [A0A3B6C2G3_WHEAT]	25.3033	30.81	4	1	26	30	831	94.318	6.60986
	A2	Sequence	# PSMs	# Proteins	# Protein Groups	Protein Group Accessions	Modifications	ΔCn	q-Value	PEP	XCorr	Charge	MH+ [Da]	ΔM [ppm]	RT [min]	# Missed Cleavages
	High	AETHLSGLPADTPYSEFHHR	2	3	2	A0A3B6C2G3;A0A3B6AUT2		0	0	1.085e-08	2.9446	4	2265.07	0.0489395	40.3302	0
	High	VLGTEHTHILR	3	8	3	A0A1D6SCP9;A0A3B6C2G3;A0A3B6AUT2		0	0	8.667e-06	2.47365	4	1275.72	-0.497031	22.1789	0
	High	LLPDAHGTTcGQR	1	3	2	A0A3B6C2G3;A0A3B6AUT2	C10(Carbamidomethyl)	0	0	3.952e-05	2.18914	2	1425.69	2.03382	17.5491	0
	High	LGVTHcTIAHALEK	1	3	2	A0A3B6C2G3;A0A3B6AUT2	C6(Carbamidomethyl)	0	0	2.018e-06	2.157	3	1549.82	0.630509	30.1829	0
	High	PGVWEYVR	1	11	3	A0A1D6SCP9;A0A3B6C2G3;A0A3B6AUT2		0	0	0.0004972	2.09606	2	1005.52	-0.0357502	51.0342	0
	High	KAETHLSGLPADTPYSEFHHR	1	3	2	A0A3B6C2G3;A0A3B6AUT2		0	0	5.943e-05	2.08195	5	2393.16	0.155763	35.1108	1
	High	AmENEMLLR	1	8	3	A0A1D6SCP9;A0A3B6C2G3;A0A3B6AUT2	M2(Oxidation)	0	0	0.0003673	1.68204	2	1122.53	-0.126972	33.2511	0
	High	IGDSLSAHTNELVAVFSR	1	2	2	A0A3B6C2G3;A0A3B6AUT2		0	0	0.0001034	1.6558	3	1915.99	-0.426387	71.0109	0
	High	NmTGLVEMYGR	1	3	2	A0A3B6C2G3;A0A3B6AUT2	M2(Oxidation)	0	0	0.001019	1.53286	2	1286.59	-0.0923213	40.5403	0
	High	LQELVNLVVVcGDHGK	1	3	2	A0A3B6C2G3;A0A3B6AUT2	C11(Carbamidomethyl)	0	0	0.0007232	1.25244	3	1779.94	-0.737765	64.7671	0
	High	DTAFEDLLR	1	3	2	A0A3B6C2G3;A0A3B6AUT2		0	0.001	0.002836	1.58678	2	1079.54	0.537095	69.2353	0
	High	LmTLSGVYGFWK	1	3	2	A0A3B6C2G3;A0A3B6AUT2	M2(Oxidation)	0	0.001	0.004043	1.57299	2	1417.72	0.212524	76.149	0
	High	LFHDKESmYPLLNFLR	1	8	3	A0A1D6SCP9;A0A3B6C2G3;A0A3B6AUT2	M8(Oxidation)	0	0.001	0.00312	1.54051	3	2039.04	0.264007	78.5107	1
	High	PRPGVWEYVR	1	11	3	A0A1D6SCP9;A0A3B6C2G3;A0A3B6AUT2		0	0.002	0.008854	2.253	3	1258.67	-0.5161	41.2612	1
	High	FQELGLEK	1	14	4	A0A3B6REV7;A0A1D6SCP9;A0A3B6C2G3;A0A3B6AUT2		0	0.002	0.008877	1.84234	2	963.515	0.0775663	36.6599	0
	High	GmLQPHQITAEYNAAIPEAER	1	3	2	A0A3B6C2G3;A0A3B6AUT2	M2(Oxidation)	0	0.002	0.007896	1.05373	3	2355.14	-1.6372	47.2877	0
	High	WISAQMNR	1	11	4	A0A3B6REV7;A0A1D6SCP9;A0A3B6C2G3;A0A3B6AUT2		0	0.003	0.024	1.78101	2	1005.49	-0.176598	30.0376	0
	High	GWGDcAQR	1	3	2	A0A3B6C2G3;A0A3B6AUT2	C5(Carbamidomethyl)	0	0.003	0.02359	1.53928	2	949.395	0.377845	16.0602	0
	High	SLSTLQGALR	1	1	1	A0A3B6C2G3		0	0.003	0.01467	1.38914	2	1045.6	0.761645	42.4493	0
	High	DKEEQAEFK	1	5	3	A0A1D6SCP9;A0A3B6C2G3;A0A3B6AUT2		0	0.004	0.03108	1.64335	2	1123.53	-0.862406	12.1761	1
	High	IKQQGLDITPK	1	10	3	A0A3B6REV7;A0A3B6C2G3;A0A3B6AUT2		0	0.004	0.03159	1.26968	2	1240.73	-0.115757	25.7613	1
	High	ISQGGLQR	1	5	3	A0A1D6SCP9;A0A3B6C2G3;A0A3B6AUT2		0	0.005	0.03642	2.02386	2	858.48	0.430437	13.1493	0
	High	GMTmMLNDR	1	8	3	A0A1D6SCP9;A0A3B6C2G3;A0A3B6AUT2	M4(Oxidation)	0	0.008	0.06429	1.36698	2	1084.46	-1.28862	29.9326	0
	High	LKDTAFEDLLR	1	3	2	A0A3B6C2G3;A0A3B6AUT2		0	0.008	0.05806	1.28595	3	1320.71	-0.860129	60.2753	1
	High	EKLKDTAFEDLLR	1	3	2	A0A3B6C2G3;A0A3B6AUT2		0	0.008	0.05799	1.21987	3	1577.85	0.384547	54.3759	2
	High	GmTmMLNDR	1	8	3	A0A1D6SCP9;A0A3B6C2G3;A0A3B6AUT2	M2(Oxidation); M4(Oxidation)	0	0.008	0.04333	1.19136	2	1100.45	1.02146	17.4628	0
	High	QQGLDITPK	1	10	3	A0A3B6REV7;A0A3B6C2G3;A0A3B6AUT2		0	0.009	0.06868	1.4287	2	999.548	0.5519	28.3974	0
A0A3B6AUT2	Sucrose synthase OS=Triticum aestivum OX=4565 PE=3 SV=1 - [A0A3B6AUT2_WHEAT]	25.3033	32.85	5	2	27	31	831	94.3621	6.69775
	A2	Sequence	# PSMs	# Proteins	# Protein Groups	Protein Group Accessions	Modifications	ΔCn	q-Value	PEP	XCorr	Charge	MH+ [Da]	ΔM [ppm]	RT [min]	# Missed Cleavages
	High	AETHLSGLPADTPYSEFHHR	2	3	2	A0A3B6C2G3;A0A3B6AUT2		0	0	1.085e-08	2.9446	4	2265.07	0.0489395	40.3302	0
	High	VLGTEHTHILR	3	8	3	A0A1D6SCP9;A0A3B6C2G3;A0A3B6AUT2		0	0	8.667e-06	2.47365	4	1275.72	-0.497031	22.1789	0
	High	LLPDAHGTTcGQR	1	3	2	A0A3B6C2G3;A0A3B6AUT2	C10(Carbamidomethyl)	0	0	3.952e-05	2.18914	2	1425.69	2.03382	17.5491	0
	High	LGVTHcTIAHALEK	1	3	2	A0A3B6C2G3;A0A3B6AUT2	C6(Carbamidomethyl)	0	0	2.018e-06	2.157	3	1549.82	0.630509	30.1829	0
	High	PGVWEYVR	1	11	3	A0A1D6SCP9;A0A3B6C2G3;A0A3B6AUT2		0	0	0.0004972	2.09606	2	1005.52	-0.0357502	51.0342	0
	High	KAETHLSGLPADTPYSEFHHR	1	3	2	A0A3B6C2G3;A0A3B6AUT2		0	0	5.943e-05	2.08195	5	2393.16	0.155763	35.1108	1
	High	AmENEMLLR	1	8	3	A0A1D6SCP9;A0A3B6C2G3;A0A3B6AUT2	M2(Oxidation)	0	0	0.0003673	1.68204	2	1122.53	-0.126972	33.2511	0
	High	IGDSLSAHTNELVAVFSR	1	2	2	A0A3B6C2G3;A0A3B6AUT2		0	0	0.0001034	1.6558	3	1915.99	-0.426387	71.0109	0
	High	NmTGLVEMYGR	1	3	2	A0A3B6C2G3;A0A3B6AUT2	M2(Oxidation)	0	0	0.001019	1.53286	2	1286.59	-0.0923213	40.5403	0
	High	LQELVNLVVVcGDHGK	1	3	2	A0A3B6C2G3;A0A3B6AUT2	C11(Carbamidomethyl)	0	0	0.0007232	1.25244	3	1779.94	-0.737765	64.7671	0
	High	DTAFEDLLR	1	3	2	A0A3B6C2G3;A0A3B6AUT2		0	0.001	0.002836	1.58678	2	1079.54	0.537095	69.2353	0
	High	LmTLSGVYGFWK	1	3	2	A0A3B6C2G3;A0A3B6AUT2	M2(Oxidation)	0	0.001	0.004043	1.57299	2	1417.72	0.212524	76.149	0
	High	LFHDKESmYPLLNFLR	1	8	3	A0A1D6SCP9;A0A3B6C2G3;A0A3B6AUT2	M8(Oxidation)	0	0.001	0.00312	1.54051	3	2039.04	0.264007	78.5107	1
	High	PRPGVWEYVR	1	11	3	A0A1D6SCP9;A0A3B6C2G3;A0A3B6AUT2		0	0.002	0.008854	2.253	3	1258.67	-0.5161	41.2612	1
	High	FQELGLEK	1	14	4	A0A3B6REV7;A0A1D6SCP9;A0A3B6C2G3;A0A3B6AUT2		0	0.002	0.008877	1.84234	2	963.515	0.0775663	36.6599	0
	High	GmLQPHQITAEYNAAIPEAER	1	3	2	A0A3B6C2G3;A0A3B6AUT2	M2(Oxidation)	0	0.002	0.007896	1.05373	3	2355.14	-1.6372	47.2877	0
	High	WISAQMNR	1	11	4	A0A3B6REV7;A0A1D6SCP9;A0A3B6C2G3;A0A3B6AUT2		0	0.003	0.024	1.78101	2	1005.49	-0.176598	30.0376	0
	High	GWGDcAQR	1	3	2	A0A3B6C2G3;A0A3B6AUT2	C5(Carbamidomethyl)	0	0.003	0.02359	1.53928	2	949.395	0.377845	16.0602	0
	High	SLGTLQGALR	1	1	1	A0A3B6AUT2		0	0.003	0.02068	1.52898	2	1015.59	0.0638772	42.4654	0
	High	KMAETVPLAVEGETSGK	1	2	1	A0A3B6AUT2		0	0.003	0.01905	1.51391	3	1746.89	-2.66114	39.3463	1
	High	DKEEQAEFK	1	5	3	A0A1D6SCP9;A0A3B6C2G3;A0A3B6AUT2		0	0.004	0.03108	1.64335	2	1123.53	-0.862406	12.1761	1
	High	IKQQGLDITPK	1	10	3	A0A3B6REV7;A0A3B6C2G3;A0A3B6AUT2		0	0.004	0.03159	1.26968	2	1240.73	-0.115757	25.7613	1
	High	ISQGGLQR	1	5	3	A0A1D6SCP9;A0A3B6C2G3;A0A3B6AUT2		0	0.005	0.03642	2.02386	2	858.48	0.430437	13.1493	0
	High	GMTmMLNDR	1	8	3	A0A1D6SCP9;A0A3B6C2G3;A0A3B6AUT2	M4(Oxidation)	0	0.008	0.06429	1.36698	2	1084.46	-1.28862	29.9326	0
	High	LKDTAFEDLLR	1	3	2	A0A3B6C2G3;A0A3B6AUT2		0	0.008	0.05806	1.28595	3	1320.71	-0.860129	60.2753	1
	High	EKLKDTAFEDLLR	1	3	2	A0A3B6C2G3;A0A3B6AUT2		0	0.008	0.05799	1.21987	3	1577.85	0.384547	54.3759	2
	High	GmTmMLNDR	1	8	3	A0A1D6SCP9;A0A3B6C2G3;A0A3B6AUT2	M2(Oxidation); M4(Oxidation)	0	0.008	0.04333	1.19136	2	1100.45	1.02146	17.4628	0
	High	QQGLDITPK	1	10	3	A0A3B6REV7;A0A3B6C2G3;A0A3B6AUT2		0	0.009	0.06868	1.4287	2	999.548	0.5519	28.3974	0
A0A3B6U9P0	Beta-amylase OS=Triticum aestivum OX=4565 PE=3 SV=1 - [A0A3B6U9P0_WHEAT]	25.0657	38.52	9	4	16	28	527	58.889	5.37646
	A2	Sequence	# PSMs	# Proteins	# Protein Groups	Protein Group Accessions	Modifications	ΔCn	q-Value	PEP	XCorr	Charge	MH+ [Da]	ΔM [ppm]	RT [min]	# Missed Cleavages
	High	mHANLPHDPcVDPVAPLQR	3	8	3	A0A3B6U9P0;A0A3B6KSH4;A0A3B6IYD4	M1(Oxidation); C10(Carbamidomethyl)	0	0	2.7867e-11	3.02066	4	2183.05	0.411755	41.3059	0
	High	HGDKILDEANK	2	13	3	A0A3B6U9P0;A0A3B6KSH4;A0A3B6IYD4		0	0	4.392e-06	2.53985	3	1239.63	0.168578	13.7186	1
	High	AAAAmVGHPEWEFPR	5	6	2	A0A3B6U9P0;A0A3B6KSH4	M5(Oxidation)	0	0	4.612e-07	2.42652	3	1684.79	-0.0736711	49.4594	0
	High	SGPELTIEmILQAAQPK	1	8	3	A0A3B6U9P0;A0A3B6KSH4;A0A3B6IYD4	M9(Oxidation)	0	0	2.214e-06	2.36292	2	1841.97	-0.599303	85.3346	0
	High	HHASLNFTcAEMR	1	6	2	A0A3B6U9P0;A0A3B6IYD4	C9(Carbamidomethyl)	0	0	1.136e-05	2.3239	3	1573.7	0.593834	29.7102	0
	High	DAGTYNDTPQR	1	5	1	A0A3B6U9P0		0	0	1.351e-05	2.1675	2	1237.54	-0.239441	12.878	0
	High	QLFELVHEAGLK	1	5	1	A0A3B6U9P0		0	0	3.882e-05	1.99049	2	1383.77	3.85824	61.121	0
	High	FEKGDELR	1	13	3	A0A3B6U9P0;A0A3B6KSH4;A0A3B6IYD4		0	0	0.0009934	1.88349	2	993.5	0.129209	13.9924	1
	High	EGLNmAcENALPR	1	6	2	A0A3B6U9P0;A0A3B6KSH4	M5(Oxidation); C7(Carbamidomethyl)	0	0	7.548e-05	1.70519	2	1490.67	-0.61031	32.3063	0
	High	VPSHAAEVTAGYYNLHDR	1	4	1	A0A3B6U9P0		0	0	0.0004818	1.59175	3	1999.96	-1.36831	31.2604	0
	High	VYDWSAYK	1	7	2	A0A3B6U9P0;A0A3B6IYD4		0	0	0.0004786	1.48529	2	1031.48	0.268358	38.5567	0
	High	FFLAWYSNNLIK	1	8	3	A0A3B6U9P0;A0A3B6KSH4;A0A3B6IYD4		0	0	0.0009925	1.33755	2	1515.8	-0.177705	84.0681	0
	High	MHANLPHDPcVDPVAPLQR	2	8	3	A0A3B6U9P0;A0A3B6KSH4;A0A3B6IYD4	C10(Carbamidomethyl)	0	0	0.0002697	1.28076	4	2167.05	0.321494	46.4388	0
	High	NIEYLTLGVDDQPLFHGR	1	15	3	A0A3B6U9P0;A0A3B6KSH4;A0A3B6IYD4		0	0	0.001392	1.22215	2	2087.06	-0.116805	76.4647	0
	High	DGYRPIAR	1	11	3	A0A3B6U9P0;A0A3B6KSH4;A0A3B6IYD4		0	0.001	0.003999	2.2546	3	947.505	-0.783389	15.3639	1
	High	LFGFTYLR	2	15	3	A0A3B6U9P0;A0A3B6KSH4;A0A3B6IYD4		0	0.001	0.003037	1.50417	2	1016.56	-0.508121	76.146	0
	High	AAAAMVGHPEWEFPR	1	6	2	A0A3B6U9P0;A0A3B6KSH4		0	0.002	0.0124	1.23235	3	1668.8	0.974844	55.158	0
	High	HHASLNFTcAEmR	1	6	2	A0A3B6U9P0;A0A3B6IYD4	C9(Carbamidomethyl); M12(Oxidation)	0	0.003	0.01598	1.7653	3	1589.69	-4.31462	21.7809	0
	High	VFLGHTVQLAIK	1	5	1	A0A3B6U9P0		0	0.008	0.05573	1.0189	3	1325.79	0.36769	55.7452	0
A0A3B6IYD4	Beta-amylase OS=Triticum aestivum OX=4565 PE=3 SV=1 - [A0A3B6IYD4_WHEAT]	22.1117	42.4	6	6	17	26	526	58.6909	5.57959
	A2	Sequence	# PSMs	# Proteins	# Protein Groups	Protein Group Accessions	Modifications	ΔCn	q-Value	PEP	XCorr	Charge	MH+ [Da]	ΔM [ppm]	RT [min]	# Missed Cleavages
	High	APSHAAELTAGYYNLHDR	2	2	1	A0A3B6IYD4		0	0	6.778e-10	3.33631	4	1985.95	0.471866	34.1413	0
	High	mHANLPHDPcVDPVAPLQR	3	8	3	A0A3B6U9P0;A0A3B6KSH4;A0A3B6IYD4	M1(Oxidation); C10(Carbamidomethyl)	0	0	2.7867e-11	3.02066	4	2183.05	0.411755	41.3059	0
	High	HGDKILDEANK	2	13	3	A0A3B6U9P0;A0A3B6KSH4;A0A3B6IYD4		0	0	4.392e-06	2.53985	3	1239.63	0.168578	13.7186	1
	High	SGPELTIEmILQAAQPK	1	8	3	A0A3B6U9P0;A0A3B6KSH4;A0A3B6IYD4	M9(Oxidation)	0	0	2.214e-06	2.36292	2	1841.97	-0.599303	85.3346	0
	High	HHASLNFTcAEMR	1	6	2	A0A3B6U9P0;A0A3B6IYD4	C9(Carbamidomethyl)	0	0	1.136e-05	2.3239	3	1573.7	0.593834	29.7102	0
	High	ILDEANKVFLGHR	1	3	2	A0A3B6KSH4;A0A3B6IYD4		0	0	0.00119	1.95127	3	1511.83	0.436886	41.9651	1
	High	FEKGDELR	1	13	3	A0A3B6U9P0;A0A3B6KSH4;A0A3B6IYD4		0	0	0.0009934	1.88349	2	993.5	0.129209	13.9924	1
	High	DVGASDPDIFYTDQHGTR	1	2	1	A0A3B6IYD4		0	0	0.00151	1.61932	3	1993.89	0.461537	42.9	0
	High	VYDWSAYK	1	7	2	A0A3B6U9P0;A0A3B6IYD4		0	0	0.0004786	1.48529	2	1031.48	0.268358	38.5567	0
	High	FFLAWYSNNLIK	1	8	3	A0A3B6U9P0;A0A3B6KSH4;A0A3B6IYD4		0	0	0.0009925	1.33755	2	1515.8	-0.177705	84.0681	0
	High	MHANLPHDPcVDPVAPLQR	2	8	3	A0A3B6U9P0;A0A3B6KSH4;A0A3B6IYD4	C10(Carbamidomethyl)	0	0	0.0002697	1.28076	4	2167.05	0.321494	46.4388	0
	High	NIEYLTLGVDDQPLFHGR	1	15	3	A0A3B6U9P0;A0A3B6KSH4;A0A3B6IYD4		0	0	0.001392	1.22215	2	2087.06	-0.116805	76.4647	0
	High	DGYRPIAR	1	11	3	A0A3B6U9P0;A0A3B6KSH4;A0A3B6IYD4		0	0.001	0.003999	2.2546	3	947.505	-0.783389	15.3639	1
	High	LFGFTYLR	2	15	3	A0A3B6U9P0;A0A3B6KSH4;A0A3B6IYD4		0	0.001	0.003037	1.50417	2	1016.56	-0.508121	76.146	0
	High	GDELRPQLK	2	2	1	A0A3B6IYD4		0	0.002	0.006739	1.5841	3	1055.58	-0.198136	20.6562	1
	High	EGLNVAcENALPR	1	2	1	A0A3B6IYD4	C7(Carbamidomethyl)	0	0.002	0.009751	1.46922	2	1442.7	-1.67784	42.7975	0
	High	HHASLNFTcAEmR	1	6	2	A0A3B6U9P0;A0A3B6IYD4	C9(Carbamidomethyl); M12(Oxidation)	0	0.003	0.01598	1.7653	3	1589.69	-4.31462	21.7809	0
	High	SAPEELVQQVLSAGWR	1	9	1	A0A3B6IYD4		0	0.004	0.0312	1.03403	3	1769.92	0.186383	85.843	0
	High	AAAAMVGHPEWEFPHDSGTYNDTPER	1	2	1	A0A3B6IYD4		0	0.008	0.04494	0.944486	4	2885.26	0.568837	50.3299	0
W5EB84	Ribonuclease OS=Triticum aestivum OX=4565 PE=4 SV=1 - [W5EB84_WHEAT]	21.0821	18	3	18	18	20	989	108.585	6.88818
	A2	Sequence	# PSMs	# Proteins	# Protein Groups	Protein Group Accessions	Modifications	ΔCn	q-Value	PEP	XCorr	Charge	MH+ [Da]	ΔM [ppm]	RT [min]	# Missed Cleavages
	High	HTAVVEYVFSGHR	1	3	1	W5EB84		0	0	3.091e-07	2.94825	3	1501.75	0.116284	38.6364	0
	High	IPDAHVLTR	1	3	1	W5EB84		0	0	8.952e-05	2.2383	2	1021.58	0.79114	27.7808	0
	High	LSSFGLDRIPDAHVLTR	1	2	1	W5EB84		0	0	0.001179	2.03456	3	1897.03	-0.33461	62.1173	1
	High	LAASTASTEVPPDR	2	2	1	W5EB84		0	0	0.0001016	1.90241	2	1414.72	-0.423333	24.4713	0
	High	FYAQTVGDQR	1	2	1	W5EB84		0	0	0.0002131	1.83867	2	1184.57	1.13719	22.7395	0
	High	SLEAIVEQVR	1	3	1	W5EB84		0	0	0.001406	1.49718	2	1143.64	2.57669	57.4038	0
	High	EPGAAEDSIR	1	2	1	W5EB84		0	0.001	0.004055	1.87887	2	1044.5	-0.270344	16.1891	0
	High	VVATEVLGGGK	1	3	1	W5EB84		0	0.001	0.002727	1.26763	2	1029.59	0.680647	32.8097	0
	High	LKNAELQAK	1	2	1	W5EB84		0	0.001	0.003943	1.21157	2	1014.59	0.615942	11.945	1
	High	SHYFDALLAAHSR	2	3	1	W5EB84		0	0.002	0.005619	1.60387	2	1487.74	1.41501	46.5025	0
	High	RHTAVVEYVFSGHR	1	3	1	W5EB84		0	0.002	0.007053	1.19952	3	1657.86	1.62398	30.5639	1
	High	AmIVNGPR	1	3	1	W5EB84	M2(Oxidation)	0	0.003	0.01839	1.70293	2	873.459	-2.50196	16.0921	0
	High	VDYTAPNIGR	1	2	1	W5EB84		0	0.003	0.02001	1.62141	2	1105.56	0.290478	31.8219	0
	High	QVTVEMEYSR	1	2	1	W5EB84		0	0.004	0.02912	1.30611	2	1241.58	-2.01138	32.2848	0
	High	ETcSIAFSLSGVR	1	3	1	W5EB84	C3(Carbamidomethyl)	0	0.004	0.03247	1.06713	2	1426.7	0.396398	61.1741	0
	High	DFLPFLQR	1	3	1	W5EB84		0	0.006	0.03964	1.18509	2	1035.56	0.29578	79.2546	0
	High	KTALENLEQFQEK	1	2	1	W5EB84		0	0.008	0.0438	1.50528	3	1577.82	1.28888	45.3046	1
	High	RVNLSSIR	1	2	1	W5EB84		0	0.009	0.06609	1.6996	2	944.564	0.338894	21.1749	1
A0A3B6GWF1	Phosphoenolpyruvate carboxylase OS=Triticum aestivum OX=4565 PE=3 SV=1 - [A0A3B6GWF1_WHEAT]	19.5417	24.02	4	10	20	23	966	110.06	6.18896
	A2	Sequence	# PSMs	# Proteins	# Protein Groups	Protein Group Accessions	Modifications	ΔCn	q-Value	PEP	XCorr	Charge	MH+ [Da]	ΔM [ppm]	RT [min]	# Missed Cleavages
	High	RKPSGGIESLR	1	11	3	A0A3B6KHJ0;A0A3B6GWF1;A0A3B6QH28		0	0	2.007e-05	2.93763	3	1199.69	-0.136184	14.8281	2
	High	GGGPTHLAILSQPPETIHGSLR	2	3	1	A0A3B6GWF1		0	0	3.438e-07	2.17507	4	2238.2	2.32465	53.2107	0
	High	ATSIDAQLR	1	3	1	A0A3B6GWF1		0	0	0.0002648	2.02078	2	974.526	-0.797173	24.9955	0
	High	FTAATLEHGmHPPIAPKPEWR	1	3	1	A0A3B6GWF1	M10(Oxidation)	0	0	0.0002732	1.95791	4	2402.21	1.68689	43.587	1
	High	QLLLQVAGHKDLLEGDPYLR	2	3	1	A0A3B6GWF1		0	0	0.0003943	1.85888	4	2278.26	0.652874	69.2938	1
	High	QVSTFGLSLVR	1	3	1	A0A3B6GWF1		0	0	0.000393	1.7907	2	1206.69	4.5343	65.7845	0
	High	GDPGIAALYDK	1	10	2	A0A3B6QH28;A0A3B6GWF1		0	0	2.882e-05	1.75743	2	1119.57	-0.50807	44.3017	0
	High	QEVmIGYSDSGKDAGR	1	14	4	A0A3B6KHJ0;A0A3B6GWF1;A0A3B6RLI7;A0A3B6QH28	M4(Oxidation)	0	0	0.0002198	1.72443	3	1728.79	0.338275	22.2794	1
	High	SPLEVFDALK	1	3	1	A0A3B6GWF1		0	0	0.001238	1.68656	2	1118.61	0.144196	74.6518	0
	High	LDPEDSIVTTK	1	3	1	A0A3B6GWF1		0	0	2.364e-05	1.68211	2	1217.63	0.294895	36.0276	0
	High	QELDEALQR	1	17	4	A0A3B6KHJ0;A0A3B6GWF1;A0A3B6RLI7;A0A3B6QH28		0	0	0.001708	1.67978	2	1101.55	-0.126162	27.4929	0
	High	IRDPSFHSQPGPHLSK	1	2	1	A0A3B6GWF1		0	0	0.001567	1.56645	4	1802.93	-0.340249	20.4845	1
	High	QLDEIGNLLAR	1	3	1	A0A3B6GWF1		0	0	7.193e-05	1.455	2	1241.68	0.074755	65.4101	0
	High	QEVmIGYSDSGK	1	14	4	A0A3B6KHJ0;A0A3B6GWF1;A0A3B6RLI7;A0A3B6QH28	M4(Oxidation)	0	0.001	0.003271	1.32474	2	1329.6	0.552658	25.4487	0
	High	KPSGGIESLR	2	11	3	A0A3B6KHJ0;A0A3B6GWF1;A0A3B6QH28		0	0.002	0.005254	2.4869	3	1043.58	-0.375873	18.1226	1
	High	SIVFQEPR	1	13	3	A0A3B6KHJ0;A0A3B6QH28;A0A3B6GWF1		0	0.002	0.009708	1.39032	2	975.526	-0.110608	36.7822	0
	High	MNIGSRPSK	1	17	4	A0A3B6KHJ0;A0A3B6QH28;A0A3B6GWF1;A0A3B6RLI7		0	0.003	0.01866	1.8746	2	989.52	0.524431	12.6062	1
	High	NQTVDLVLTAHPTQSVR	1	6	2	A0A3B6KHJ0;A0A3B6GWF1		0	0.003	0.02027	1.33517	3	1879	0.356094	47.7495	0
	High	HTDVmDAITK	1	2	1	A0A3B6GWF1	M5(Oxidation)	0	0.004	0.02894	1.23635	2	1146.55	-0.265497	16.1817	0
	High	TPPTPQDEMR	1	10	2	A0A3B6QH28;A0A3B6GWF1		0	0.008	0.04522	0.941587	2	1171.54	0.143516	20.2815	0
A0A1D6SCP9	Sucrose synthase OS=Triticum aestivum OX=4565 PE=3 SV=1 - [A0A1D6SCP9_WHEAT]	19.3408	12.88	8	1	12	16	815	92.576	6.31592
	A2	Sequence	# PSMs	# Proteins	# Protein Groups	Protein Group Accessions	Modifications	ΔCn	q-Value	PEP	XCorr	Charge	MH+ [Da]	ΔM [ppm]	RT [min]	# Missed Cleavages
	High	VLGTEHTHILR	3	8	3	A0A1D6SCP9;A0A3B6C2G3;A0A3B6AUT2		0	0	8.667e-06	2.47365	4	1275.72	-0.497031	22.1789	0
	High	PGVWEYVR	1	11	3	A0A1D6SCP9;A0A3B6C2G3;A0A3B6AUT2		0	0	0.0004972	2.09606	2	1005.52	-0.0357502	51.0342	0
	High	SLSALQGALR	2	5	1	A0A1D6SCP9		0	0	3.475e-05	1.90007	2	1015.59	1.32594	46.1085	0
	High	AmENEMLLR	1	8	3	A0A1D6SCP9;A0A3B6C2G3;A0A3B6AUT2	M2(Oxidation)	0	0	0.0003673	1.68204	2	1122.53	-0.126972	33.2511	0
	High	LFHDKESmYPLLNFLR	1	8	3	A0A1D6SCP9;A0A3B6C2G3;A0A3B6AUT2	M8(Oxidation)	0	0.001	0.00312	1.54051	3	2039.04	0.264007	78.5107	1
	High	PRPGVWEYVR	1	11	3	A0A1D6SCP9;A0A3B6C2G3;A0A3B6AUT2		0	0.002	0.008854	2.253	3	1258.67	-0.5161	41.2612	1
	High	FQELGLEK	1	14	4	A0A3B6REV7;A0A1D6SCP9;A0A3B6C2G3;A0A3B6AUT2		0	0.002	0.008877	1.84234	2	963.515	0.0775663	36.6599	0
	High	WISAQMNR	1	11	4	A0A3B6REV7;A0A1D6SCP9;A0A3B6C2G3;A0A3B6AUT2		0	0.003	0.024	1.78101	2	1005.49	-0.176598	30.0376	0
	High	YVSNLER	1	8	2	A0A3B6REV7;A0A1D6SCP9		0	0.004	0.03212	1.64541	2	880.453	0.539595	17.0565	0
	High	DKEEQAEFK	1	5	3	A0A1D6SCP9;A0A3B6C2G3;A0A3B6AUT2		0	0.004	0.03108	1.64335	2	1123.53	-0.862406	12.1761	1
	High	ISQGGLQR	1	5	3	A0A1D6SCP9;A0A3B6C2G3;A0A3B6AUT2		0	0.005	0.03642	2.02386	2	858.48	0.430437	13.1493	0
	High	GMTmMLNDR	1	8	3	A0A1D6SCP9;A0A3B6C2G3;A0A3B6AUT2	M4(Oxidation)	0	0.008	0.06429	1.36698	2	1084.46	-1.28862	29.9326	0
	High	GmTmMLNDR	1	8	3	A0A1D6SCP9;A0A3B6C2G3;A0A3B6AUT2	M2(Oxidation); M4(Oxidation)	0	0.008	0.04333	1.19136	2	1100.45	1.02146	17.4628	0
A0A3B5Y1F9	Pyruvate, phosphate dikinase OS=Triticum aestivum OX=4565 PE=3 SV=1 - [A0A3B5Y1F9_WHEAT]	19.2887	17.15	8	1	15	20	939	101.796	5.90967
	A2	Sequence	# PSMs	# Proteins	# Protein Groups	Protein Group Accessions	Modifications	ΔCn	q-Value	PEP	XCorr	Charge	MH+ [Da]	ΔM [ppm]	RT [min]	# Missed Cleavages
	High	LLDPPLHEFLPEGHVEDIVR	1	9	2	A0A3B5Y1F9;A0A3B5Y1W9		0	0	1.512e-06	2.53084	4	2325.22	0.378824	76.0381	0
	High	GGMTSHAAVVAR	1	10	2	A0A3B5Y1F9;A0A3B5Y1W9		0	0	6.061e-07	2.11739	2	1156.59	-0.159472	15.4258	0
	High	VMANADTPGDALAAR	1	10	2	A0A3B5Y1F9;A0A3B5Y1W9		0	0	0.0001151	2.08144	2	1472.72	0.203049	34.2038	0
	High	GEQFPSDPKR	1	10	2	A0A3B5Y1F9;A0A3B5Y1W9		0	0	0.0002878	1.97044	3	1160.57	-0.261766	15.6985	1
	High	VGTMIEIPR	1	4	1	A0A3B5Y1F9		0	0	0.000668	1.74607	2	1015.56	0.232659	50.3096	0
	High	AGLDYVScSPFR	1	6	2	A0A3B5Y1F9;A0A3B5Y1W9	C8(Carbamidomethyl)	0	0	5.813e-06	1.6114	2	1371.63	-1.20019	55.7574	0
	High	SINQITGLR	1	10	2	A0A3B5Y1F9;A0A3B5Y1W9		0	0.001	0.004099	1.67105	2	1001.57	0.0387768	36.7803	0
	High	TPEDLDAMR	1	10	2	A0A3B5Y1F9;A0A3B5Y1W9		0	0.002	0.005342	2.09637	2	1047.47	-3.85972	27.1466	0
	High	VGTmIEIPR	2	4	1	A0A3B5Y1F9	M4(Oxidation)	0	0.002	0.009611	1.2546	2	1031.56	0.0108774	41.5053	0
	High	ccVSGcSSIR	1	7	2	A0A3B5Y1F9;A0A3B5Y1W9	C1(Carbamidomethyl); C2(Carbamidomethyl); C6(Carbamidomethyl)	0	0.002	0.01047	1.24342	2	1185.48	-0.076543	15.6264	0
	High	AmDGLPVTIR	2	9	2	A0A3B5Y1F9;A0A3B5Y1W9	M2(Oxidation)	0	0.003	0.01871	1.89895	2	1088.58	0.247788	44.6188	0
	High	GEQFPSDPK	1	10	2	A0A3B5Y1F9;A0A3B5Y1W9		0	0.003	0.02279	1.89776	2	1004.47	0.63759	19.2665	0
	High	FAYDSYRR	1	10	2	A0A3B5Y1F9;A0A3B5Y1W9		0	0.003	0.01647	1.8774	3	1077.51	-0.629769	21.0624	1
	High	VmANADTPGDALAAR	1	10	2	A0A3B5Y1F9;A0A3B5Y1W9	M2(Oxidation)	0	0.003	0.02312	1.1574	2	1488.71	-0.56529	28.6161	0
	High	KNGAEGIGLcR	1	10	2	A0A3B5Y1F9;A0A3B5Y1W9	C10(Carbamidomethyl)	0	0.004	0.03262	1.41995	2	1174.6	-0.213176	19.4343	1
	High	LGDPARPLLLSVR	1	10	2	A0A3B5Y1F9;A0A3B5Y1W9		0	0.004	0.02795	1.32921	3	1406.85	-0.121108	57.2484	1
	High	TPEDLDAmR	1	10	2	A0A3B5Y1F9;A0A3B5Y1W9	M8(Oxidation)	0	0.008	0.04676	1.07014	2	1063.47	-0.0532142	16.6556	0
	High	IAVDmVNEALVDR	1	10	2	A0A3B5Y1F9;A0A3B5Y1W9	M5(Oxidation)	0	0.009	0.07592	0.99112	2	1460.74	-0.379242	49.1376	0
A0A3B6QH28	Phosphoenolpyruvate carboxylase OS=Triticum aestivum OX=4565 PE=3 SV=1 - [A0A3B6QH28_WHEAT]	18.666	17.25	8	3	16	19	968	110.078	6.11279
	A2	Sequence	# PSMs	# Proteins	# Protein Groups	Protein Group Accessions	Modifications	ΔCn	q-Value	PEP	XCorr	Charge	MH+ [Da]	ΔM [ppm]	RT [min]	# Missed Cleavages
	High	RKPSGGIESLR	1	11	3	A0A3B6KHJ0;A0A3B6GWF1;A0A3B6QH28		0	0	2.007e-05	2.93763	3	1199.69	-0.136184	14.8281	2
	High	GGGPSHLAILSQPPDTIHGSLR	2	5	1	A0A3B6QH28		0	0	1.171e-06	2.27372	3	2210.17	2.90753	51.6744	0
	High	LLLQVAGHK	2	4	2	A0A3B6KHJ0;A0A3B6QH28		0	0	0.001024	2.22561	2	978.61	0.148618	32.3011	0
	High	GDPGIAALYDK	1	10	2	A0A3B6QH28;A0A3B6GWF1		0	0	2.882e-05	1.75743	2	1119.57	-0.50807	44.3017	0
	High	QEVmIGYSDSGKDAGR	1	14	4	A0A3B6KHJ0;A0A3B6GWF1;A0A3B6RLI7;A0A3B6QH28	M4(Oxidation)	0	0	0.0002198	1.72443	3	1728.79	0.338275	22.2794	1
	High	QELDEALQR	1	17	4	A0A3B6KHJ0;A0A3B6GWF1;A0A3B6RLI7;A0A3B6QH28		0	0	0.001708	1.67978	2	1101.55	-0.126162	27.4929	0
	High	HQSIDAQLR	1	4	1	A0A3B6QH28		0	0.001	0.002314	1.80519	2	1067.56	0.553367	17.544	0
	High	QEVmIGYSDSGK	1	14	4	A0A3B6KHJ0;A0A3B6GWF1;A0A3B6RLI7;A0A3B6QH28	M4(Oxidation)	0	0.001	0.003271	1.32474	2	1329.6	0.552658	25.4487	0
	High	SLcAcGDKPIADGSLLDFLR	1	5	1	A0A3B6QH28	C3(Carbamidomethyl); C5(Carbamidomethyl)	0	0.001	0.003947	1.23174	3	2208.08	0.673489	80.9232	1
	High	KPSGGIESLR	2	11	3	A0A3B6KHJ0;A0A3B6GWF1;A0A3B6QH28		0	0.002	0.005254	2.4869	3	1043.58	-0.375873	18.1226	1
	High	FLDILQDLHGPHLR	1	7	2	A0A3B6RLI7;A0A3B6QH28		0	0.002	0.006958	1.49428	4	1673.91	-1.25117	75.6323	0
	High	SIVFQEPR	1	13	3	A0A3B6KHJ0;A0A3B6QH28;A0A3B6GWF1		0	0.002	0.009708	1.39032	2	975.526	-0.110608	36.7822	0
	High	SATPETEYGR	1	10	2	A0A3B6QH28;A0A3B6RLI7		0	0.002	0.005691	1.28143	2	1110.51	-0.292053	15.1808	0
	High	MNIGSRPSK	1	17	4	A0A3B6KHJ0;A0A3B6QH28;A0A3B6GWF1;A0A3B6RLI7		0	0.003	0.01866	1.8746	2	989.52	0.524431	12.6062	1
	High	QEWLLSELR	1	7	2	A0A3B6RLI7;A0A3B6QH28		0	0.004	0.03366	1.21802	2	1173.63	0.907984	72.0137	0
	High	TPPTPQDEMR	1	10	2	A0A3B6QH28;A0A3B6GWF1		0	0.008	0.04522	0.941587	2	1171.54	0.143516	20.2815	0
A0A3B6JKX4	Cell division cycle protein 48 homolog OS=Triticum aestivum OX=4565 PE=4 SV=1 - [A0A3B6JKX4_WHEAT]	18.6353	22.35	42	17	17	18	756	83.9819	5.31299
	A2	Sequence	# PSMs	# Proteins	# Protein Groups	Protein Group Accessions	Modifications	ΔCn	q-Value	PEP	XCorr	Charge	MH+ [Da]	ΔM [ppm]	RT [min]	# Missed Cleavages
	High	LAEDVELEHISR	2	10	1	A0A3B6JKX4		0	0	3.084e-09	2.83192	2	1410.72	0.127933	37.5679	0
	High	GSSVGDAGGAADR	1	4	1	A0A3B6JKX4		0	0	2.586e-07	2.80846	2	1119.5	-0.191483	10.1022	0
	High	ETVVEVPNVSWEDIGGLENVKR	1	9	1	A0A3B6JKX4		0	0	5.494e-07	2.43973	3	2469.26	-0.0503215	77.6481	1
	High	KGDLFLVR	1	15	1	A0A3B6JKX4		0	0	0.001399	2.3598	2	947.567	-0.0242295	41.2593	1
	High	KYQAFAQTLQQSR	1	31	1	A0A3B6JKX4		0	0	0.0006053	2.23204	3	1568.81	-2.12958	30.0292	1
	High	LAGESESNLR	1	12	1	A0A3B6JKX4		0	0	0.0002503	2.1237	2	1075.54	0.00752705	16.7556	0
	High	EIDIGVPDEVGRLEVLR	1	30	1	A0A3B6JKX4		0	0	0.0007806	1.78022	3	1909.04	0.0342331	76.5068	1
	High	TALTTSNPSALR	1	9	1	A0A3B6JKX4		0	0	0.0004603	1.69461	2	1231.67	1.16399	28.4981	0
	High	FDREIDIGVPDEVGR	1	30	1	A0A3B6JKX4		0	0	0.000582	1.65098	3	1716.86	-0.0964809	53.0073	1
	High	AAHFEESMK	1	14	1	A0A3B6JKX4		0	0.003	0.02598	1.57527	2	1049.47	-4.43699	15.6283	0
	High	SVSDADIRK	1	26	1	A0A3B6JKX4		0	0.003	0.01611	1.53036	2	990.52	-1.26304	11.4045	1
	High	ENIEKDIER	1	8	1	A0A3B6JKX4		0	0.003	0.01503	1.42183	2	1145.58	-1.91087	19.8807	1
	High	ELVELPLR	1	37	1	A0A3B6JKX4		0	0.004	0.03199	1.49241	2	968.577	-0.377114	61.4309	0
	High	GVLFYGPPGcGK	1	38	1	A0A3B6JKX4	C10(Carbamidomethyl)	0	0.006	0.03901	1.12156	2	1251.62	2.30145	50.4335	0
	High	SVSDADIR	1	26	1	A0A3B6JKX4		0	0.008	0.0611	1.35732	2	862.426	-0.106791	15.4239	0
	High	GILLFGPPGSGK	1	10	1	A0A3B6JKX4		0	0.008	0.05638	1.33493	2	1142.66	0.762383	68.7205	0
	High	LAGESESNLRK	1	12	1	A0A3B6JKX4		0	0.008	0.06412	1.05266	2	1203.64	5.0782	12.6611	1
A0A3B5Y1W9	Pyruvate, phosphate dikinase OS=Triticum aestivum OX=4565 PE=3 SV=1 - [A0A3B5Y1W9_WHEAT]	17.9021	18.32	6	1	15	19	879	95.5961	5.30029
	A2	Sequence	# PSMs	# Proteins	# Protein Groups	Protein Group Accessions	Modifications	ΔCn	q-Value	PEP	XCorr	Charge	MH+ [Da]	ΔM [ppm]	RT [min]	# Missed Cleavages
	High	LLDPPLHEFLPEGHVEDIVR	1	9	2	A0A3B5Y1F9;A0A3B5Y1W9		0	0	1.512e-06	2.53084	4	2325.22	0.378824	76.0381	0
	High	GGMTSHAAVVAR	1	10	2	A0A3B5Y1F9;A0A3B5Y1W9		0	0	6.061e-07	2.11739	2	1156.59	-0.159472	15.4258	0
	High	VMANADTPGDALAAR	1	10	2	A0A3B5Y1F9;A0A3B5Y1W9		0	0	0.0001151	2.08144	2	1472.72	0.203049	34.2038	0
	High	GEQFPSDPKR	1	10	2	A0A3B5Y1F9;A0A3B5Y1W9		0	0	0.0002878	1.97044	3	1160.57	-0.261766	15.6985	1
	High	AGLDYVScSPFR	1	6	2	A0A3B5Y1F9;A0A3B5Y1W9	C8(Carbamidomethyl)	0	0	5.813e-06	1.6114	2	1371.63	-1.20019	55.7574	0
	High	AGTmIEIPR	1	2	1	A0A3B5Y1W9	M4(Oxidation)	0	0.001	0.002393	1.99687	2	1003.53	1.09496	36.2012	0
	High	SINQITGLR	1	10	2	A0A3B5Y1F9;A0A3B5Y1W9		0	0.001	0.004099	1.67105	2	1001.57	0.0387768	36.7803	0
	High	TPEDLDAMR	1	10	2	A0A3B5Y1F9;A0A3B5Y1W9		0	0.002	0.005342	2.09637	2	1047.47	-3.85972	27.1466	0
	High	ccVSGcSSIR	1	7	2	A0A3B5Y1F9;A0A3B5Y1W9	C1(Carbamidomethyl); C2(Carbamidomethyl); C6(Carbamidomethyl)	0	0.002	0.01047	1.24342	2	1185.48	-0.076543	15.6264	0
	High	AmDGLPVTIR	2	9	2	A0A3B5Y1F9;A0A3B5Y1W9	M2(Oxidation)	0	0.003	0.01871	1.89895	2	1088.58	0.247788	44.6188	0
	High	GEQFPSDPK	1	10	2	A0A3B5Y1F9;A0A3B5Y1W9		0	0.003	0.02279	1.89776	2	1004.47	0.63759	19.2665	0
	High	FAYDSYRR	1	10	2	A0A3B5Y1F9;A0A3B5Y1W9		0	0.003	0.01647	1.8774	3	1077.51	-0.629769	21.0624	1
	High	VmANADTPGDALAAR	1	10	2	A0A3B5Y1F9;A0A3B5Y1W9	M2(Oxidation)	0	0.003	0.02312	1.1574	2	1488.71	-0.56529	28.6161	0
	High	AGTMIEIPR	1	2	1	A0A3B5Y1W9		0	0.003	0.01734	0.992743	2	987.529	-0.0809411	45.6358	0
	High	KNGAEGIGLcR	1	10	2	A0A3B5Y1F9;A0A3B5Y1W9	C10(Carbamidomethyl)	0	0.004	0.03262	1.41995	2	1174.6	-0.213176	19.4343	1
	High	LGDPARPLLLSVR	1	10	2	A0A3B5Y1F9;A0A3B5Y1W9		0	0.004	0.02795	1.32921	3	1406.85	-0.121108	57.2484	1
	High	TPEDLDAmR	1	10	2	A0A3B5Y1F9;A0A3B5Y1W9	M8(Oxidation)	0	0.008	0.04676	1.07014	2	1063.47	-0.0532142	16.6556	0
	High	IAVDmVNEALVDR	1	10	2	A0A3B5Y1F9;A0A3B5Y1W9	M5(Oxidation)	0	0.009	0.07592	0.99112	2	1460.74	-0.379242	49.1376	0
A0A3B6HYX1	Protein disulfide-isomerase OS=Triticum aestivum OX=4565 PE=3 SV=1 - [A0A3B6HYX1_WHEAT]	17.4069	32.26	6	1	14	15	496	54.737	5.19873
	A2	Sequence	# PSMs	# Proteins	# Protein Groups	Protein Group Accessions	Modifications	ΔCn	q-Value	PEP	XCorr	Charge	MH+ [Da]	ΔM [ppm]	RT [min]	# Missed Cleavages
	High	NKETAGQAAAAATEK	2	3	1	A0A3B6HYX1		0	0	0.0001199	2.24717	3	1460.73	0.481638	11.2752	1
	High	KSEPIPEANNEPVK	1	7	2	A0A3B6HYX1;Q93XQ7		0	0	0.0006536	2.09755	3	1551.8	0.140198	21.0444	1
	High	GDAAVERPLVR	1	7	2	A0A3B6HYX1;Q93XQ7		0	0	0.0007497	2.00783	3	1182.66	-0.662933	20.6857	1
	High	DFDVSALEK	1	6	2	A0A3B6HYX1;Q93XQ7		0	0	0.0007114	1.78155	2	1023.5	0.302968	49.5404	0
	High	TADEIVDYIKK	1	7	2	A0A3B6HYX1;Q93XQ7		0	0	0.0006652	1.72013	2	1294.69	-0.243355	43.0996	1
	High	HDPAIVLAK	1	7	2	A0A3B6HYX1;Q93XQ7		0	0.002	0.00973	1.85671	2	963.563	0.444568	25.7898	0
	High	FIDASSTPK	1	4	2	A0A3B6HYX1;Q93XQ7		0	0.002	0.01081	1.82674	2	965.491	-3.47511	21.2887	0
	High	SLAPEYEK	1	7	2	A0A3B6HYX1;Q93XQ7		0	0.003	0.01614	1.67782	2	936.467	-0.183296	20.3717	0
	High	VVTFDKNPDNHPYLLK	1	6	2	A0A3B6HYX1;Q93XQ7		0	0.003	0.02202	1.35797	4	1900	-0.08146	41.4452	1
	High	SDYDFGHTVHANHLPR	1	7	2	A0A3B6HYX1;Q93XQ7		0	0.003	0.01509	1.04727	3	1865.86	-1.59712	28.8719	0
	High	NIQEYKGPR	1	7	2	A0A3B6HYX1;Q93XQ7		0	0.003	0.02221	0.898741	2	1104.58	-0.69373	15.3525	1
	High	LFKPFDELVVDSK	1	7	2	A0A3B6HYX1;Q93XQ7		0	0.004	0.03167	0.912147	3	1536.83	0.479465	68.6379	1
	High	EAEGIVEYLK	1	7	2	A0A3B6HYX1;Q93XQ7		0	0.008	0.04777	1.27758	2	1150.6	0.288139	54.926	0
	High	YEVQGFPTLK	1	7	2	A0A3B6HYX1;Q93XQ7		0	0.008	0.06478	1.03002	2	1181.62	-0.0834313	54.7512	0
A0A3B6HTK9	Coatomer subunit gamma OS=Triticum aestivum OX=4565 PE=3 SV=1 - [A0A3B6HTK9_WHEAT]	17.4025	18.42	4	3	16	18	896	99.6142	5.19873
	A2	Sequence	# PSMs	# Proteins	# Protein Groups	Protein Group Accessions	Modifications	ΔCn	q-Value	PEP	XCorr	Charge	MH+ [Da]	ΔM [ppm]	RT [min]	# Missed Cleavages
	High	AALVQFHGLALLHQTR	1	5	2	A0A3B6JLA4;A0A3B6HTK9		0	0	5e-10	2.36322	3	1775.01	0.292671	62.1945	0
	High	AEmVILEAAR	1	7	3	A0A3B6JLA4;A0A3B6HTK9;A0A1D5SRA5	M3(Oxidation)	0	0	9.109e-05	2.25546	2	1118.59	0.395073	35.4453	0
	High	ASAVSTLAK	1	4	2	A0A3B6HTK9;A0A1D5SRA5		0	0	0.001033	2.20251	2	847.49	2.43517	18.1464	0
	High	VDEYGLGAR	1	5	2	A0A3B6JLA4;A0A3B6HTK9		0	0	0.001424	1.82865	2	979.487	2.72164	25.033	0
	High	mLSSIAEFSGFGR	1	2	1	A0A3B6HTK9	M1(Oxidation)	0	0	5.004e-05	1.80582	2	1417.68	-0.0565612	65.5379	0
	High	FGALVDELKPR	1	2	1	A0A3B6HTK9		0	0	0.0004588	1.79251	2	1244.7	-0.151635	50.6146	1
	High	IVVIEAIR	1	5	2	A0A3B6JLA4;A0A3B6HTK9		0	0	0.001743	1.68562	2	912.587	-0.44207	52.248	0
	High	WSNEVQEAVQSR	1	7	3	A0A3B6JLA4;A0A3B6HTK9;A0A1D5SRA5		0	0	0.0004824	1.37399	2	1432.68	-3.68134	34.8341	0
	High	VEATEVFFAVTK	1	5	2	A0A3B6JLA4;A0A3B6HTK9		0	0.002	0.006655	1.40868	2	1340.71	0.403799	70.7505	0
	High	KITEmDVTSR	1	5	2	A0A3B6JLA4;A0A3B6HTK9	M5(Oxidation)	0	0.002	0.005244	1.34986	2	1195.6	0.430297	13.8808	1
	High	VAVSNFR	1	5	2	A0A3B6JLA4;A0A3B6HTK9		0	0.003	0.02536	1.81677	2	792.436	-0.429833	22.5625	0
	High	KITEMDVTSR	1	5	2	A0A3B6JLA4;A0A3B6HTK9		0	0.003	0.0193	1.51496	3	1179.6	-0.160607	20.5154	1
	High	SIATLAITTLLK	1	7	3	A0A3B6JLA4;A0A3B6HTK9;A0A1D5SRA5		0	0.003	0.0144	1.38644	2	1244.78	-0.354503	85.3984	0
	High	AEMVILEAAR	1	7	3	A0A3B6JLA4;A0A3B6HTK9;A0A1D5SRA5		0	0.003	0.01999	1.31172	2	1102.59	0.106718	52.3869	0
	High	VILENPTVR	1	2	1	A0A3B6HTK9		0	0.004	0.03237	1.65199	2	1040.61	0.341906	35.0412	0
	High	EEGGFEYKK	1	5	2	A0A3B6JLA4;A0A3B6HTK9		0	0.004	0.02819	1.55185	2	1086.51	0.0370038	15.0743	1
	High	LFQSNDAGLRR	1	5	2	A0A3B6JLA4;A0A3B6HTK9		0	0.005	0.03731	1.40427	3	1276.68	-0.189234	23.5062	1
	High	YTSQVIR	1	7	3	A0A3B6JLA4;A0A3B6HTK9;A0A1D5SRA5		0	0.008	0.04248	1.16617	2	866.473	-0.130772	17.6583	0
A0A1D5UZY9	Oxoglutarate dehydrogenase (succinyl-transferring) OS=Triticum aestivum OX=4565 GN=CAMPLR22A2D_LOCUS648 PE=3 SV=1 - [A0A1D5UZY9_WHEAT]	15.6501	17.88	2	1	18	19	1018	114.729	6.87354
	A2	Sequence	# PSMs	# Proteins	# Protein Groups	Protein Group Accessions	Modifications	ΔCn	q-Value	PEP	XCorr	Charge	MH+ [Da]	ΔM [ppm]	RT [min]	# Missed Cleavages
	High	VGQAITTLPESFKPHR	1	3	2	A0A1D5UZY9;A0A3B6ASP6		0	0	2.824e-06	2.28474	3	1780.97	0.121269	44.0792	1
	High	EKIETVAPR	1	3	2	A0A1D5UZY9;A0A3B6ASP6		0	0	0.001391	2.24786	2	1042.59	0.203117	16.3207	1
	High	KPLIVTAPK	2	3	2	A0A1D5UZY9;A0A3B6ASP6		0	0	3.579e-05	2.21502	2	966.635	0.0101935	23.471	1
	High	NTGVKPEVLKR	1	3	2	A0A1D5UZY9;A0A3B6ASP6		0	0	1.159e-05	2.05794	3	1240.74	-0.650799	15.3563	2
	High	GRLNVLGNVVR	1	8	3	A0A1D5UZY9;A0A3B6ASP6;A0A3B6C909		0	0	0.0004111	1.84342	3	1196.72	0.0868427	42.5028	1
	High	VcELAAEWR	1	3	2	A0A1D5UZY9;A0A3B6ASP6	C2(Carbamidomethyl)	0	0.001	0.002847	1.64143	2	1133.54	0.174607	43.1015	0
	High	AALDPLGLDDR	1	3	2	A0A1D5UZY9;A0A3B6ASP6		0	0.002	0.007664	1.60623	2	1155.6	0.220064	56.3514	0
	High	RFGHNEIDEPSFTQPK	1	8	3	A0A1D5UZY9;A0A3B6ASP6;A0A3B6C909		0	0.002	0.005425	1.49484	3	1901.92	0.463154	31.9933	1
	High	LLETGEVTK	1	3	2	A0A1D5UZY9;A0A3B6ASP6		0	0.002	0.01075	1.43923	2	989.551	0.0383005	23.8135	0
	High	LLETGEVTKEDVQR	1	2	1	A0A1D5UZY9		0	0.003	0.01551	1.2551	2	1616.85	-0.166261	27.4444	1
	High	EVEEGINR	1	3	2	A0A1D5UZY9;A0A3B6ASP6		0	0.003	0.01842	1.23535	2	945.464	0.666019	14.1279	0
	High	IHLSLVANPSHLEAVDPVVIGK	1	3	2	A0A1D5UZY9;A0A3B6ASP6		0	0.003	0.02369	0.816584	3	2308.3	-1.05244	71.2969	0
	High	IETVAPR	1	3	2	A0A1D5UZY9;A0A3B6ASP6		0	0.004	0.03494	1.75122	2	785.451	-0.356172	17.1698	0
	High	SDVAIcR	1	3	2	A0A1D5UZY9;A0A3B6ASP6	C6(Carbamidomethyl)	0	0.008	0.06288	1.8457	2	820.399	0.415449	16.0327	0
	High	YHLGTSYDRPTR	1	8	3	A0A1D5UZY9;A0A3B6ASP6;A0A3B6C909		0	0.008	0.04179	1.44872	3	1465.72	1.9671	18.5937	1
	High	VYYELDDER	1	3	2	A0A1D5UZY9;A0A3B6ASP6		0	0.008	0.05876	1.11049	2	1201.54	-0.942926	32.6443	0
	High	SSQYcTDVAK	1	8	3	A0A1D5UZY9;A0A3B6ASP6;A0A3B6C909	C5(Carbamidomethyl)	0	0.008	0.06225	0.849929	2	1158.51	-0.338735	15.1846	0
	High	LSGQDVER	1	8	3	A0A1D5UZY9;A0A3B6ASP6;A0A3B6C909		0	0.009	0.0715	1.51617	2	903.453	0.371286	12.6755	0
A0A3B6ASP6	Oxoglutarate dehydrogenase (succinyl-transferring) OS=Triticum aestivum OX=4565 PE=3 SV=1 - [A0A3B6ASP6_WHEAT]	15.6501	17.9	1	1	18	19	1017	114.696	6.87354
	A2	Sequence	# PSMs	# Proteins	# Protein Groups	Protein Group Accessions	Modifications	ΔCn	q-Value	PEP	XCorr	Charge	MH+ [Da]	ΔM [ppm]	RT [min]	# Missed Cleavages
	High	VGQAITTLPESFKPHR	1	3	2	A0A1D5UZY9;A0A3B6ASP6		0	0	2.824e-06	2.28474	3	1780.97	0.121269	44.0792	1
	High	EKIETVAPR	1	3	2	A0A1D5UZY9;A0A3B6ASP6		0	0	0.001391	2.24786	2	1042.59	0.203117	16.3207	1
	High	KPLIVTAPK	2	3	2	A0A1D5UZY9;A0A3B6ASP6		0	0	3.579e-05	2.21502	2	966.635	0.0101935	23.471	1
	High	NTGVKPEVLKR	1	3	2	A0A1D5UZY9;A0A3B6ASP6		0	0	1.159e-05	2.05794	3	1240.74	-0.650799	15.3563	2
	High	GRLNVLGNVVR	1	8	3	A0A1D5UZY9;A0A3B6ASP6;A0A3B6C909		0	0	0.0004111	1.84342	3	1196.72	0.0868427	42.5028	1
	High	LLETGEVTKDDVQR	1	1	1	A0A3B6ASP6		0	0	0.001631	1.3222	2	1602.83	0.000201011	26.7478	1
	High	VcELAAEWR	1	3	2	A0A1D5UZY9;A0A3B6ASP6	C2(Carbamidomethyl)	0	0.001	0.002847	1.64143	2	1133.54	0.174607	43.1015	0
	High	AALDPLGLDDR	1	3	2	A0A1D5UZY9;A0A3B6ASP6		0	0.002	0.007664	1.60623	2	1155.6	0.220064	56.3514	0
	High	RFGHNEIDEPSFTQPK	1	8	3	A0A1D5UZY9;A0A3B6ASP6;A0A3B6C909		0	0.002	0.005425	1.49484	3	1901.92	0.463154	31.9933	1
	High	LLETGEVTK	1	3	2	A0A1D5UZY9;A0A3B6ASP6		0	0.002	0.01075	1.43923	2	989.551	0.0383005	23.8135	0
	High	EVEEGINR	1	3	2	A0A1D5UZY9;A0A3B6ASP6		0	0.003	0.01842	1.23535	2	945.464	0.666019	14.1279	0
	High	IHLSLVANPSHLEAVDPVVIGK	1	3	2	A0A1D5UZY9;A0A3B6ASP6		0	0.003	0.02369	0.816584	3	2308.3	-1.05244	71.2969	0
	High	IETVAPR	1	3	2	A0A1D5UZY9;A0A3B6ASP6		0	0.004	0.03494	1.75122	2	785.451	-0.356172	17.1698	0
	High	SDVAIcR	1	3	2	A0A1D5UZY9;A0A3B6ASP6	C6(Carbamidomethyl)	0	0.008	0.06288	1.8457	2	820.399	0.415449	16.0327	0
	High	YHLGTSYDRPTR	1	8	3	A0A1D5UZY9;A0A3B6ASP6;A0A3B6C909		0	0.008	0.04179	1.44872	3	1465.72	1.9671	18.5937	1
	High	VYYELDDER	1	3	2	A0A1D5UZY9;A0A3B6ASP6		0	0.008	0.05876	1.11049	2	1201.54	-0.942926	32.6443	0
	High	SSQYcTDVAK	1	8	3	A0A1D5UZY9;A0A3B6ASP6;A0A3B6C909	C5(Carbamidomethyl)	0	0.008	0.06225	0.849929	2	1158.51	-0.338735	15.1846	0
	High	LSGQDVER	1	8	3	A0A1D5UZY9;A0A3B6ASP6;A0A3B6C909		0	0.009	0.0715	1.51617	2	903.453	0.371286	12.6755	0
A0A3B6LM04	Trehalose 6-phosphate phosphatase OS=Triticum aestivum OX=4565 PE=3 SV=1 - [A0A3B6LM04_WHEAT]	14.683	21.58	4	6	16	18	871	98.8109	5.8208
	A2	Sequence	# PSMs	# Proteins	# Protein Groups	Protein Group Accessions	Modifications	ΔCn	q-Value	PEP	XCorr	Charge	MH+ [Da]	ΔM [ppm]	RT [min]	# Missed Cleavages
	High	GKVVLVQIANPAR	1	3	2	A0A3B6KIB1;A0A3B6LM04		0	0	3.474e-05	2.63023	3	1364.84	0.173842	42.1297	1
	High	LLAFEELLTQHPEYR	2	3	2	A0A3B6KIB1;A0A3B6LM04		0	0	8.15e-07	2.27175	2	1858.97	-0.233113	79.5339	0
	High	ILGLSPFTR	1	2	2	A0A3B6KIB1;A0A3B6LM04		0	0	0.0009177	2.21754	2	1003.59	-0.048702	65.6194	0
	High	NLVLITSTK	1	1	1	A0A3B6LM04		0	0	0.0002965	2.04639	2	988.604	0.108334	44.8863	0
	High	GYIGLEYYGR	1	6	2	A0A3B6KIB1;A0A3B6LM04		0	0	6.711e-05	1.92377	2	1190.58	-0.238091	51.0892	0
	High	ADLNYVEVKPQGVSK	1	2	1	A0A3B6LM04		0	0	0.0003643	1.81221	3	1646.88	0.241058	36.2148	1
	High	ALHTGEGEQVLR	1	1	1	A0A3B6LM04		0	0.001	0.002464	1.63727	2	1309.69	0.193577	21.0821	0
	High	DDIPAEDQDK	1	1	1	A0A3B6LM04		0	0.001	0.003824	1.40944	2	1145.5	0.233941	15.1731	0
	High	ELHDHLESVLSNEPVSVK	2	3	2	A0A3B6KIB1;A0A3B6LM04		0	0.001	0.003962	1.25654	2	2032.04	0.877569	49.0889	0
	High	HFLSccSR	1	15	5	A0A3B6KIB1;A0A3B6KF30;A0A3B5Y4R1;A0A3B6GVN5;A0A3B6LM04	C5(Carbamidomethyl); C6(Carbamidomethyl)	0	0.002	0.006337	1.95602	2	1066.46	-0.565965	15.7004	0
	High	LGFFLHSPFPSSEIYK	1	7	3	A0A3B6KIB1;A0A3B6JKV5;A0A3B6LM04		0	0.002	0.01063	0.866285	3	1868.96	-0.286548	78.8501	0
	High	TIIVANQLPIR	1	3	2	A0A3B6KIB1;A0A3B6LM04		0	0.003	0.0248	1.11474	2	1237.76	0.297167	60.9826	0
	High	VALELYER	1	1	1	A0A3B6LM04		0	0.003	0.02251	0.995751	2	992.54	-1.08272	43.8385	0
	High	DADRDFGScQAK	1	2	1	A0A3B6LM04	C9(Carbamidomethyl)	0	0.008	0.04924	1.21961	2	1369.58	-0.749237	13.1178	1
	High	VNPWNIESVAEAMDK	1	3	2	A0A3B6KIB1;A0A3B6LM04		0	0.008	0.04696	1.02825	2	1702.81	-1.57526	79.4871	0
	High	PLHFYER	1	3	2	A0A3B6KIB1;A0A3B6LM04		0	0.009	0.07189	1.59723	3	961.489	-0.447974	25.3599	0
Q93XQ7	Protein disulfide-isomerase OS=Triticum aestivum OX=4565 GN=PDI3 PE=2 SV=1 - [Q93XQ7_WHEAT]	14.6089	32.23	4	2	15	15	515	56.5939	5.07178
	A2	Sequence	# PSMs	# Proteins	# Protein Groups	Protein Group Accessions	Modifications	ΔCn	q-Value	PEP	XCorr	Charge	MH+ [Da]	ΔM [ppm]	RT [min]	# Missed Cleavages
	High	KSEPIPEANNEPVK	1	7	2	A0A3B6HYX1;Q93XQ7		0	0	0.0006536	2.09755	3	1551.8	0.140198	21.0444	1
	High	GDAAVERPLVR	1	7	2	A0A3B6HYX1;Q93XQ7		0	0	0.0007497	2.00783	3	1182.66	-0.662933	20.6857	1
	High	DFDVSALEK	1	6	2	A0A3B6HYX1;Q93XQ7		0	0	0.0007114	1.78155	2	1023.5	0.302968	49.5404	0
	High	TADEIVDYIKK	1	7	2	A0A3B6HYX1;Q93XQ7		0	0	0.0006652	1.72013	2	1294.69	-0.243355	43.0996	1
	High	ETAGQAAAADTEK	1	1	1	Q93XQ7		0	0.001	0.003945	1.64053	2	1262.58	-1.43931	11.2771	0
	High	HDPAIVLAK	1	7	2	A0A3B6HYX1;Q93XQ7		0	0.002	0.00973	1.85671	2	963.563	0.444568	25.7898	0
	High	FIDASSTPK	1	4	2	A0A3B6HYX1;Q93XQ7		0	0.002	0.01081	1.82674	2	965.491	-3.47511	21.2887	0
	High	SLAPEYEK	1	7	2	A0A3B6HYX1;Q93XQ7		0	0.003	0.01614	1.67782	2	936.467	-0.183296	20.3717	0
	High	VVTFDKNPDNHPYLLK	1	6	2	A0A3B6HYX1;Q93XQ7		0	0.003	0.02202	1.35797	4	1900	-0.08146	41.4452	1
	High	SDYDFGHTVHANHLPR	1	7	2	A0A3B6HYX1;Q93XQ7		0	0.003	0.01509	1.04727	3	1865.86	-1.59712	28.8719	0
	High	NIQEYKGPR	1	7	2	A0A3B6HYX1;Q93XQ7		0	0.003	0.02221	0.898741	2	1104.58	-0.69373	15.3525	1
	High	LFKPFDELVVDSK	1	7	2	A0A3B6HYX1;Q93XQ7		0	0.004	0.03167	0.912147	3	1536.83	0.479465	68.6379	1
	High	FFQTNAPK	1	1	1	Q93XQ7		0	0.008	0.05749	1.31925	2	952.488	-0.486606	24.543	0
	High	EAEGIVEYLK	1	7	2	A0A3B6HYX1;Q93XQ7		0	0.008	0.04777	1.27758	2	1150.6	0.288139	54.926	0
	High	YEVQGFPTLK	1	7	2	A0A3B6HYX1;Q93XQ7		0	0.008	0.06478	1.03002	2	1181.62	-0.0834313	54.7512	0
A0A3B6RAF6	Limit dextrinase type starch debranching enzyme OS=Triticum aestivum OX=4565 PE=3 SV=1 - [A0A3B6RAF6_WHEAT]	14.2068	13.93	2	3	14	16	962	105.896	5.90967
	A2	Sequence	# PSMs	# Proteins	# Protein Groups	Protein Group Accessions	Modifications	ΔCn	q-Value	PEP	XCorr	Charge	MH+ [Da]	ΔM [ppm]	RT [min]	# Missed Cleavages
	High	AFAYQASAGMQHLR	2	4	2	A0A3B6RAF6;A0A3B6TEW5		0	0	2.708e-09	2.52683	3	1550.75	0.596018	37.2992	0
	High	VPSSVDVASLVK	1	3	1	A0A3B6RAF6		0	0	5.846e-06	2.11084	2	1200.68	-0.2817	55.7421	0
	High	TVSVFVEPR	1	4	2	A0A3B6RAF6;A0A3B6TEW5		0	0	0.0002847	2.01064	2	1033.57	0.427193	43.1194	0
	High	TPmNLSVDER	1	4	2	A0A3B6RAF6;A0A3B6TEW5	M3(Oxidation)	0	0	0.0002354	1.99292	2	1177.55	-0.121404	21.173	0
	High	LELHPVQVNSSDALVGK	2	4	2	A0A3B6RAF6;A0A3B6TEW5		0	0	0.0001297	1.87837	3	1805.98	0.579976	50.5984	0
	High	RTVSVFVEPR	1	4	2	A0A3B6RAF6;A0A3B6TEW5		0	0	0.001605	1.87253	3	1189.67	-0.653428	33.0618	1
	High	YYLYEVDVYHPTK	1	4	2	A0A3B6RAF6;A0A3B6TEW5		0	0	5.846e-05	1.60321	3	1689.81	-0.878829	54.6242	0
	High	SVYEAATGR	1	4	2	A0A3B6RAF6;A0A3B6TEW5		0	0.002	0.005076	1.76961	2	953.469	0.656146	16.9043	0
	High	AALQSLTR	1	2	1	A0A3B6RAF6		0	0.003	0.01978	2.0062	2	859.499	-0.225774	24.7251	0
	High	QMVQALNR	1	4	2	A0A3B6RAF6;A0A3B6TEW5		0	0.003	0.0193	1.42133	2	959.509	0.170548	22.3188	0
	High	LDSFSDITIYELHIR	1	4	2	A0A3B6RAF6;A0A3B6TEW5		0	0.003	0.01417	0.918566	2	1821.94	-0.291794	78.4022	0
	High	YSSPLFR	1	4	2	A0A3B6RAF6;A0A3B6TEW5		0	0.004	0.03167	1.7898	2	869.452	0.192639	39.5872	0
	High	FPFISSYR	1	4	2	A0A3B6RAF6;A0A3B6TEW5		0	0.008	0.04365	1.40764	2	1016.52	0.345301	61.289	0
	High	AFRVPSSVDVASLVK	1	3	1	A0A3B6RAF6		0	0.008	0.05419	1.35193	3	1574.89	0.903795	67.2215	1
A0A3B6QGB4	Coatomer subunit beta' OS=Triticum aestivum OX=4565 PE=3 SV=1 - [A0A3B6QGB4_WHEAT]	13.1021	17.95	11	8	14	14	897	101.246	4.98291
	A2	Sequence	# PSMs	# Proteins	# Protein Groups	Protein Group Accessions	Modifications	ΔCn	q-Value	PEP	XCorr	Charge	MH+ [Da]	ΔM [ppm]	RT [min]	# Missed Cleavages
	High	HNEIQTVNIK	1	22	2	A0A3B6QGB4;A0A3B6I076		0	0	1.058e-06	2.96004	2	1195.64	-0.620409	22.4421	0
	High	DTNTFASASLDR	1	22	2	A0A3B6QGB4;A0A3B6I076		0	0	1.459e-06	2.36838	2	1297.6	0.591423	34.52	0
	High	EQYDSVAHFLESR	1	7	1	A0A3B6QGB4		0	0	0.0001801	2.26617	3	1580.74	0.753643	55.9377	0
	High	VFEAHTDYIR	1	21	2	A0A3B6QGB4;A0A3B6I076		0	0	0.0002266	1.68391	2	1250.62	-0.251743	29.7429	0
	High	AIALEVQSESK	1	7	1	A0A3B6QGB4		0	0	0.0001369	1.66182	2	1174.63	0.264054	32.2797	0
	High	ANDILPSIPK	1	10	1	A0A3B6QGB4		0	0.001	0.002337	2.16182	2	1067.61	-0.272358	53.0837	0
	High	TVGAGNEIADGER	1	10	1	A0A3B6QGB4		0	0.001	0.002068	1.38478	2	1288.61	0.268101	19.3444	0
	High	QLGELAISTGK	1	7	1	A0A3B6QGB4		0	0.001	0.002827	1.29693	2	1116.63	5.2947	41.7852	0
	High	RGIYPPAEEYmIHSERPNESLVEAFK	1	7	1	A0A3B6QGB4	M11(Oxidation)	0	0.001	0.002305	1.27283	4	3078.5	1.61531	56.9137	2
	High	LWHSTTYR	1	23	2	A0A3B6QGB4;A0A3B6I076		0	0.002	0.006111	1.56245	2	1063.53	0.629104	17.6506	0
	High	FDLAVQLGR	1	7	1	A0A3B6QGB4		0	0.002	0.008693	1.52355	2	1018.57	-0.379698	60.9949	0
	High	IPEAALMAR	1	19	2	A0A3B6QGB4;A0A3B6I076		0	0.002	0.007306	1.17292	2	971.534	-0.358355	40.0907	0
	High	VYNYNTmDK	1	22	2	A0A3B6QGB4;A0A3B6I076	M7(Oxidation)	0	0.003	0.0252	0.79031	2	1163.5	0.677179	15.3777	0
	High	SFEVTELPVR	1	10	1	A0A3B6QGB4		0	0.008	0.05945	0.928136	2	1176.63	0.97864	57.9849	0
A0A3B6KIB1	Trehalose 6-phosphate phosphatase OS=Triticum aestivum OX=4565 PE=3 SV=1 - [A0A3B6KIB1_WHEAT]	12.6392	17.96	4	4	14	17	891	100.88	5.51611
	A2	Sequence	# PSMs	# Proteins	# Protein Groups	Protein Group Accessions	Modifications	ΔCn	q-Value	PEP	XCorr	Charge	MH+ [Da]	ΔM [ppm]	RT [min]	# Missed Cleavages
	High	GKVVLVQIANPAR	1	3	2	A0A3B6KIB1;A0A3B6LM04		0	0	3.474e-05	2.63023	3	1364.84	0.173842	42.1297	1
	High	LLAFEELLTQHPEYR	2	3	2	A0A3B6KIB1;A0A3B6LM04		0	0	8.15e-07	2.27175	2	1858.97	-0.233113	79.5339	0
	High	ILGLSPFTR	1	2	2	A0A3B6KIB1;A0A3B6LM04		0	0	0.0009177	2.21754	2	1003.59	-0.048702	65.6194	0
	High	GYIGLEYYGR	1	6	2	A0A3B6KIB1;A0A3B6LM04		0	0	6.711e-05	1.92377	2	1190.58	-0.238091	51.0892	0
	High	VVALDTSFK	1	2	1	A0A3B6KIB1		0	0	6.448e-05	1.58011	2	979.546	0.149872	43.1376	0
	High	VALELYDR	1	2	1	A0A3B6KIB1		0	0.001	0.003385	1.63991	2	978.523	-2.19542	43.4383	0
	High	NmVLIASTK	1	1	1	A0A3B6KIB1	M2(Oxidation)	0	0.001	0.003486	1.4968	2	992.548	3.13206	24.3839	0
	High	ELHDHLESVLSNEPVSVK	2	3	2	A0A3B6KIB1;A0A3B6LM04		0	0.001	0.003962	1.25654	2	2032.04	0.877569	49.0889	0
	High	HFLSccSR	1	15	5	A0A3B6KIB1;A0A3B6KF30;A0A3B5Y4R1;A0A3B6GVN5;A0A3B6LM04	C5(Carbamidomethyl); C6(Carbamidomethyl)	0	0.002	0.006337	1.95602	2	1066.46	-0.565965	15.7004	0
	High	LGFFLHSPFPSSEIYK	1	7	3	A0A3B6KIB1;A0A3B6JKV5;A0A3B6LM04		0	0.002	0.01063	0.866285	3	1868.96	-0.286548	78.8501	0
	High	ALHTGEGEQALR	1	2	1	A0A3B6KIB1		0	0.003	0.01832	1.17809	2	1281.66	0.522556	16.3956	0
	High	TIIVANQLPIR	1	3	2	A0A3B6KIB1;A0A3B6LM04		0	0.003	0.0248	1.11474	2	1237.76	0.297167	60.9826	0
	High	NMVLIASTK	1	1	1	A0A3B6KIB1		0	0.008	0.06126	1.03212	2	976.55	0.351294	38.8626	0
	High	VNPWNIESVAEAMDK	1	3	2	A0A3B6KIB1;A0A3B6LM04		0	0.008	0.04696	1.02825	2	1702.81	-1.57526	79.4871	0
	High	PLHFYER	1	3	2	A0A3B6KIB1;A0A3B6LM04		0	0.009	0.07189	1.59723	3	961.489	-0.447974	25.3599	0
A0A1D5SRA5	Coatomer subunit gamma OS=Triticum aestivum OX=4565 PE=3 SV=1 - [A0A1D5SRA5_WHEAT]	12.2967	14.85	2	7	12	13	889	98.6589	5.13525
	A2	Sequence	# PSMs	# Proteins	# Protein Groups	Protein Group Accessions	Modifications	ΔCn	q-Value	PEP	XCorr	Charge	MH+ [Da]	ΔM [ppm]	RT [min]	# Missed Cleavages
	High	FGALVDALKPR	1	2	1	A0A1D5SRA5		0	0	5.698e-05	2.35252	2	1186.69	0.0355915	53.3642	1
	High	AEmVILEAAR	1	7	3	A0A3B6JLA4;A0A3B6HTK9;A0A1D5SRA5	M3(Oxidation)	0	0	9.109e-05	2.25546	2	1118.59	0.395073	35.4453	0
	High	ASAVSTLAK	1	4	2	A0A3B6HTK9;A0A1D5SRA5		0	0	0.001033	2.20251	2	847.49	2.43517	18.1464	0
	High	SDDPEVSDR	1	2	1	A0A1D5SRA5		0	0	0.0001272	2.13953	2	1019.43	-0.180986	11.0522	0
	High	ELTPAITVLQLFLSSSKPVLR	1	2	1	A0A1D5SRA5		0	0	0.0001055	1.96471	3	2312.36	-0.46665	90.7368	1
	High	AITDLNGVTSR	1	2	1	A0A1D5SRA5		0	0	0.0001722	1.53276	2	1146.61	0.84683	33.7369	0
	High	WSNEVQEAVQSR	1	7	3	A0A3B6JLA4;A0A3B6HTK9;A0A1D5SRA5		0	0	0.0004824	1.37399	2	1432.68	-3.68134	34.8341	0
	High	LLSSIPEFAGFGK	1	2	1	A0A1D5SRA5		0	0	9.159e-05	1.2131	2	1365.74	-0.0679219	77.3613	0
	High	IVVVEAIR	1	2	1	A0A1D5SRA5		0	0.002	0.0132	1.67898	2	898.572	-0.149445	44.5413	0
	High	SIATLAITTLLK	1	7	3	A0A3B6JLA4;A0A3B6HTK9;A0A1D5SRA5		0	0.003	0.0144	1.38644	2	1244.78	-0.354503	85.3984	0
	High	AEMVILEAAR	1	7	3	A0A3B6JLA4;A0A3B6HTK9;A0A1D5SRA5		0	0.003	0.01999	1.31172	2	1102.59	0.106718	52.3869	0
	High	VILENATVR	1	2	1	A0A1D5SRA5		0	0.004	0.03159	1.66765	2	1014.59	0.555785	31.093	0
	High	YTSQVIR	1	7	3	A0A3B6JLA4;A0A3B6HTK9;A0A1D5SRA5		0	0.008	0.04248	1.16617	2	866.473	-0.130772	17.6583	0
A0A3B6JCJ8	Cupin type-1 domain-containing protein OS=Triticum aestivum OX=4565 PE=4 SV=1 - [A0A3B6JCJ8_WHEAT]	12.0682	12.24	2	2	7	10	588	66.0202	7.50342
	A2	Sequence	# PSMs	# Proteins	# Protein Groups	Protein Group Accessions	Modifications	ΔCn	q-Value	PEP	XCorr	Charge	MH+ [Da]	ΔM [ppm]	RT [min]	# Missed Cleavages
	High	LDNPAQELTFGRPAR	1	3	1	A0A3B6JCJ8		0	0	2.172e-06	2.59715	3	1684.88	-0.00607379	49.6141	1
	High	ASEEQLHELSR	2	2	1	A0A3B6JCJ8		0	0	1.623e-05	2.30977	2	1298.63	-0.0776583	19.188	0
	High	SFHALAQHDVR	2	7	3	I6QQ39;A0A3B6JCJ8;A0A3B6JDG3		0	0	0.001443	2.19112	4	1280.65	-0.425419	17.6221	0
	High	ALRPFDEVSR	2	7	3	I6QQ39;A0A3B6JCJ8;A0A3B6JDG3		0	0	0.0001853	1.91301	2	1189.63	0.335228	32.1251	1
	High	VAIMEVNPR	1	7	3	I6QQ39;A0A3B6JCJ8;A0A3B6JDG3		0	0	0.001642	1.68848	2	1028.56	2.41487	37.8975	0
	High	PLLASLSK	1	7	3	I6QQ39;A0A3B6JCJ8;A0A3B6JDG3		0	0	0.001493	1.60123	2	828.519	0.21762	41.2037	0
	High	RPYVFGPR	1	7	3	I6QQ39;A0A3B6JCJ8;A0A3B6JDG3		0	0.004	0.0274	1.95853	2	991.547	-0.146837	26.1123	1
A0A3B6JLA4	Coatomer subunit gamma OS=Triticum aestivum OX=4565 PE=4 SV=1 - [A0A3B6JLA4_WHEAT]	12.0183	21.53	3	1	13	15	613	68.0129	5.21143
	A2	Sequence	# PSMs	# Proteins	# Protein Groups	Protein Group Accessions	Modifications	ΔCn	q-Value	PEP	XCorr	Charge	MH+ [Da]	ΔM [ppm]	RT [min]	# Missed Cleavages
	High	AALVQFHGLALLHQTR	1	5	2	A0A3B6JLA4;A0A3B6HTK9		0	0	5e-10	2.36322	3	1775.01	0.292671	62.1945	0
	High	AEmVILEAAR	1	7	3	A0A3B6JLA4;A0A3B6HTK9;A0A1D5SRA5	M3(Oxidation)	0	0	9.109e-05	2.25546	2	1118.59	0.395073	35.4453	0
	High	LSLGLSGPK	1	1	1	A0A3B6JLA4		0	0	0.0001243	2.06861	2	871.524	-0.58833	43.509	0
	High	VDEYGLGAR	1	5	2	A0A3B6JLA4;A0A3B6HTK9		0	0	0.001424	1.82865	2	979.487	2.72164	25.033	0
	High	IVVIEAIR	1	5	2	A0A3B6JLA4;A0A3B6HTK9		0	0	0.001743	1.68562	2	912.587	-0.44207	52.248	0
	High	WSNEVQEAVQSR	1	7	3	A0A3B6JLA4;A0A3B6HTK9;A0A1D5SRA5		0	0	0.0004824	1.37399	2	1432.68	-3.68134	34.8341	0
	High	VEATEVFFAVTK	1	5	2	A0A3B6JLA4;A0A3B6HTK9		0	0.002	0.006655	1.40868	2	1340.71	0.403799	70.7505	0
	High	KITEmDVTSR	1	5	2	A0A3B6JLA4;A0A3B6HTK9	M5(Oxidation)	0	0.002	0.005244	1.34986	2	1195.6	0.430297	13.8808	1
	High	VAVSNFR	1	5	2	A0A3B6JLA4;A0A3B6HTK9		0	0.003	0.02536	1.81677	2	792.436	-0.429833	22.5625	0
	High	KITEMDVTSR	1	5	2	A0A3B6JLA4;A0A3B6HTK9		0	0.003	0.0193	1.51496	3	1179.6	-0.160607	20.5154	1
	High	SIATLAITTLLK	1	7	3	A0A3B6JLA4;A0A3B6HTK9;A0A1D5SRA5		0	0.003	0.0144	1.38644	2	1244.78	-0.354503	85.3984	0
	High	AEMVILEAAR	1	7	3	A0A3B6JLA4;A0A3B6HTK9;A0A1D5SRA5		0	0.003	0.01999	1.31172	2	1102.59	0.106718	52.3869	0
	High	EEGGFEYKK	1	5	2	A0A3B6JLA4;A0A3B6HTK9		0	0.004	0.02819	1.55185	2	1086.51	0.0370038	15.0743	1
	High	LFQSNDAGLRR	1	5	2	A0A3B6JLA4;A0A3B6HTK9		0	0.005	0.03731	1.40427	3	1276.68	-0.189234	23.5062	1
	High	YTSQVIR	1	7	3	A0A3B6JLA4;A0A3B6HTK9;A0A1D5SRA5		0	0.008	0.04248	1.16617	2	866.473	-0.130772	17.6583	0
A0A3B6TEW5	Aamy domain-containing protein OS=Triticum aestivum OX=4565 PE=3 SV=1 - [A0A3B6TEW5_WHEAT]	11.9994	14.33	1	2	13	15	963	105.704	5.5542
	A2	Sequence	# PSMs	# Proteins	# Protein Groups	Protein Group Accessions	Modifications	ΔCn	q-Value	PEP	XCorr	Charge	MH+ [Da]	ΔM [ppm]	RT [min]	# Missed Cleavages
	High	AFAYQASAGMQHLR	2	4	2	A0A3B6RAF6;A0A3B6TEW5		0	0	2.708e-09	2.52683	3	1550.75	0.596018	37.2992	0
	High	TVSVFVEPR	1	4	2	A0A3B6RAF6;A0A3B6TEW5		0	0	0.0002847	2.01064	2	1033.57	0.427193	43.1194	0
	High	TPmNLSVDER	1	4	2	A0A3B6RAF6;A0A3B6TEW5	M3(Oxidation)	0	0	0.0002354	1.99292	2	1177.55	-0.121404	21.173	0
	High	DYVLITHTGEAK	1	2	1	A0A3B6TEW5		0	0	0.0003648	1.90961	2	1346.7	0.373462	33.2017	0
	High	LELHPVQVNSSDALVGK	2	4	2	A0A3B6RAF6;A0A3B6TEW5		0	0	0.0001297	1.87837	3	1805.98	0.579976	50.5984	0
	High	RTVSVFVEPR	1	4	2	A0A3B6RAF6;A0A3B6TEW5		0	0	0.001605	1.87253	3	1189.67	-0.653428	33.0618	1
	High	YYLYEVDVYHPTK	1	4	2	A0A3B6RAF6;A0A3B6TEW5		0	0	5.846e-05	1.60321	3	1689.81	-0.878829	54.6242	0
	High	SVYEAATGR	1	4	2	A0A3B6RAF6;A0A3B6TEW5		0	0.002	0.005076	1.76961	2	953.469	0.656146	16.9043	0
	High	QMVQALNR	1	4	2	A0A3B6RAF6;A0A3B6TEW5		0	0.003	0.0193	1.42133	2	959.509	0.170548	22.3188	0
	High	LDSFSDITIYELHIR	1	4	2	A0A3B6RAF6;A0A3B6TEW5		0	0.003	0.01417	0.918566	2	1821.94	-0.291794	78.4022	0
	High	YSSPLFR	1	4	2	A0A3B6RAF6;A0A3B6TEW5		0	0.004	0.03167	1.7898	2	869.452	0.192639	39.5872	0
	High	FPFISSYR	1	4	2	A0A3B6RAF6;A0A3B6TEW5		0	0.008	0.04365	1.40764	2	1016.52	0.345301	61.289	0
	High	GHILASLDSFVDILK	1	1	1	A0A3B6TEW5		0	0.008	0.05795	1.20839	3	1627.9	-0.956763	84.4091	0
A0A3B5XWY7	Heat shock 70 kDa protein 14 OS=Triticum aestivum OX=4565 PE=4 SV=1 - [A0A3B5XWY7_WHEAT]	11.7385	20.52	7	6	14	16	765	84.7996	5.16064
	A2	Sequence	# PSMs	# Proteins	# Protein Groups	Protein Group Accessions	Modifications	ΔCn	q-Value	PEP	XCorr	Charge	MH+ [Da]	ΔM [ppm]	RT [min]	# Missed Cleavages
	High	VGGPIEAR	1	5	1	A0A3B5XWY7		0	0	0.001285	2.33205	2	798.447	-0.147026	16.8705	0
	High	HADPALLVSDIKK	1	5	1	A0A3B5XWY7		0	0	0.000252	2.17044	3	1406.8	0.0901736	38.8215	1
	High	GIDVVLNEESKR	2	16	2	A0A3B5XWY7;A0A3B5ZQY3		0	0	0.001069	2.00111	2	1358.73	0.878758	35.9681	1
	High	IDVYQNAR	1	16	2	A0A3B5XWY7;A0A3B5ZQY3		0	0	0.001928	1.7816	2	978.5	-0.247998	20.6638	0
	High	TMNASEcVAR	1	16	2	A0A3B5XWY7;A0A3B5ZQY3	C7(Carbamidomethyl)	0	0	0.001144	1.42112	2	1138.5	-0.144899	15.7534	0
	High	FADPELQR	1	7	1	A0A3B5XWY7		0	0.001	0.003356	1.77192	2	975.489	-0.0449194	27.8233	0
	High	VSEGPDGFPLVHAR	1	7	1	A0A3B5XWY7		0	0.001	0.003131	1.46425	3	1480.75	0.320532	44.7112	0
	High	AVEKEYEMALQDR	1	13	2	A0A3B5XWY7;A0A3B5ZQY3		0	0.001	0.003448	1.37106	3	1581.76	1.17996	33.2197	1
	High	MLSHAYDR	1	16	2	A0A3B5XWY7;A0A3B5ZQY3		0	0.002	0.008829	1.68143	2	992.462	0.101124	13.4696	0
	High	LFHETTATALAYGIYK	1	16	2	A0A3B5XWY7;A0A3B5ZQY3		0	0.002	0.01125	1.56221	3	1798.94	0.583352	59.2709	0
	High	SVLDAATIAGLRPLR	1	5	1	A0A3B5XWY7		0	0.002	0.004984	1.22808	3	1552.92	0.383402	69.4196	1
	High	RDEFEQISAPVLER	1	16	2	A0A3B5XWY7;A0A3B5ZQY3		0	0.003	0.01706	1.57369	3	1688.86	0.40546	54.3164	1
	High	DEFEQISAPVLER	1	16	2	A0A3B5XWY7;A0A3B5ZQY3		0	0.003	0.02672	1.37795	2	1532.76	-0.231373	63.3786	0
	High	mLSHAYDR	1	16	2	A0A3B5XWY7;A0A3B5ZQY3	M1(Oxidation)	0	0.008	0.05844	1.43314	2	1008.46	0.784198	10.0701	0
	High	EAALSSDPKFEHIDISEK	1	5	1	A0A3B5XWY7		0	0.008	0.05159	0.961013	3	2016	2.07823	41.8357	1
A0A3B6REV7	Sucrose synthase OS=Triticum aestivum OX=4565 PE=3 SV=1 - [A0A3B6REV7_WHEAT]	11.7007	21.16	7	11	16	19	808	92.354	6.0874
	A2	Sequence	# PSMs	# Proteins	# Protein Groups	Protein Group Accessions	Modifications	ΔCn	q-Value	PEP	XCorr	Charge	MH+ [Da]	ΔM [ppm]	RT [min]	# Missed Cleavages
	High	DREEQAEFKR	1	6	1	A0A3B6REV7		0	0	0.0002453	2.64007	3	1307.64	1.69868	11.1501	2
	High	PGVWDYIR	1	6	1	A0A3B6REV7		0	0	0.001655	2.03891	2	1005.52	0.389152	63.324	0
	High	HQLLAEFDELFESDKEK	1	3	1	A0A3B6REV7		0	0	0.001963	1.86201	3	2078	-4.16395	76.7359	1
	High	LLPDAVGTTcGQR	1	7	1	A0A3B6REV7	C10(Carbamidomethyl)	0	0	8.207e-05	1.75297	2	1387.7	0.426426	34.1822	0
	High	KAEEYLVSIPEDTPSSEFNHR	2	6	1	A0A3B6REV7		0	0	0.0006595	1.61366	3	2448.17	0.311234	52.4419	1
	High	PRPGVWDYIR	1	6	1	A0A3B6REV7		0	0	0.001805	1.5664	3	1258.67	-0.443362	49.0108	1
	High	EQLVDEHASSK	1	6	1	A0A3B6REV7		0	0	0.0006012	1.3385	3	1242.6	0.25582	12.9427	0
	High	LFQDKESLYPLLNFLK	1	6	1	A0A3B6REV7		0	0	0.001218	1.08766	3	1968.08	0.118612	86.0063	1
	High	VIGTEHTDILR	2	7	1	A0A3B6REV7		0	0.001	0.003949	1.41906	2	1253.69	2.3215	30.5089	0
	High	FQELGLEK	1	14	4	A0A3B6REV7;A0A1D6SCP9;A0A3B6C2G3;A0A3B6AUT2		0	0.002	0.008877	1.84234	2	963.515	0.0775663	36.6599	0
	High	DLANLVIVAGDHGK	2	6	1	A0A3B6REV7		0	0.002	0.007674	1.41701	2	1421.77	-0.138959	58.8775	0
	High	WISAQMNR	1	11	4	A0A3B6REV7;A0A1D6SCP9;A0A3B6C2G3;A0A3B6AUT2		0	0.003	0.024	1.78101	2	1005.49	-0.176598	30.0376	0
	High	YVSNLER	1	8	2	A0A3B6REV7;A0A1D6SCP9		0	0.004	0.03212	1.64541	2	880.453	0.539595	17.0565	0
	High	LGVTQcTIAHALEK	1	6	1	A0A3B6REV7	C6(Carbamidomethyl)	0	0.004	0.03241	1.3845	3	1540.82	0.61069	46.4494	0
	High	IKQQGLDITPK	1	10	3	A0A3B6REV7;A0A3B6C2G3;A0A3B6AUT2		0	0.004	0.03159	1.26968	2	1240.73	-0.115757	25.7613	1
	High	QQGLDITPK	1	10	3	A0A3B6REV7;A0A3B6C2G3;A0A3B6AUT2		0	0.009	0.06868	1.4287	2	999.548	0.5519	28.3974	0
A0A3B6I076	Coatomer subunit beta' OS=Triticum aestivum OX=4565 PE=3 SV=1 - [A0A3B6I076_WHEAT]	11.5163	12.14	13	4	10	10	865	97.7127	5.22412
	A2	Sequence	# PSMs	# Proteins	# Protein Groups	Protein Group Accessions	Modifications	ΔCn	q-Value	PEP	XCorr	Charge	MH+ [Da]	ΔM [ppm]	RT [min]	# Missed Cleavages
	High	HNEIQTVNIK	1	22	2	A0A3B6QGB4;A0A3B6I076		0	0	1.058e-06	2.96004	2	1195.64	-0.620409	22.4421	0
	High	TQYNSVAHFLESR	1	12	1	A0A3B6I076		0	0	2.633e-06	2.45592	3	1551.76	0.254538	50.2425	0
	High	DTNTFASASLDR	1	22	2	A0A3B6QGB4;A0A3B6I076		0	0	1.459e-06	2.36838	2	1297.6	0.591423	34.52	0
	High	TVGANFEATDGER	1	12	1	A0A3B6I076		0	0	3.786e-05	2.04803	2	1366.62	-0.0605036	26.1446	0
	High	VFEAHTDYIR	1	21	2	A0A3B6QGB4;A0A3B6I076		0	0	0.0002266	1.68391	2	1250.62	-0.251743	29.7429	0
	High	IWHSTTYR	1	23	2	A0A3B6QGB4;A0A3B6I076		0	0.002	0.006111	1.56245	2	1063.53	0.629104	17.6506	0
	High	SDTTLVEAFKR	1	12	1	A0A3B6I076		0	0.002	0.008246	1.55191	2	1266.67	3.73441	40.7792	1
	High	IPEAALMAR	1	19	2	A0A3B6QGB4;A0A3B6I076		0	0.002	0.007306	1.17292	2	971.534	-0.358355	40.0907	0
	High	TIRPTFSAER	1	12	1	A0A3B6I076		0	0.003	0.02248	1.90364	3	1177.63	-0.389884	23.6765	1
	High	VYNYNTmDK	1	22	2	A0A3B6QGB4;A0A3B6I076	M7(Oxidation)	0	0.003	0.0252	0.79031	2	1163.5	0.677179	15.3777	0
I6QQ39	Globulin-3A OS=Triticum aestivum OX=4565 GN=Glo-3A PE=2 SV=1 - [I6QQ39_WHEAT]	11.4988	23.64	2	6	11	13	588	66.2846	8.26514
	A2	Sequence	# PSMs	# Proteins	# Protein Groups	Protein Group Accessions	Modifications	ΔCn	q-Value	PEP	XCorr	Charge	MH+ [Da]	ΔM [ppm]	RT [min]	# Missed Cleavages
	High	GSGSESEEEQDQQRYETVR	1	2	1	I6QQ39		0	0	1.605e-07	2.44255	3	2213.95	-0.424615	17.822	1
	High	SFHALAQHDVR	2	7	3	I6QQ39;A0A3B6JCJ8;A0A3B6JDG3		0	0	0.001443	2.19112	4	1280.65	-0.425419	17.6221	0
	High	ALRPFDEVSR	2	7	3	I6QQ39;A0A3B6JCJ8;A0A3B6JDG3		0	0	0.0001853	1.91301	2	1189.63	0.335228	32.1251	1
	High	VAIMEVNPR	1	7	3	I6QQ39;A0A3B6JCJ8;A0A3B6JDG3		0	0	0.001642	1.68848	2	1028.56	2.41487	37.8975	0
	High	PLLASLSK	1	7	3	I6QQ39;A0A3B6JCJ8;A0A3B6JDG3		0	0	0.001493	1.60123	2	828.519	0.21762	41.2037	0
	High	AKDQQDEGFVAGPEQQQEHER	1	1	1	I6QQ39		0	0	0.0002513	1.43371	4	2426.09	-1.41248	19.313	1
	High	WRSEEEEDDRR	1	1	1	I6QQ39		0	0.001	0.004234	1.5046	3	1506.66	-1.20689	9.56243	2
	High	LDDPAQELAFGRPAR	1	1	1	I6QQ39		0	0.003	0.02342	1.48301	3	1655.85	-1.70797	50.3758	1
	High	RPYVFGPR	1	7	3	I6QQ39;A0A3B6JCJ8;A0A3B6JDG3		0	0.004	0.0274	1.95853	2	991.547	-0.146837	26.1123	1
	High	GSAFVVPPGHPVVEIASSR	1	3	1	I6QQ39		0	0.004	0.02714	1.64592	3	1906.02	-0.191437	58.2112	0
	High	LGSLLGSR	1	1	1	I6QQ39		0	0.005	0.03542	1.89495	2	802.478	0.1081	33.3103	0
F4Y589	Heat shock protein 90 OS=Triticum aestivum OX=4565 GN=Hsp90.1-A1 PE=2 SV=1 - [F4Y589_WHEAT]	11.0974	14.43	5	6	9	9	707	81.0801	5.03369
	A2	Sequence	# PSMs	# Proteins	# Protein Groups	Protein Group Accessions	Modifications	ΔCn	q-Value	PEP	XCorr	Charge	MH+ [Da]	ΔM [ppm]	RT [min]	# Missed Cleavages
	High	ELISNSSDALDKIR	1	13	2	A0A3B6KK83;F4Y589		0	0	2.876e-06	2.14915	3	1560.82	0.46784	43.2763	1
	High	APFDLFDTR	1	8	1	F4Y589		0	0	6.895e-05	2.0835	2	1081.53	0.523933	68.9539	0
	High	KPEEISKEEYASFYK	1	4	1	F4Y589		0	0	0.0002015	1.87483	3	1847.91	0.5901	32.3296	2
	High	GVVDSDDLPLNISR	1	4	1	F4Y589		0	0	0.0002878	1.7514	2	1499.77	-1.56258	60.6491	0
	High	AVENSPFLER	1	4	1	F4Y589		0	0	0.0002034	1.67409	2	1161.59	0.49966	37.934	0
	High	DILGDKVEK	1	4	1	F4Y589		0	0.001	0.003243	1.83748	2	1016.56	0.172408	15.3057	1
	High	SGDELTSLKDYVTR	1	14	2	A0A3B6KK83;F4Y589		0	0.002	0.00776	1.53707	3	1583.79	-1.82986	52.8524	1
	High	LGVHEDSQNR	1	4	1	F4Y589		0	0.002	0.008931	1.49693	2	1154.56	0.367371	9.97078	0
	High	FESLTDK	1	16	2	A0A3B6KK83;F4Y589		0	0.008	0.05287	1.60176	2	839.415	0.189597	21.1961	0
A0A3B6FKN6	Coatomer subunit beta OS=Triticum aestivum OX=4565 PE=4 SV=1 - [A0A3B6FKN6_WHEAT]	10.8056	11.94	20	10	10	11	896	99.606	5.65576
	A2	Sequence	# PSMs	# Proteins	# Protein Groups	Protein Group Accessions	Modifications	ΔCn	q-Value	PEP	XCorr	Charge	MH+ [Da]	ΔM [ppm]	RT [min]	# Missed Cleavages
	High	ALASEQDASAR	1	17	1	A0A3B6FKN6		0	0	3.612e-06	2.5449	2	1118.54	0.588106	12.69	0
	High	NNLQHPNEYIR	2	20	1	A0A3B6FKN6		0	0	3.486e-05	2.41669	3	1397.69	-1.76144	22.4616	0
	High	ADLEGSDVAAK	1	18	1	A0A3B6FKN6		0	0	0.00146	1.9697	2	1075.53	0.565284	17.6717	0
	High	ALASPNLDVK	1	14	1	A0A3B6FKN6		0	0	0.0009535	1.80379	2	1027.58	0.240867	36.2984	0
	High	HALSAISAIYR	1	17	1	A0A3B6FKN6		0	0	0.0002807	1.57323	2	1201.67	-0.466693	43.7473	0
	High	VAVNTVIQDEK	1	14	1	A0A3B6FKN6		0	0	0.000529	1.49117	2	1215.66	0.506421	32.2395	0
	High	TQGIALSLGDK	1	13	1	A0A3B6FKN6		0	0.002	0.01301	1.23064	2	1102.61	-0.704357	44.1304	0
	High	ETDDANRLNR	1	18	1	A0A3B6FKN6		0	0.003	0.02601	1.21469	3	1203.57	-0.649353	9.52162	1
	High	LLcNTGDDVR	1	15	1	A0A3B6FKN6	C3(Carbamidomethyl)	0	0.004	0.0291	1.20226	2	1162.56	3.5841	21.7668	0
	High	AVAYLLSNAER	1	14	1	A0A3B6FKN6		0	0.008	0.06387	1.15203	2	1206.65	1.71265	45.4098	0
A0A3B6TMZ7	1,4-alpha-glucan branching enzyme OS=Triticum aestivum OX=4565 PE=3 SV=1 - [A0A3B6TMZ7_WHEAT]	10.2508	13.63	12	4	11	15	807	91.0583	6.53662
	A2	Sequence	# PSMs	# Proteins	# Protein Groups	Protein Group Accessions	Modifications	ΔCn	q-Value	PEP	XCorr	Charge	MH+ [Da]	ΔM [ppm]	RT [min]	# Missed Cleavages
	High	RQWSLADIDHLR	1	5	1	A0A3B6TMZ7		0	0	1.499e-06	2.37195	3	1509.79	0.442774	54.7066	1
	High	FGINTENDATVYR	1	10	2	A0A3B6TMZ7;A0A3B6RST4		0	0	3.611e-07	2.16253	2	1499.71	-1.04434	42.2664	0
	High	HEGGLEEFSK	1	5	1	A0A3B6TMZ7		0	0	0.0004871	2.06027	2	1132.53	2.3022	21.3208	0
	High	EFADNVLPR	1	18	3	A0A3B6TMZ7;A0A3B6RST4;A0A3B6TSN8		0	0	0.001208	1.84761	2	1060.54	1.65162	44.1613	0
	High	IYEAHVGMSGEKPEVSTYR	2	10	2	A0A3B6TMZ7;A0A3B6RST4		0	0	5.86e-05	1.59383	3	2153.03	-0.549778	32.2554	1
	High	VALDSDALmFGGHGR	2	9	2	A0A3B6TMZ7;A0A3B6RST4	M9(Oxidation)	0	0	0.000606	1.35819	3	1561.74	0.537986	46.7641	0
	High	QWSLADIDHLR	1	5	1	A0A3B6TMZ7		0	0	0.00172	1.32844	2	1353.69	-0.499438	65.0547	0
	High	LFNYANWEVLR	1	10	2	A0A3B6TMZ7;A0A3B6RST4		0	0	0.0008729	1.12047	2	1424.73	0.559021	77.4089	0
	High	VGcDLPGK	1	9	2	A0A3B6TMZ7;A0A3B6RST4	C3(Carbamidomethyl)	0	0.002	0.01154	1.41265	2	845.419	-0.130906	16.8005	0
	High	IYEAHVGmSGEKPEVSTYR	1	10	2	A0A3B6TMZ7;A0A3B6RST4	M8(Oxidation)	0	0.003	0.0194	1.66351	4	2169.03	0.13222	25.382	1
	High	HSIEKHEGGLEEFSK	1	3	1	A0A3B6TMZ7		0	0.003	0.02215	1.31535	3	1726.84	-0.806319	18.1936	1
	High	VALDSDALMFGGHGR	1	9	2	A0A3B6TMZ7;A0A3B6RST4		0	0.008	0.05391	0.826925	3	1545.75	0.13635	54.8932	0
	High	LAmAIPDR	1	10	2	A0A3B6TMZ7;A0A3B6RST4	M3(Oxidation)	0	0.009	0.07273	1.80849	2	902.476	-0.0546349	22.3485	0
A0A3B6EEJ5	Importin N-terminal domain-containing protein OS=Triticum aestivum OX=4565 PE=3 SV=1 - [A0A3B6EEJ5_WHEAT]	10.1604	12.75	23	1	12	12	1059	119.902	6.354
	A2	Sequence	# PSMs	# Proteins	# Protein Groups	Protein Group Accessions	Modifications	ΔCn	q-Value	PEP	XCorr	Charge	MH+ [Da]	ΔM [ppm]	RT [min]	# Missed Cleavages
	High	ITEGFITSR	1	50	2	A0A3B6EEJ5;A0A3B6GVF4		0	0	0.0001099	2.3727	2	1023.55	1.9701	35.8785	0
	High	LEASADAAFR	1	16	1	A0A3B6EEJ5		0	0	6.184e-05	1.96185	2	1050.52	0.252079	29.5549	0
	High	VLQLINITDTGVHAQR	1	50	2	A0A3B6EEJ5;A0A3B6GVF4		0	0	6.389e-06	1.85164	3	1777.99	-1.34093	61.9078	0
	High	AILIFVQNFR	1	50	2	A0A3B6EEJ5;A0A3B6GVF4		0	0	5.201e-05	1.84035	2	1220.72	0.0607753	80.1188	0
	High	HIGELPSLFPQILK	1	41	2	A0A3B6EEJ5;A0A3B6GVF4		0	0	0.0003539	1.63636	3	1591.92	0.139008	81.4965	0
	High	FTQNLTTFR	1	33	2	A0A3B6EEJ5;A0A3B6GVF4		0	0	0.0006044	1.57422	2	1127.58	0.196017	41.491	0
	High	LTFDSSSPNGILLFR	1	48	2	A0A3B6EEJ5;A0A3B6GVF4		0	0	0.0002693	1.48401	2	1666.88	0.561332	80.7049	0
	High	AQILASQPIDQQQR	1	22	2	A0A3B6EEJ5;A0A3B6GVF4		0	0	0.001567	1.40561	2	1595.85	-1.09478	36.646	0
	High	SLFVEDPAR	1	45	2	A0A3B6EEJ5;A0A3B6GVF4		0	0.002	0.01204	2.00272	2	1033.53	-1.93205	41.7401	0
	High	SYVGDQAMHASK	1	50	2	A0A3B6EEJ5;A0A3B6GVF4		0	0.002	0.005824	1.22001	2	1293.58	-3.75941	16.417	0
	High	RVPISLALR	1	42	2	A0A3B6EEJ5;A0A3B6GVF4		0	0.003	0.01527	1.98279	2	1024.66	0.371016	46.1238	1
	High	FIIANHSR	1	48	2	A0A3B6EEJ5;A0A3B6GVF4		0	0.009	0.06779	1.29179	2	957.527	0.154175	20.3699	0
Q41593	Serpin-Z1A OS=Triticum aestivum OX=4565 GN=WZCI PE=1 SV=1 - [SPZ1A_WHEAT]	10.0747	8.29	2	1	3	4	398	43.0911	5.89697
	A2	Sequence	# PSMs	# Proteins	# Protein Groups	Protein Group Accessions	Modifications	ΔCn	q-Value	PEP	XCorr	Charge	MH+ [Da]	ΔM [ppm]	RT [min]	# Missed Cleavages
	High	LASTISSNPK	1	4	3	Q41593;A0A3B6MWJ8;Q9ST58		0	0	4.815e-06	3.01853	2	1017.56	0.541229	16.1098	0
	High	IKDILPPGSIDNTTK	1	2	1	Q41593		0	0	1.486e-08	2.93789	3	1611.9	0.041913	41.7163	1
	High	LSIAHQTR	2	8	6	Q41593;A0A3B6MWJ8;Q9ST58;Q9ST57;H9AXB3;A0A3B6KQL2		0	0	0.0009934	2.06809	2	925.521	-0.0782605	13.6523	0
A0A3B5XVF6	Alanine transaminase OS=Triticum aestivum OX=4565 PE=3 SV=1 - [A0A3B5XVF6_WHEAT]	9.92126	11.2	6	6	6	6	482	52.7722	6.55127
	A2	Sequence	# PSMs	# Proteins	# Protein Groups	Protein Group Accessions	Modifications	ΔCn	q-Value	PEP	XCorr	Charge	MH+ [Da]	ΔM [ppm]	RT [min]	# Missed Cleavages
	High	GEIVIHAQR	1	2	1	A0A3B5XVF6		0	0	0.0007866	2.2998	2	1022.57	-0.712329	18.5642	0
	High	APDAFYALR	1	3	1	A0A3B5XVF6		0	0	5.269e-05	2.185	2	1023.53	-0.403582	49.2306	0
	High	QILALIPGR	1	3	1	A0A3B5XVF6		0	0	0.001316	1.90246	2	980.625	0.0503803	62.287	0
	High	ASDESYASYK	1	3	1	A0A3B5XVF6		0	0	0.0004473	1.57727	2	1120.48	-0.685489	16.605	0
	High	DAIASGIASR	1	3	1	A0A3B5XVF6		0	0.001	0.003029	1.86945	2	960.511	0.414157	24.5049	0
	High	IPAIISR	1	6	1	A0A3B5XVF6		0	0.008	0.0468	1.66455	2	769.493	-0.557452	37.0298	0
A0A3B5YTP0	H(+)-exporting diphosphatase OS=Triticum aestivum OX=4565 PE=3 SV=1 - [A0A3B5YTP0_WHEAT]	9.44253	7.2	21	7	7	7	764	79.2088	6.32861
	A2	Sequence	# PSMs	# Proteins	# Protein Groups	Protein Group Accessions	Modifications	ΔCn	q-Value	PEP	XCorr	Charge	MH+ [Da]	ΔM [ppm]	RT [min]	# Missed Cleavages
	High	AADVGADLVGK	1	21	1	A0A3B5YTP0		0	0	9.008e-05	2.5364	2	1015.54	1.07829	30.4887	0
	High	AGVAAVDVLSPR	1	4	1	A0A3B5YTP0		0	0	4.664e-07	2.48406	2	1154.65	0.430096	49.4018	0
	High	AADVGADLVGKVER	1	18	1	A0A3B5YTP0		0	0	1.026e-05	2.31194	2	1399.75	-0.774432	39.5402	1
	High	VATFANAR	1	4	1	A0A3B5YTP0		0	0.001	0.003562	2.11014	2	849.456	-2.32406	18.3638	0
	High	KYIEAGASAEAR	1	4	1	A0A3B5YTP0		0	0.001	0.003191	1.37896	3	1265.65	-0.578006	15.1316	1
	High	ISTDASLKK	1	4	1	A0A3B5YTP0		0	0.002	0.01123	1.48992	2	962.552	0.267224	13.1512	1
	High	YIEAGASAEAR	1	4	1	A0A3B5YTP0		0	0.002	0.008056	1.22853	2	1137.55	0.628996	17.2403	0
Q9ST58	Serpin-Z1C OS=Triticum aestivum OX=4565 PE=1 SV=1 - [SPZ1C_WHEAT]	9.27746	11.81	1	1	4	5	398	42.855	5.97314
	A2	Sequence	# PSMs	# Proteins	# Protein Groups	Protein Group Accessions	Modifications	ΔCn	q-Value	PEP	XCorr	Charge	MH+ [Da]	ΔM [ppm]	RT [min]	# Missed Cleavages
	High	LASTISSNPK	1	4	3	Q41593;A0A3B6MWJ8;Q9ST58		0	0	4.815e-06	3.01853	2	1017.56	0.541229	16.1098	0
	High	IKDILPSGSVDNTTK	1	1	1	Q9ST58		0	0	7.389e-07	2.14068	3	1587.86	0.358273	34.7014	1
	High	LSIAHQTR	2	8	6	Q41593;A0A3B6MWJ8;Q9ST58;Q9ST57;H9AXB3;A0A3B6KQL2		0	0	0.0009934	2.06809	2	925.521	-0.0782605	13.6523	0
	High	AAEVATQVNSWVEK	1	1	1	Q9ST58		0	0.002	0.008301	1.25534	2	1531.77	-0.782047	47.1421	0
A0A0C4BKH5	Eukaryotic initiation factor eIF4A OS=Triticum aestivum OX=4565 PE=2 SV=1 - [A0A0C4BKH5_WHEAT]	8.91395	8.94	7	3	3	4	414	46.942	5.47803
	A2	Sequence	# PSMs	# Proteins	# Protein Groups	Protein Group Accessions	Modifications	ΔCn	q-Value	PEP	XCorr	Charge	MH+ [Da]	ΔM [ppm]	RT [min]	# Missed Cleavages
	High	ILASGVHVVVGTPGR	2	7	1	A0A0C4BKH5		0	0	1.526e-06	2.65102	3	1461.85	-0.187155	41.8215	0
	High	GLDVIQQAQSGTGK	1	7	1	A0A0C4BKH5		0	0	8.676e-09	2.37783	2	1401.73	-0.245086	36.2579	0
	High	ELAQQIEK	1	7	1	A0A0C4BKH5		0	0.003	0.02433	1.73618	2	958.521	0.129482	19.1897	0
A0A3B6JDG3	Cupin type-1 domain-containing protein OS=Triticum aestivum OX=4565 PE=4 SV=1 - [A0A3B6JDG3_WHEAT]	8.82245	9.49	2	1	6	8	590	66.1964	7.89893
	A2	Sequence	# PSMs	# Proteins	# Protein Groups	Protein Group Accessions	Modifications	ΔCn	q-Value	PEP	XCorr	Charge	MH+ [Da]	ΔM [ppm]	RT [min]	# Missed Cleavages
	High	SFHALAQHDVR	2	7	3	I6QQ39;A0A3B6JCJ8;A0A3B6JDG3		0	0	0.001443	2.19112	4	1280.65	-0.425419	17.6221	0
	High	ALRPFDEVSR	2	7	3	I6QQ39;A0A3B6JCJ8;A0A3B6JDG3		0	0	0.0001853	1.91301	2	1189.63	0.335228	32.1251	1
	High	VAIMEVNPR	1	7	3	I6QQ39;A0A3B6JCJ8;A0A3B6JDG3		0	0	0.001642	1.68848	2	1028.56	2.41487	37.8975	0
	High	ILHTISVPGR	1	2	1	A0A3B6JDG3		0	0	0.001363	1.66119	2	1092.65	0.392009	33.2235	0
	High	PLLASLSK	1	7	3	I6QQ39;A0A3B6JCJ8;A0A3B6JDG3		0	0	0.001493	1.60123	2	828.519	0.21762	41.2037	0
	High	RPYVFGPR	1	7	3	I6QQ39;A0A3B6JCJ8;A0A3B6JDG3		0	0.004	0.0274	1.95853	2	991.547	-0.146837	26.1123	1
A0A3B6U6K4	Clp R domain-containing protein OS=Triticum aestivum OX=4565 PE=3 SV=1 - [A0A3B6U6K4_WHEAT]	8.82071	5.15	27	3	6	7	971	108.311	7.09326
	A2	Sequence	# PSMs	# Proteins	# Protein Groups	Protein Group Accessions	Modifications	ΔCn	q-Value	PEP	XCorr	Charge	MH+ [Da]	ΔM [ppm]	RT [min]	# Missed Cleavages
	High	YGSLNALQR	1	3	1	A0A3B6U6K4		0	0	1.147e-05	2.95275	2	1021.54	-0.321483	30.4332	0
	High	TAIAEGLAQR	1	37	2	A0A3B6U6K4;A0A3B6NP26		0	0	0.0005051	2.03445	2	1029.57	-0.847547	27.3459	0
	High	NNPVLIGEPGVGK	2	14	6	A0A3B6NP26;A0A3B6EIZ2;A0A3B6U6K4;A0A077RSI4;A0A3B5Z1T0;A0A3B5Y4C0		0	0	0.0001099	1.8646	2	1293.72	0.308439	42.3524	0
	High	YELHHGVR	1	3	1	A0A3B6U6K4		0	0.002	0.005564	1.96891	2	1010.52	0.712786	10.9292	0
	High	DLEALIQR	1	3	1	A0A3B6U6K4		0	0.002	0.006024	1.31763	2	957.536	-0.888991	54.565	0
	High	TKNNPVLIGEPGVGK	1	14	6	A0A3B6EIZ2;A0A3B6U6K4;A0A077RSI4;A0A3B5Z1T0;A0A3B5Y4C0;A0A3B6NP26		0	0.003	0.01944	1.37058	3	1522.86	0.125843	33.6845	1
A0A3B6QPD1	Aconitate hydratase OS=Triticum aestivum OX=4565 PE=3 SV=1 - [A0A3B6QPD1_WHEAT]	8.78043	12.39	19	10	10	12	904	98.4617	5.94775
	A2	Sequence	# PSMs	# Proteins	# Protein Groups	Protein Group Accessions	Modifications	ΔCn	q-Value	PEP	XCorr	Charge	MH+ [Da]	ΔM [ppm]	RT [min]	# Missed Cleavages
	High	AGEDADSLGLTGHER	2	5	1	A0A3B6QPD1		0	0	0.0006969	1.68552	3	1527.71	4.49004	25.114	0
	High	LSVFDAATK	1	4	1	A0A3B6QPD1		0	0	0.0002366	1.68024	2	951.514	-0.498763	42.2786	0
	High	YKSEGHDTIILAGAEYGSGSSR	1	4	1	A0A3B6QPD1		0	0.001	0.003918	1.75267	4	2298.1	1.90826	36.5038	1
	High	TIHVPTGEK	1	8	1	A0A3B6QPD1		0	0.002	0.005162	1.93625	2	981.536	-0.421782	17.983	0
	High	FLGGEVGPK	1	4	1	A0A3B6QPD1		0	0.002	0.005587	1.8567	2	903.493	-0.185467	32.3641	0
	High	IIDWENTSPK	1	4	1	A0A3B6QPD1		0	0.002	0.009867	1.30981	2	1202.61	0.0340163	39.941	0
	High	TSLAPGSGVVTK	1	8	1	A0A3B6QPD1		0	0.002	0.007792	1.20314	2	1116.63	-0.0619805	27.0679	0
	High	LAEIPFKPAR	2	13	1	A0A3B6QPD1		0	0.003	0.02241	1.68688	3	1141.67	-0.762561	41.1408	1
	High	GPmLLGVK	1	4	1	A0A3B6QPD1	M3(Oxidation)	0	0.003	0.0223	1.51959	2	830.482	1.34703	35.4017	0
	High	STYEAITK	1	6	1	A0A3B6QPD1		0	0.004	0.0306	1.62246	2	912.468	1.29443	18.1772	0
A0A3B6MMW4	Golgin candidate 6 OS=Triticum aestivum OX=4565 PE=4 SV=1 - [A0A3B6MMW4_WHEAT]	8.73991	8.15	3	6	6	6	932	102.251	4.77979
	A2	Sequence	# PSMs	# Proteins	# Protein Groups	Protein Group Accessions	Modifications	ΔCn	q-Value	PEP	XCorr	Charge	MH+ [Da]	ΔM [ppm]	RT [min]	# Missed Cleavages
	High	ITNQTALAQR	1	3	1	A0A3B6MMW4		0	0	1.977e-05	2.35612	2	1115.62	-0.149292	17.3186	0
	High	LQEAILLIPR	1	3	1	A0A3B6MMW4		0	0	5.388e-06	2.29219	2	1165.73	0.0111333	71.4312	0
	High	AQIEAEASNQR	1	3	1	A0A3B6MMW4		0	0	2.364e-06	2.16182	2	1216.59	0.00912668	13.6913	0
	High	TATAVLPVELEQK	1	2	1	A0A3B6MMW4		0	0.001	0.002955	1.92979	2	1398.78	-0.231891	56.5835	0
	High	NPQNLDSLASK	1	2	1	A0A3B6MMW4		0	0.002	0.01141	1.17277	2	1186.61	-0.344462	26.334	0
	High	QVGEEPHVQPALNAILAIILR	1	3	1	A0A3B6MMW4		0	0.008	0.04458	0.782866	3	2281.3	0.712389	90.7065	0
A0A3B6KGD4	Clathrin heavy chain OS=Triticum aestivum OX=4565 PE=3 SV=1 - [A0A3B6KGD4_WHEAT]	8.49664	7.55	3	1	11	11	1708	193.356	5.36377
	A2	Sequence	# PSMs	# Proteins	# Protein Groups	Protein Group Accessions	Modifications	ΔCn	q-Value	PEP	XCorr	Charge	MH+ [Da]	ΔM [ppm]	RT [min]	# Missed Cleavages
	High	SPEQVSAAVK	1	8	2	A0A3B6KGD4;A0A3B6IS22		0	0	3.257e-05	2.54361	2	1015.54	-0.584846	17.3598	0
	High	DPTLAVVAYR	1	8	2	A0A3B6KGD4;A0A3B6IS22		0	0	9.518e-05	2.23416	2	1104.6	0.0676234	50.7456	0
	High	GNLQIVVQAAK	1	8	2	A0A3B6KGD4;A0A3B6IS22		0	0	2.298e-05	1.93008	2	1140.67	0.570395	42.2201	0
	High	QFQGAVDAAR	1	8	2	A0A3B6KGD4;A0A3B6IS22		0	0	0.00148	1.78879	2	1062.53	-0.094988	20.331	0
	High	ADDVTHFLDVIR	1	3	1	A0A3B6KGD4		0	0.001	0.002151	1.18573	2	1400.72	0.380894	71.5222	0
	High	RDPTLAVVAYR	1	8	2	A0A3B6KGD4;A0A3B6IS22		0	0.002	0.005156	1.79708	3	1260.71	0.278545	39.2234	1
	High	YKEAAELAAESPQGLLR	1	8	2	A0A3B6KGD4;A0A3B6IS22		0	0.002	0.01105	1.505	3	1845.97	1.00487	51.4824	1
	High	ANLPGAENLVVQR	1	8	2	A0A3B6KGD4;A0A3B6IS22		0	0.003	0.0244	1.1398	2	1380.76	1.05055	47.0952	0
	High	VANVEIYYK	1	8	2	A0A3B6KGD4;A0A3B6IS22		0	0.003	0.02294	1.06815	2	1098.58	0.484617	38.2143	0
	High	LLTQFLEHLVSEGSQDVHVHNALGK	1	8	2	A0A3B6KGD4;A0A3B6IS22		0	0.003	0.01727	1.0358	4	2771.45	0.014881	81.1534	0
	High	IIYAFISNWAK	1	8	2	A0A3B6KGD4;A0A3B6IS22		0	0.003	0.01901	0.902526	2	1325.73	0.449849	79.4115	0
A0A3B6IS22	Clathrin heavy chain OS=Triticum aestivum OX=4565 PE=3 SV=1 - [A0A3B6IS22_WHEAT]	8.49664	8.17	5	1	11	12	1578	178.607	5.22412
	A2	Sequence	# PSMs	# Proteins	# Protein Groups	Protein Group Accessions	Modifications	ΔCn	q-Value	PEP	XCorr	Charge	MH+ [Da]	ΔM [ppm]	RT [min]	# Missed Cleavages
	High	SPEQVSAAVK	1	8	2	A0A3B6KGD4;A0A3B6IS22		0	0	3.257e-05	2.54361	2	1015.54	-0.584846	17.3598	0
	High	DPTLAVVAYR	1	8	2	A0A3B6KGD4;A0A3B6IS22		0	0	9.518e-05	2.23416	2	1104.6	0.0676234	50.7456	0
	High	GNLQIVVQAAK	1	8	2	A0A3B6KGD4;A0A3B6IS22		0	0	2.298e-05	1.93008	2	1140.67	0.570395	42.2201	0
	High	QFQGAVDAAR	1	8	2	A0A3B6KGD4;A0A3B6IS22		0	0	0.00148	1.78879	2	1062.53	-0.094988	20.331	0
	High	RDPTLAVVAYR	1	8	2	A0A3B6KGD4;A0A3B6IS22		0	0.002	0.005156	1.79708	3	1260.71	0.278545	39.2234	1
	High	YKEAAELAAESPQGLLR	1	8	2	A0A3B6KGD4;A0A3B6IS22		0	0.002	0.01105	1.505	3	1845.97	1.00487	51.4824	1
	High	ANLPGAENLVVQR	1	8	2	A0A3B6KGD4;A0A3B6IS22		0	0.003	0.0244	1.1398	2	1380.76	1.05055	47.0952	0
	High	VANVEIYYK	1	8	2	A0A3B6KGD4;A0A3B6IS22		0	0.003	0.02294	1.06815	2	1098.58	0.484617	38.2143	0
	High	LLTQFLEHLVSEGSQDVHVHNALGK	1	8	2	A0A3B6KGD4;A0A3B6IS22		0	0.003	0.01727	1.0358	4	2771.45	0.014881	81.1534	0
	High	IIYAFISNWAK	1	8	2	A0A3B6KGD4;A0A3B6IS22		0	0.003	0.01901	0.902526	2	1325.73	0.449849	79.4115	0
	High	ADDATHFLDVIR	2	5	1	A0A3B6IS22		0	0.003	0.02461	0.845755	2	1372.69	-0.286327	61.3497	0
A0A3B5Y7B2	Glucose-1-phosphate adenylyltransferase OS=Triticum aestivum OX=4565 PE=3 SV=1 - [A0A3B5Y7B2_WHEAT]	8.39971	18.2	7	8	8	9	522	57.7298	6.68311
	A2	Sequence	# PSMs	# Proteins	# Protein Groups	Protein Group Accessions	Modifications	ΔCn	q-Value	PEP	XCorr	Charge	MH+ [Da]	ΔM [ppm]	RT [min]	# Missed Cleavages
	High	SIEHILILSGDQLYR	1	7	1	A0A3B5Y7B2		0	0	1.121e-07	2.53398	3	1756.96	0.481434	70.0851	0
	High	VPIGVGENTK	1	7	1	A0A3B5Y7B2		0	0	1.436e-05	2.33872	2	1013.56	-0.0924474	22.9071	0
	High	HVDDNADITLScAPVGESR	1	7	1	A0A3B5Y7B2	C12(Carbamidomethyl)	0	0	0.0002426	1.77309	3	2055.94	0.41189	39.6066	0
	High	YAELHDFGSEILPR	2	7	1	A0A3B5Y7B2		0	0	0.0001002	1.66573	3	1646.82	0.589739	59.678	0
	High	VVQFSEKPK	1	6	1	A0A3B5Y7B2		0	0.003	0.01989	1.76204	2	1061.6	0.253827	17.2456	1
	High	ISNcIIDMNAR	1	7	1	A0A3B5Y7B2	C4(Carbamidomethyl)	0	0.003	0.02175	0.985017	2	1306.62	-0.724528	43.7768	0
	High	SGIVVIQK	1	5	1	A0A3B5Y7B2		0	0.004	0.03371	1.76497	2	843.529	-1.13105	30.6932	0
	High	IEHSIIGVR	1	6	1	A0A3B5Y7B2		0	0.009	0.06756	1.40083	3	1023.59	-0.172215	26.7086	0
A0A3B6TJU4	Glucose-1-phosphate adenylyltransferase OS=Triticum aestivum OX=4565 PE=3 SV=1 - [A0A3B6TJU4_WHEAT]	8.35625	22.2	7	1	9	10	473	52.0604	5.8335
	A2	Sequence	# PSMs	# Proteins	# Protein Groups	Protein Group Accessions	Modifications	ΔCn	q-Value	PEP	XCorr	Charge	MH+ [Da]	ΔM [ppm]	RT [min]	# Missed Cleavages
	High	IHHSVVGLR	2	7	2	A0A3B6SD73;A0A3B6TJU4		0	0	0.001957	2.77536	3	1017.59	-0.37197	15.0327	0
	High	HADLNPHANDSVLGIILGGGAGTR	1	2	1	A0A3B6TJU4		0	0	0.001006	1.21656	3	2355.22	0.580551	74.5852	0
	High	TFPSPSPSKR	1	4	2	A0A3B6SD73;A0A3B6TJU4		0	0.001	0.002165	1.68822	3	1103.58	0.400259	17.1537	1
	High	HVmLQLLR	1	7	2	A0A3B6SD73;A0A3B6TJU4	M3(Oxidation)	0	0.001	0.004242	1.53261	2	1025.59	-3.61118	40.7806	0
	High	AKPAVPLGANYR	1	9	2	A0A3B6SD73;A0A3B6TJU4		0	0.001	0.003173	1.48433	3	1256.71	-0.953918	27.9934	1
	High	KPIPDFSFYDR	1	7	2	A0A3B6SD73;A0A3B6TJU4		0	0.002	0.008452	1.36296	2	1384.69	-0.623243	54.1794	1
	High	IIEFAEKPKGEQLK	1	5	2	A0A3B6SD73;A0A3B6TJU4		0	0.003	0.01514	1.1393	3	1629.92	2.16846	30.011	2
	High	GGIPIGIGK	1	7	2	A0A3B6SD73;A0A3B6TJU4		0	0.005	0.03643	1.92337	2	811.503	-0.780008	42.6473	0
	High	SGIVTVIK	1	9	2	A0A3B6SD73;A0A3B6TJU4		0	0.009	0.07217	1.65285	2	816.519	0.220819	38.0245	0
A0A3B6SD73	Glucose-1-phosphate adenylyltransferase OS=Triticum aestivum OX=4565 PE=3 SV=1 - [A0A3B6SD73_WHEAT]	8.35625	22.2	7	1	9	10	473	52.0715	5.73193
	A2	Sequence	# PSMs	# Proteins	# Protein Groups	Protein Group Accessions	Modifications	ΔCn	q-Value	PEP	XCorr	Charge	MH+ [Da]	ΔM [ppm]	RT [min]	# Missed Cleavages
	High	IHHSVVGLR	2	7	2	A0A3B6SD73;A0A3B6TJU4		0	0	0.001957	2.77536	3	1017.59	-0.37197	15.0327	0
	High	HADLNPHVDDSVLGIILGGGAGTR	1	2	1	A0A3B6SD73		0	0	3.682e-05	1.75883	3	2384.23	-0.29697	80.0726	0
	High	TFPSPSPSKR	1	4	2	A0A3B6SD73;A0A3B6TJU4		0	0.001	0.002165	1.68822	3	1103.58	0.400259	17.1537	1
	High	HVmLQLLR	1	7	2	A0A3B6SD73;A0A3B6TJU4	M3(Oxidation)	0	0.001	0.004242	1.53261	2	1025.59	-3.61118	40.7806	0
	High	AKPAVPLGANYR	1	9	2	A0A3B6SD73;A0A3B6TJU4		0	0.001	0.003173	1.48433	3	1256.71	-0.953918	27.9934	1
	High	KPIPDFSFYDR	1	7	2	A0A3B6SD73;A0A3B6TJU4		0	0.002	0.008452	1.36296	2	1384.69	-0.623243	54.1794	1
	High	IIEFAEKPKGEQLK	1	5	2	A0A3B6SD73;A0A3B6TJU4		0	0.003	0.01514	1.1393	3	1629.92	2.16846	30.011	2
	High	GGIPIGIGK	1	7	2	A0A3B6SD73;A0A3B6TJU4		0	0.005	0.03643	1.92337	2	811.503	-0.780008	42.6473	0
	High	SGIVTVIK	1	9	2	A0A3B6SD73;A0A3B6TJU4		0	0.009	0.07217	1.65285	2	816.519	0.220819	38.0245	0
A0A3B6NST6	Tripeptidyl-peptidase II OS=Triticum aestivum OX=4565 PE=3 SV=1 - [A0A3B6NST6_WHEAT]	8.33121	6.59	2	1	7	7	1275	140.264	6.354
	A2	Sequence	# PSMs	# Proteins	# Protein Groups	Protein Group Accessions	Modifications	ΔCn	q-Value	PEP	XCorr	Charge	MH+ [Da]	ΔM [ppm]	RT [min]	# Missed Cleavages
	High	ADADGAIVGASGAR	1	8	2	A0A3B6QIX5;A0A3B6NST6		0	0	0.000216	2.45163	2	1230.61	1.25387	22.3932	0
	High	FIDIVNEVVDKHR	1	8	2	A0A3B6QIX5;A0A3B6NST6		0	0	5.192e-07	2.30053	3	1583.85	0.313207	59.3104	1
	High	QLVLFIER	1	8	2	A0A3B6QIX5;A0A3B6NST6		0	0	0.0006122	1.83195	2	1017.61	0.0473593	67.9785	0
	High	VPITIIKPIALSGEPPILLLSK	1	2	1	A0A3B6NST6		0	0	0.001251	1.08326	3	2312.46	-0.0614535	86.8032	1
	High	ALIAAVEHK	1	8	2	A0A3B6QIX5;A0A3B6NST6		0	0.001	0.004097	1.54933	2	951.562	0.129464	24.2837	0
	High	HENVQILEK	1	8	2	A0A3B6QIX5;A0A3B6NST6		0	0.003	0.0144	1.7471	2	1109.59	-0.305705	21.084	0
	High	LVPVATLNK	1	8	2	A0A3B6QIX5;A0A3B6NST6		0	0.009	0.07343	1.30685	2	954.598	-0.295701	38.0099	0
A0A3B6QIX5	Tripeptidyl-peptidase II OS=Triticum aestivum OX=4565 PE=3 SV=1 - [A0A3B6QIX5_WHEAT]	8.33121	6.85	6	1	7	7	1226	134.045	6.55127
	A2	Sequence	# PSMs	# Proteins	# Protein Groups	Protein Group Accessions	Modifications	ΔCn	q-Value	PEP	XCorr	Charge	MH+ [Da]	ΔM [ppm]	RT [min]	# Missed Cleavages
	High	ADADGAIVGASGAR	1	8	2	A0A3B6QIX5;A0A3B6NST6		0	0	0.000216	2.45163	2	1230.61	1.25387	22.3932	0
	High	FIDIVNEVVDKHR	1	8	2	A0A3B6QIX5;A0A3B6NST6		0	0	5.192e-07	2.30053	3	1583.85	0.313207	59.3104	1
	High	QLVLFIER	1	8	2	A0A3B6QIX5;A0A3B6NST6		0	0	0.0006122	1.83195	2	1017.61	0.0473593	67.9785	0
	High	VPITIIKPIALSGEPPVLSLSK	1	6	1	A0A3B6QIX5		0	0	0.0001459	1.67433	3	2272.39	-0.383966	82.3645	1
	High	ALIAAVEHK	1	8	2	A0A3B6QIX5;A0A3B6NST6		0	0.001	0.004097	1.54933	2	951.562	0.129464	24.2837	0
	High	HENVQILEK	1	8	2	A0A3B6QIX5;A0A3B6NST6		0	0.003	0.0144	1.7471	2	1109.59	-0.305705	21.084	0
	High	LVPVATLNK	1	8	2	A0A3B6QIX5;A0A3B6NST6		0	0.009	0.07343	1.30685	2	954.598	-0.295701	38.0099	0
A0A3B6GVF4	Importin N-terminal domain-containing protein OS=Triticum aestivum OX=4565 PE=3 SV=1 - [A0A3B6GVF4_WHEAT]	8.19856	12.56	35	1	12	12	1059	119.905	6.27783
	A2	Sequence	# PSMs	# Proteins	# Protein Groups	Protein Group Accessions	Modifications	ΔCn	q-Value	PEP	XCorr	Charge	MH+ [Da]	ΔM [ppm]	RT [min]	# Missed Cleavages
	High	ITEGFITSR	1	50	2	A0A3B6EEJ5;A0A3B6GVF4		0	0	0.0001099	2.3727	2	1023.55	1.9701	35.8785	0
	High	VLQLINITDTGVHAQR	1	50	2	A0A3B6EEJ5;A0A3B6GVF4		0	0	6.389e-06	1.85164	3	1777.99	-1.34093	61.9078	0
	High	AILIFVQNFR	1	50	2	A0A3B6EEJ5;A0A3B6GVF4		0	0	5.201e-05	1.84035	2	1220.72	0.0607753	80.1188	0
	High	HIGELPSLFPQILK	1	41	2	A0A3B6EEJ5;A0A3B6GVF4		0	0	0.0003539	1.63636	3	1591.92	0.139008	81.4965	0
	High	FTQNLTTFR	1	33	2	A0A3B6EEJ5;A0A3B6GVF4		0	0	0.0006044	1.57422	2	1127.58	0.196017	41.491	0
	High	LTFDSSSPNGILLFR	1	48	2	A0A3B6EEJ5;A0A3B6GVF4		0	0	0.0002693	1.48401	2	1666.88	0.561332	80.7049	0
	High	AQILASQPLDQQQR	1	22	2	A0A3B6EEJ5;A0A3B6GVF4		0	0	0.001567	1.40561	2	1595.85	-1.09478	36.646	0
	High	SLFVEDPAR	1	45	2	A0A3B6EEJ5;A0A3B6GVF4		0	0.002	0.01204	2.00272	2	1033.53	-1.93205	41.7401	0
	High	SYVGDQAMHASK	1	50	2	A0A3B6EEJ5;A0A3B6GVF4		0	0.002	0.005824	1.22001	2	1293.58	-3.75941	16.417	0
	High	RVPISLALR	1	42	2	A0A3B6EEJ5;A0A3B6GVF4		0	0.003	0.01527	1.98279	2	1024.66	0.371016	46.1238	1
	High	EALEcLVR	1	28	1	A0A3B6GVF4	C5(Carbamidomethyl)	0	0.003	0.0153	1.3663	2	989.508	-0.395207	41.6969	0
	High	FIIANHSR	1	48	2	A0A3B6EEJ5;A0A3B6GVF4		0	0.009	0.06779	1.29179	2	957.527	0.154175	20.3699	0
A0A3B6NP26	Clp R domain-containing protein OS=Triticum aestivum OX=4565 PE=3 SV=1 - [A0A3B6NP26_WHEAT]	8.05612	9.18	27	6	9	11	991	109.948	6.30322
	A2	Sequence	# PSMs	# Proteins	# Protein Groups	Protein Group Accessions	Modifications	ΔCn	q-Value	PEP	XCorr	Charge	MH+ [Da]	ΔM [ppm]	RT [min]	# Missed Cleavages
	High	IVEIQLNR	1	3	1	A0A3B6NP26		0	0	0.0003368	2.39303	2	984.584	-0.160075	41.3869	0
	High	TAIAEGLAQR	1	37	2	A0A3B6U6K4;A0A3B6NP26		0	0	0.0005051	2.03445	2	1029.57	-0.847547	27.3459	0
	High	LLLLEDVLHKR	2	3	1	A0A3B6NP26		0	0	1.523e-08	1.91926	3	1348.83	-0.0310955	65.39	1
	High	NNPVIIGEPGVGK	2	14	6	A0A3B6NP26;A0A3B6EIZ2;A0A3B6U6K4;A0A077RSI4;A0A3B5Z1T0;A0A3B5Y4C0		0	0	0.0001099	1.8646	2	1293.72	0.308439	42.3524	0
	High	ISDGALVAAAALSDR	1	2	1	A0A3B6NP26		0	0	0.000324	1.76404	2	1429.76	0.13765	61.5391	0
	High	IHLQYTPEAVEHLGALGFDPNYGAR	1	2	1	A0A3B6NP26		0	0.002	0.006788	1.08394	4	2768.38	0.0367966	74.1451	0
	High	LLLLEDVLHK	1	3	1	A0A3B6NP26		0	0.002	0.005352	0.571441	3	1192.73	0.233495	74.2263	0
	High	TKNNPVIIGEPGVGK	1	14	6	A0A3B6EIZ2;A0A3B6U6K4;A0A077RSI4;A0A3B5Z1T0;A0A3B5Y4C0;A0A3B6NP26		0	0.003	0.01944	1.37058	3	1522.86	0.125843	33.6845	1
	High	KQLVLQR	1	3	1	A0A3B6NP26		0	0.008	0.05785	1.48881	2	884.568	0.0262861	16.2428	1
A0A3B6RST4	1,4-alpha-glucan branching enzyme OS=Triticum aestivum OX=4565 PE=3 SV=1 - [A0A3B6RST4_WHEAT]	7.79104	12.03	9	1	8	12	790	89.8146	6.72705
	A2	Sequence	# PSMs	# Proteins	# Protein Groups	Protein Group Accessions	Modifications	ΔCn	q-Value	PEP	XCorr	Charge	MH+ [Da]	ΔM [ppm]	RT [min]	# Missed Cleavages
	High	FGINTENDATVYR	1	10	2	A0A3B6TMZ7;A0A3B6RST4		0	0	3.611e-07	2.16253	2	1499.71	-1.04434	42.2664	0
	High	AAPGYIDVEATR	1	4	1	A0A3B6RST4		0	0	3.442e-05	1.97241	2	1262.64	0.305513	37.566	0
	High	EFADNVLPR	1	18	3	A0A3B6TMZ7;A0A3B6RST4;A0A3B6TSN8		0	0	0.001208	1.84761	2	1060.54	1.65162	44.1613	0
	High	IYEAHVGMSGEKPEVSTYR	2	10	2	A0A3B6TMZ7;A0A3B6RST4		0	0	5.86e-05	1.59383	3	2153.03	-0.549778	32.2554	1
	High	VALDSDALmFGGHGR	2	9	2	A0A3B6TMZ7;A0A3B6RST4	M9(Oxidation)	0	0	0.000606	1.35819	3	1561.74	0.537986	46.7641	0
	High	LFNYANWEVLR	1	10	2	A0A3B6TMZ7;A0A3B6RST4		0	0	0.0008729	1.12047	2	1424.73	0.559021	77.4089	0
	High	VGcDLPGK	1	9	2	A0A3B6TMZ7;A0A3B6RST4	C3(Carbamidomethyl)	0	0.002	0.01154	1.41265	2	845.419	-0.130906	16.8005	0
	High	IYEAHVGmSGEKPEVSTYR	1	10	2	A0A3B6TMZ7;A0A3B6RST4	M8(Oxidation)	0	0.003	0.0194	1.66351	4	2169.03	0.13222	25.382	1
	High	VALDSDALMFGGHGR	1	9	2	A0A3B6TMZ7;A0A3B6RST4		0	0.008	0.05391	0.826925	3	1545.75	0.13635	54.8932	0
	High	LAmAIPDR	1	10	2	A0A3B6TMZ7;A0A3B6RST4	M3(Oxidation)	0	0.009	0.07273	1.80849	2	902.476	-0.0546349	22.3485	0
A0A3B6EDU5	Importin N-terminal domain-containing protein OS=Triticum aestivum OX=4565 PE=3 SV=1 - [A0A3B6EDU5_WHEAT]	7.16776	12.33	4	10	10	10	981	108.075	5.35107
	A2	Sequence	# PSMs	# Proteins	# Protein Groups	Protein Group Accessions	Modifications	ΔCn	q-Value	PEP	XCorr	Charge	MH+ [Da]	ΔM [ppm]	RT [min]	# Missed Cleavages
	High	TSGYSVSFVR	1	4	1	A0A3B6EDU5		0	0	3.086e-05	1.95476	2	1102.55	0.664907	41.1324	0
	High	DAEGSDTDTLR	1	4	1	A0A3B6EDU5		0	0	0.0003474	1.73537	2	1179.51	-3.27999	15.0025	0
	High	VLGIATIAGQVVHEITAR	1	4	1	A0A3B6EDU5		0	0	5.923e-06	1.70079	2	1848.07	-0.139287	86.9971	0
	High	LTAVASTK	1	4	1	A0A3B6EDU5		0	0	0.001897	1.45592	2	790.467	-0.109842	13.4876	0
	High	IPNELNQEGR	1	4	1	A0A3B6EDU5		0	0	2.297e-05	1.43173	2	1169.59	-0.201317	22.048	0
	High	ATALALLPSVTR	1	4	1	A0A3B6EDU5		0	0.002	0.006717	1.3407	2	1212.73	-1.29585	68.7629	0
	High	QIcDSVVVPNLR	1	4	1	A0A3B6EDU5	C3(Carbamidomethyl)	0	0.004	0.03291	1.26984	2	1399.73	-1.14919	54.4327	0
	High	AGEQDPALVPLFEASLFPVLQR	1	4	1	A0A3B6EDU5		0	0.004	0.03193	0.996866	3	2397.28	-0.303469	90.6876	0
	High	GQLAVTAIR	1	4	1	A0A3B6EDU5		0	0.008	0.05523	1.77684	2	928.561	3.34192	35.4979	0
	High	NVFDSNTLR	1	3	1	A0A3B6EDU5		0	0.009	0.07193	1.3039	2	1065.53	0.348316	36.0929	0
A0A3B6MWJ8	SERPIN domain-containing protein OS=Triticum aestivum OX=4565 PE=3 SV=1 - [A0A3B6MWJ8_WHEAT]	7.13678	15.04	2	2	4	5	399	43.044	5.69385
	A2	Sequence	# PSMs	# Proteins	# Protein Groups	Protein Group Accessions	Modifications	ΔCn	q-Value	PEP	XCorr	Charge	MH+ [Da]	ΔM [ppm]	RT [min]	# Missed Cleavages
	High	LASTISSNPK	1	4	3	Q41593;A0A3B6MWJ8;Q9ST58		0	0	4.815e-06	3.01853	2	1017.56	0.541229	16.1098	0
	High	LSIAHQTR	2	8	6	Q41593;A0A3B6MWJ8;Q9ST58;Q9ST57;H9AXB3;A0A3B6KQL2		0	0	0.0009934	2.06809	2	925.521	-0.0782605	13.6523	0
	High	SAASNAAFSPVSLHSALSLLAAGAGSATR	1	2	1	A0A3B6MWJ8		0	0	5.582e-05	1.70162	3	2685.39	-0.385752	83.9554	0
	High	GAWTDQFDSYGTK	1	2	1	A0A3B6MWJ8		0	0.003	0.01589	0.916598	2	1475.64	-0.134866	47.6175	0
A0A3B6RHA9	Formate dehydrogenase, mitochondrial OS=Triticum aestivum OX=4565 PE=3 SV=1 - [A0A3B6RHA9_WHEAT]	7.09507	12.73	14	5	5	6	377	41.3262	6.99072
	A2	Sequence	# PSMs	# Proteins	# Protein Groups	Protein Group Accessions	Modifications	ΔCn	q-Value	PEP	XCorr	Charge	MH+ [Da]	ΔM [ppm]	RT [min]	# Missed Cleavages
	High	KGVIIVNNAR	2	10	1	A0A3B6RHA9		0	0	1.788e-07	2.95036	2	1083.66	0.0151125	20.2445	1
	High	GEWNVAGIAHR	1	7	1	A0A3B6RHA9		0	0	0.001438	1.41919	2	1209.61	0.169581	37.4262	0
	High	LQINPELEK	1	6	1	A0A3B6RHA9		0	0.002	0.009271	1.36014	2	1083.6	0.148169	38.949	0
	High	TVGTVGAGR	1	13	1	A0A3B6RHA9		0	0.007	0.04049	1.41059	2	817.453	-0.157872	11.4876	0
	High	EGELASQYK	1	4	1	A0A3B6RHA9		0	0.008	0.0492	1.97651	2	1024.5	0.669165	17.3458	0
A0A3B6MYP4	Elongation factor 1-alpha OS=Triticum aestivum OX=4565 PE=4 SV=1 - [A0A3B6MYP4_WHEAT]	6.90737	25.94	9	3	8	10	374	41.3908	9.24658
	A2	Sequence	# PSMs	# Proteins	# Protein Groups	Protein Group Accessions	Modifications	ΔCn	q-Value	PEP	XCorr	Charge	MH+ [Da]	ΔM [ppm]	RT [min]	# Missed Cleavages
	High	THINIVVIGHVDSGK	2	5	1	A0A3B6MYP4		0	0	3.752e-08	2.99696	3	1588.88	0.702834	41.7366	0
	High	IGGIGTVPVGR	1	9	2	A0A3B6MYP4;A0A1D5UZW7		0	0	0.0004751	2.13538	2	1025.61	-0.232398	40.2934	0
	High	mIPTKPmVVETFATYPPLGR	1	7	1	A0A3B6MYP4	M1(Oxidation); M7(Oxidation)	0	0	0.0001234	1.72755	3	2280.18	-0.69567	65.8009	1
	High	YYcTVIDAPGHR	2	6	1	A0A3B6MYP4	C3(Carbamidomethyl)	0	0	0.001121	1.27208	3	1451.67	0.149467	30.4065	0
	High	LPLQDVYK	1	9	2	A0A3B6MYP4;A0A1D5UZW7		0	0.001	0.002755	1.77503	2	975.554	3.46222	42.3066	0
	High	STTTGHLIYK	1	7	2	A0A3B6MYP4;A0A1D5UZW7		0	0.002	0.005566	1.5282	2	1120.6	-1.0378	18.6961	0
	High	EHALLAFTLGVK	1	10	2	A0A3B6MYP4;A0A1D5UZW7		0	0.003	0.02627	1.41999	3	1298.75	0.0527483	68.297	0
	High	QTVAVGVIK	1	9	2	A0A3B6MYP4;A0A1D5UZW7		0	0.008	0.04868	1.34522	2	914.567	0.27992	32.3171	0
A0A3B5Y3L5	Heat shock cognate 70 kDa protein OS=Triticum aestivum OX=4565 PE=3 SV=1 - [A0A3B5Y3L5_WHEAT]	6.60961	11.57	38	3	6	7	648	71	5.24951
	A2	Sequence	# PSMs	# Proteins	# Protein Groups	Protein Group Accessions	Modifications	ΔCn	q-Value	PEP	XCorr	Charge	MH+ [Da]	ΔM [ppm]	RT [min]	# Missed Cleavages
	High	DAGAIAGLNVLR	1	5	1	A0A3B5Y3L5		0	0	4.849e-06	2.33803	2	1169.66	-0.023436	63.663	0
	High	ITITNDKGR	2	37	2	A0A3B5Y3L5;A0A3B6HPZ5		0	0	0.0004478	2.14958	2	1017.57	0.291932	12.9723	1
	High	ATAGDTHLGGEDFDNR	1	31	1	A0A3B5Y3L5		0	0	0.0001664	2.12199	3	1675.73	0.398113	23.7333	0
	High	STVHDVVLVGGSTR	1	31	1	A0A3B5Y3L5		0	0.001	0.002171	1.18953	3	1426.77	0.0609653	30.8913	0
	High	TTPSYVAFTDTER	1	15	2	A0A3B5Y3L5;A0A3B6HPZ5		0	0.002	0.01246	1.28364	2	1487.69	-5.88752	44.0571	0
	High	NALENYAYNMR	1	18	2	A0A3B5Y3L5;A0A3B6HPZ5		0	0.008	0.04749	0.928124	2	1358.61	-2.26908	43.9273	0
Q9ST57	Serpin-Z2A OS=Triticum aestivum OX=4565 PE=1 SV=1 - [SPZ2A_WHEAT]	6.30933	11.56	1	2	4	5	398	43.2844	5.70654
	A2	Sequence	# PSMs	# Proteins	# Protein Groups	Protein Group Accessions	Modifications	ΔCn	q-Value	PEP	XCorr	Charge	MH+ [Da]	ΔM [ppm]	RT [min]	# Missed Cleavages
	High	DQLVATLGEGEAER	1	1	1	Q9ST57		0	0	1.263e-05	2.19108	2	1487.74	0.888364	43.3584	0
	High	LSIAHQTR	2	8	6	Q41593;A0A3B6MWJ8;Q9ST58;Q9ST57;H9AXB3;A0A3B6KQL2		0	0	0.0009934	2.06809	2	925.521	-0.0782605	13.6523	0
	High	AAEVTAQVNSWVEK	1	4	3	Q9ST57;H9AXB3;A0A3B6KQL2		0	0.002	0.008301	1.25534	2	1531.77	-0.782047	47.1421	0
	High	GAWTDQFDSR	1	1	1	Q9ST57		0	0.003	0.02095	1.21969	2	1182.52	-0.290784	38.2346	0
A0A3B5Z3G6	Seed biotin-containing protein SBP65-like OS=Triticum aestivum OX=4565 PE=4 SV=1 - [A0A3B5Z3G6_WHEAT]	6.28713	14.57	1	3	9	9	741	74.2317	7.34229
	A2	Sequence	# PSMs	# Proteins	# Protein Groups	Protein Group Accessions	Modifications	ΔCn	q-Value	PEP	XCorr	Charge	MH+ [Da]	ΔM [ppm]	RT [min]	# Missed Cleavages
	High	GTNAPAGATVASSR	1	2	1	A0A3B5Z3G6		0	0	1.324e-05	2.25016	2	1259.63	0.417353	15.1712	0
	High	FRAEAQQNSADAIR	1	3	2	A0A3B5Z3G6;A0A3B6A0K5		0	0	1.671e-05	2.09535	3	1576.78	0.0949823	18.6155	1
	High	ALPEGAQQGR	1	3	2	A0A3B5Z3G6;A0A3B6A0K5		0	0	0.0001102	1.94162	2	1026.53	-0.217234	13.7899	0
	High	TKDVTLSTAAQAAQK	1	3	2	A0A3B5Z3G6;A0A3B6A0K5		0	0	0.0003407	1.78344	3	1532.83	1.08439	22.381	1
	High	GKDVTVSTGGTAAEYAK	1	3	2	A0A3B5Z3G6;A0A3B6A0K5		0	0	0.0009228	1.67111	3	1654.83	-0.472858	20.9688	1
	High	TTADYTQQAAVK	1	2	1	A0A3B5Z3G6		0	0.001	0.002488	1.49213	2	1296.64	-0.0534961	18.0679	0
	High	YNQNLQHGAGGGAR	1	1	1	A0A3B5Z3G6		0	0.004	0.02778	1.41537	3	1442.69	0.0123811	10.6476	0
	High	GSAAVTHATEDR	1	3	2	A0A3B5Z3G6;A0A3B6A0K5		0	0.004	0.03138	1.25262	2	1214.58	0.331238	9.08012	0
	High	AEAQQNSADAIR	1	3	2	A0A3B5Z3G6;A0A3B6A0K5		0	0.009	0.07563	0.929106	2	1273.61	1.36184	13.5098	0
A0A341RNA0	14_3_3 domain-containing protein OS=Triticum aestivum OX=4565 PE=3 SV=1 - [A0A341RNA0_WHEAT]	6.1242	17.01	9	2	3	4	194	21.927	4.80518
	A2	Sequence	# PSMs	# Proteins	# Protein Groups	Protein Group Accessions	Modifications	ΔCn	q-Value	PEP	XCorr	Charge	MH+ [Da]	ΔM [ppm]	RT [min]	# Missed Cleavages
	High	IISSIEQKEESR	2	12	2	A0A341RNA0;A0A1D5XVH4		0	0	1.627e-07	2.16321	2	1418.75	-0.450324	19.0542	1
	High	GKIEVELTK	1	5	1	A0A341RNA0		0	0	0.0003605	2.0948	2	1016.6	-0.010711	25.9396	1
	High	TVDSEELTVEER	1	9	1	A0A341RNA0		0	0	7.014e-07	1.86619	2	1406.66	-1.39767	29.8608	0
A0A3B6GVN5	Trehalose-phosphatase OS=Triticum aestivum OX=4565 PE=3 SV=1 - [A0A3B6GVN5_WHEAT]	6.12089	6.59	6	4	5	5	698	78.7546	6.94678
	A2	Sequence	# PSMs	# Proteins	# Protein Groups	Protein Group Accessions	Modifications	ΔCn	q-Value	PEP	XCorr	Charge	MH+ [Da]	ΔM [ppm]	RT [min]	# Missed Cleavages
	High	NIVFIVSGR	1	6	1	A0A3B6GVN5		0	0	0.000465	2.27532	2	1004.59	0.122922	58.2289	0
	High	TPSAEVLR	1	4	1	A0A3B6GVN5		0	0.001	0.004448	1.88955	2	872.485	1.37371	22.4872	0
	High	VSELQQQFEGK	1	6	1	A0A3B6GVN5		0	0.001	0.003188	1.24184	2	1292.65	1.57257	31.7711	0
	High	HFLSccSR	1	15	5	A0A3B6KIB1;A0A3B6KF30;A0A3B5Y4R1;A0A3B6GVN5;A0A3B6LM04	C5(Carbamidomethyl); C6(Carbamidomethyl)	0	0.002	0.006337	1.95602	2	1066.46	-0.565965	15.7004	0
	High	GYIGLEYFGR	1	6	1	A0A3B6GVN5		0	0.003	0.0233	1.3348	2	1174.59	-0.218386	66.1231	0
A0A3B6NJT9	Luminal-binding protein 5 OS=Triticum aestivum OX=4565 PE=3 SV=1 - [A0A3B6NJT9_WHEAT]	6.01324	12.18	8	7	7	7	665	73.1548	5.21143
	A2	Sequence	# PSMs	# Proteins	# Protein Groups	Protein Group Accessions	Modifications	ΔCn	q-Value	PEP	XCorr	Charge	MH+ [Da]	ΔM [ppm]	RT [min]	# Missed Cleavages
	High	NQAAVNPER	1	2	1	A0A3B6NJT9		0	0	6.575e-05	2.59146	2	998.502	0.998165	10.756	0
	High	TQIHEIVLVGGSTR	1	2	1	A0A3B6NJT9		0	0	0.001836	1.78447	3	1509.84	-0.193994	41.8074	0
	High	LSQEEIDR	1	2	1	A0A3B6NJT9		0	0	0.0004368	1.74691	2	989.489	-0.623477	16.8139	0
	High	ITPSWVGFTDGER	1	2	1	A0A3B6NJT9		0	0	0.0007152	1.22379	2	1464.71	-1.00126	61.5965	0
	High	EAEEFAEEDKKVK	1	2	1	A0A3B6NJT9		0	0.002	0.008213	1.75527	3	1551.75	0.259863	15.7323	2
	High	DAGVIAGLNVAR	1	2	1	A0A3B6NJT9		0	0.002	0.008394	1.67487	2	1155.65	0.526059	51.5508	0
	High	ARFEELNNDLFR	1	8	1	A0A3B6NJT9		0	0.005	0.03517	1.48409	3	1523.76	0.0634999	53.8177	1
A0A3B6H0Z1	Methanethiol oxidase OS=Triticum aestivum OX=4565 PE=3 SV=1 - [A0A3B6H0Z1_WHEAT]	5.98671	10.12	5	4	4	4	494	53.9946	5.65576
	A2	Sequence	# PSMs	# Proteins	# Protein Groups	Protein Group Accessions	Modifications	ΔCn	q-Value	PEP	XCorr	Charge	MH+ [Da]	ΔM [ppm]	RT [min]	# Missed Cleavages
	High	APALHTVVQAEDIAEK	1	1	1	A0A3B6H0Z1		0	0	3.025e-05	2.06085	3	1691.9	0.634054	41.902	0
	High	QTLDLGSTGLLPLEVR	1	5	1	A0A3B6H0Z1		0	0	2.746e-05	2.00457	2	1711.96	-0.31524	81.4659	0
	High	VYVTNSLFSR	1	5	1	A0A3B6H0Z1		0	0	3.216e-05	1.54917	2	1185.63	0.0919954	52.0377	0
	High	GPGYATPR	1	3	1	A0A3B6H0Z1		0	0.001	0.0023	1.92129	2	818.416	0.762441	14.0453	0
Q0Q5D4	Globulin 1 OS=Triticum aestivum OX=4565 PE=4 SV=1 - [Q0Q5D4_WHEAT]	5.90848	23.89	1	1	4	5	226	24.542	7.82568
	A2	Sequence	# PSMs	# Proteins	# Protein Groups	Protein Group Accessions	Modifications	ΔCn	q-Value	PEP	XCorr	Charge	MH+ [Da]	ΔM [ppm]	RT [min]	# Missed Cleavages
	High	QQGEGFSGEGAQQKPQAGR	1	2	2	Q0Q5D9;Q0Q5D4		0	0	2.915e-07	2.14348	3	1959.93	0.00596961	14.7	1
	High	QILEQQLTGR	1	2	2	Q0Q5D9;Q0Q5D4		0	0	2.628e-05	1.96663	2	1185.66	2.43351	35.5776	0
	High	GEVQEKPLLAcR	1	1	1	Q0Q5D4	C11(Carbamidomethyl)	0	0	0.000113	1.79837	2	1399.74	-0.0226089	24.6478	1
	High	DYEQSMPPLGEGR	1	2	2	Q0Q5D9;Q0Q5D4		0	0.008	0.04499	0.97046	2	1478.66	-0.387512	41.0006	0
	High	DYEQSmPPLGEGR	1	2	2	Q0Q5D9;Q0Q5D4	M6(Oxidation)	0	0.009	0.07273	0.854814	2	1494.65	-0.16642	26.6944	0
A0A3B6GJX5	Eukaryotic translation initiation factor 3 subunit A OS=Triticum aestivum OX=4565 PE=3 SV=1 - [A0A3B6GJX5_WHEAT]	5.88876	3.5	6	4	4	4	999	115.235	9.34912
	A2	Sequence	# PSMs	# Proteins	# Protein Groups	Protein Group Accessions	Modifications	ΔCn	q-Value	PEP	XCorr	Charge	MH+ [Da]	ΔM [ppm]	RT [min]	# Missed Cleavages
	High	ATLLSELAAK	1	4	1	A0A3B6GJX5		0	0	4.477e-05	1.97421	2	1016.6	0.649713	59.7168	0
	High	LSQYQSALEK	1	5	1	A0A3B6GJX5		0	0	0.0002774	1.89954	2	1166.6	-2.66836	24.785	0
	High	LDAIAAK	1	5	1	A0A3B6GJX5		0	0.002	0.009993	2.01501	2	701.417	-2.90613	18.066	0
	High	INQLLSSR	1	6	1	A0A3B6GJX5		0	0.003	0.01483	1.3272	2	930.537	0.0531551	26.2776	0
A0A3B6KJI3	Eukaryotic translation initiation factor 3 subunit C OS=Triticum aestivum OX=4565 PE=3 SV=1 - [A0A3B6KJI3_WHEAT]	5.82775	6.03	6	5	5	6	928	104.823	5.68115
	A2	Sequence	# PSMs	# Proteins	# Protein Groups	Protein Group Accessions	Modifications	ΔCn	q-Value	PEP	XCorr	Charge	MH+ [Da]	ΔM [ppm]	RT [min]	# Missed Cleavages
	High	AFSVISSLDTWK	1	5	1	A0A3B6KJI3		0	0	0.0001219	1.83926	2	1353.7	-0.141676	77.6868	0
	High	LSVLVESNER	1	6	1	A0A3B6KJI3		0	0	0.001873	1.61541	2	1145.62	0.53728	36.1353	0
	High	GPPPFIVIPEVVPR	1	3	1	A0A3B6KJI3		0	0	0.001548	1.5577	2	1516.89	-0.39039	83.9029	0
	High	KPTFPESGR	2	3	1	A0A3B6KJI3		0	0.001	0.004881	2.37308	2	1018.53	2.50948	15.4556	1
	High	cIVFQNVDQTR	1	3	1	A0A3B6KJI3	C1(Carbamidomethyl)	0	0.004	0.02874	0.962056	2	1379.67	0.329472	40.7448	0
A0A3B6KK83	Heat shock protein 90 OS=Triticum aestivum OX=4565 PE=3 SV=1 - [A0A3B6KK83_WHEAT]	5.58317	9.25	10	1	5	5	638	73.1017	4.94482
	A2	Sequence	# PSMs	# Proteins	# Protein Groups	Protein Group Accessions	Modifications	ΔCn	q-Value	PEP	XCorr	Charge	MH+ [Da]	ΔM [ppm]	RT [min]	# Missed Cleavages
	High	ELISNSSDALDKIR	1	13	2	A0A3B6KK83;F4Y589		0	0	2.876e-06	2.14915	3	1560.82	0.46784	43.2763	1
	High	EVLGDKVEK	1	6	1	A0A3B6KK83		0.0054	0.001	0.003306	1.83226	2	1016.56	0.172408	15.3057	1
	High	SGDELTSLKDYVTR	1	14	2	A0A3B6KK83;F4Y589		0	0.002	0.00776	1.53707	3	1583.79	-1.82986	52.8524	1
	High	FESLTDK	1	16	2	A0A3B6KK83;F4Y589		0	0.008	0.05287	1.60176	2	839.415	0.189597	21.1961	0
	High	LDAQPELFIHIIPDK	1	10	1	A0A3B6KK83		0	0.008	0.0408	0.946635	3	1748.96	0.729296	78.2149	0
A0A1D5UZW7	Elongation factor 1-alpha OS=Triticum aestivum OX=4565 PE=3 SV=1 - [A0A1D5UZW7_WHEAT]	5.58101	13.87	4	1	6	6	447	49.0967	9.12939
	A2	Sequence	# PSMs	# Proteins	# Protein Groups	Protein Group Accessions	Modifications	ΔCn	q-Value	PEP	XCorr	Charge	MH+ [Da]	ΔM [ppm]	RT [min]	# Missed Cleavages
	High	IGGIGTVPVGR	1	9	2	A0A3B6MYP4;A0A1D5UZW7		0	0	0.0004751	2.13538	2	1025.61	-0.232398	40.2934	0
	High	YScTVIDAPGHR	1	2	1	A0A1D5UZW7	C3(Carbamidomethyl)	0	0	0.001008	1.6706	2	1375.64	-2.3768	23.5727	0
	High	LPLQDVYK	1	9	2	A0A3B6MYP4;A0A1D5UZW7		0	0.001	0.002755	1.77503	2	975.554	3.46222	42.3066	0
	High	STTTGHLIYK	1	7	2	A0A3B6MYP4;A0A1D5UZW7		0	0.002	0.005566	1.5282	2	1120.6	-1.0378	18.6961	0
	High	EHALLAFTLGVK	1	10	2	A0A3B6MYP4;A0A1D5UZW7		0	0.003	0.02627	1.41999	3	1298.75	0.0527483	68.297	0
	High	QTVAVGVIK	1	9	2	A0A3B6MYP4;A0A1D5UZW7		0	0.008	0.04868	1.34522	2	914.567	0.27992	32.3171	0
A0A3B5ZQY3	Heat shock 70 kDa protein 14 OS=Triticum aestivum OX=4565 PE=4 SV=1 - [A0A3B5ZQY3_WHEAT]	5.46414	13.6	9	2	10	12	809	89.667	5.21143
	A2	Sequence	# PSMs	# Proteins	# Protein Groups	Protein Group Accessions	Modifications	ΔCn	q-Value	PEP	XCorr	Charge	MH+ [Da]	ΔM [ppm]	RT [min]	# Missed Cleavages
	High	GIDVVLNEESKR	2	16	2	A0A3B5XWY7;A0A3B5ZQY3		0	0	0.001069	2.00111	2	1358.73	0.878758	35.9681	1
	High	IDVYQNAR	1	16	2	A0A3B5XWY7;A0A3B5ZQY3		0	0	0.001928	1.7816	2	978.5	-0.247998	20.6638	0
	High	TMNASEcVAR	1	16	2	A0A3B5XWY7;A0A3B5ZQY3	C7(Carbamidomethyl)	0	0	0.001144	1.42112	2	1138.5	-0.144899	15.7534	0
	High	AVEKEYEMALQDR	1	13	2	A0A3B5XWY7;A0A3B5ZQY3		0	0.001	0.003448	1.37106	3	1581.76	1.17996	33.2197	1
	High	MLSHAYDR	1	16	2	A0A3B5XWY7;A0A3B5ZQY3		0	0.002	0.008829	1.68143	2	992.462	0.101124	13.4696	0
	High	LFHETTATALAYGIYK	1	16	2	A0A3B5XWY7;A0A3B5ZQY3		0	0.002	0.01125	1.56221	3	1798.94	0.583352	59.2709	0
	High	VSEGPDGFPLVHVR	1	5	1	A0A3B5ZQY3		0	0.002	0.008449	1.53049	3	1508.79	0.038719	53.6309	0
	High	RDEFEQISAPVLER	1	16	2	A0A3B5XWY7;A0A3B5ZQY3		0	0.003	0.01706	1.57369	3	1688.86	0.40546	54.3164	1
	High	DEFEQISAPVLER	1	16	2	A0A3B5XWY7;A0A3B5ZQY3		0	0.003	0.02672	1.37795	2	1532.76	-0.231373	63.3786	0
	High	mLSHAYDR	1	16	2	A0A3B5XWY7;A0A3B5ZQY3	M1(Oxidation)	0	0.008	0.05844	1.43314	2	1008.46	0.784198	10.0701	0
	High	AVIDAATIAGLRPLR	1	9	1	A0A3B5ZQY3		0	0.008	0.06111	1.09846	3	1536.92	0.808561	66.9424	1
A0A3B6RLI7	Phosphoenolpyruvate carboxylase OS=Triticum aestivum OX=4565 PE=3 SV=1 - [A0A3B6RLI7_WHEAT]	5.40469	9.37	3	1	9	10	918	104.476	6.29053
	A2	Sequence	# PSMs	# Proteins	# Protein Groups	Protein Group Accessions	Modifications	ΔCn	q-Value	PEP	XCorr	Charge	MH+ [Da]	ΔM [ppm]	RT [min]	# Missed Cleavages
	High	TQPTPQDEMR	1	6	2	A0A3B6KHJ0;A0A3B6RLI7		0	0	0.0007539	1.8503	2	1202.55	-0.0221454	16.8686	0
	High	QEVmIGYSDSGKDAGR	1	14	4	A0A3B6KHJ0;A0A3B6GWF1;A0A3B6RLI7;A0A3B6QH28	M4(Oxidation)	0	0	0.0002198	1.72443	3	1728.79	0.338275	22.2794	1
	High	QELDEALQR	1	17	4	A0A3B6KHJ0;A0A3B6GWF1;A0A3B6RLI7;A0A3B6QH28		0	0	0.001708	1.67978	2	1101.55	-0.126162	27.4929	0
	High	QEVmIGYSDSGK	1	14	4	A0A3B6KHJ0;A0A3B6GWF1;A0A3B6RLI7;A0A3B6QH28	M4(Oxidation)	0	0.001	0.003271	1.32474	2	1329.6	0.552658	25.4487	0
	High	FLDILQDLHGPHLR	1	7	2	A0A3B6RLI7;A0A3B6QH28		0	0.002	0.006958	1.49428	4	1673.91	-1.25117	75.6323	0
	High	LLVQVAGHR	1	3	1	A0A3B6RLI7		0	0.002	0.009198	1.45231	2	992.599	-0.551513	26.8966	0
	High	SATPETEYGR	1	10	2	A0A3B6QH28;A0A3B6RLI7		0	0.002	0.005691	1.28143	2	1110.51	-0.292053	15.1808	0
	High	MNIGSRPSK	1	17	4	A0A3B6KHJ0;A0A3B6QH28;A0A3B6GWF1;A0A3B6RLI7		0	0.003	0.01866	1.8746	2	989.52	0.524431	12.6062	1
	High	QEWLLSELR	1	7	2	A0A3B6RLI7;A0A3B6QH28		0	0.004	0.03366	1.21802	2	1173.63	0.907984	72.0137	0
	High	TQPTPQDEmR	1	6	2	A0A3B6KHJ0;A0A3B6RLI7	M9(Oxidation)	0	0.008	0.04166	0.969797	2	1218.54	-0.156461	10.0578	0
A0A3B6T7X8	Farinin protein OS=Triticum aestivum OX=4565 PE=4 SV=1 - [A0A3B6T7X8_WHEAT]	5.07508	13.93	2	3	3	5	280	31.8895	7.91357
	A2	Sequence	# PSMs	# Proteins	# Protein Groups	Protein Group Accessions	Modifications	ΔCn	q-Value	PEP	XCorr	Charge	MH+ [Da]	ΔM [ppm]	RT [min]	# Missed Cleavages
	High	cQAIHNVVESIR	2	1	1	A0A3B6T7X8	C1(Carbamidomethyl)	0	0	3.978e-09	2.58068	2	1425.73	1.94601	35.3751	0
	High	QQQHHQPQQEVQLEGLR	2	2	1	A0A3B6T7X8		0	0	1.842e-08	2.4944	4	2083.04	0.24693	26.7623	0
	High	QLVQIPEQAR	1	2	1	A0A3B6T7X8		0	0.002	0.006804	1.34997	2	1181.66	-0.316184	40.0128	0
A0A3B6NQQ5	Glyceraldehyde-3-phosphate dehydrogenase OS=Triticum aestivum OX=4565 PE=3 SV=1 - [A0A3B6NQQ5_WHEAT]	5.06948	12.76	6	5	5	5	337	36.5707	7.48877
	A2	Sequence	# PSMs	# Proteins	# Protein Groups	Protein Group Accessions	Modifications	ΔCn	q-Value	PEP	XCorr	Charge	MH+ [Da]	ΔM [ppm]	RT [min]	# Missed Cleavages
	High	AAIKEESEGNLK	1	6	1	A0A3B6NQQ5		0	0.001	0.00364	1.2365	2	1288.67	-0.210632	14.6333	1
	High	KVIISAPSK	1	6	1	A0A3B6NQQ5		0	0.002	0.004997	1.69671	2	942.598	-0.687978	18.776	1
	High	VIISAPSK	1	6	1	A0A3B6NQQ5		0	0.007	0.0404	1.64421	2	814.503	-0.272489	24.1587	0
	High	EVAVFGcR	1	6	1	A0A3B6NQQ5	C7(Carbamidomethyl)	0	0.008	0.06145	1.72857	2	937.455	-1.06737	32.6959	0
	High	LVSWYDNEWGYSTR	1	3	1	A0A3B6NQQ5		0	0.009	0.06667	0.854263	2	1775.8	1.09674	66.2419	0
A0A3B6TSN8	Aamy domain-containing protein OS=Triticum aestivum OX=4565 PE=4 SV=1 - [A0A3B6TSN8_WHEAT]	4.55427	3.73	6	1	2	2	644	72.9075	7.31299
	A2	Sequence	# PSMs	# Proteins	# Protein Groups	Protein Group Accessions	Modifications	ΔCn	q-Value	PEP	XCorr	Charge	MH+ [Da]	ΔM [ppm]	RT [min]	# Missed Cleavages
	High	ISHVDGKPAIPHNSK	1	2	1	A0A3B6TSN8		0	0	3.339e-08	2.70666	3	1599.86	0.668772	13.9082	1
	High	EFADNVLPR	1	18	3	A0A3B6TMZ7;A0A3B6RST4;A0A3B6TSN8		0	0	0.001208	1.84761	2	1060.54	1.65162	44.1613	0
A0A3B6PJF5	Sucrose-phosphate synthase OS=Triticum aestivum OX=4565 PE=3 SV=1 - [A0A3B6PJF5_WHEAT]	4.41504	4.67	17	5	5	5	963	108.152	7.44482
	A2	Sequence	# PSMs	# Proteins	# Protein Groups	Protein Group Accessions	Modifications	ΔCn	q-Value	PEP	XCorr	Charge	MH+ [Da]	ΔM [ppm]	RT [min]	# Missed Cleavages
	High	SPAVGSEEER	1	5	1	A0A3B6PJF5		0	0	0.0006688	2.52391	2	1060.49	3.49742	11.2554	0
	High	HSEVPDIYR	1	3	1	A0A3B6PJF5		0	0	0.0005211	1.89113	2	1115.55	0.100401	27.2701	0
	High	LSVTPIHASR	1	5	1	A0A3B6PJF5		0	0	2.767e-05	1.68726	3	1080.62	-0.451221	25.3139	0
	High	WATSVVER	1	5	1	A0A3B6PJF5		0	0.001	0.003814	1.58585	2	947.495	0.132143	29.4336	0
	High	GENMELGR	1	17	1	A0A3B6PJF5		0	0.001	0.003343	1.51815	2	905.417	2.15393	18.5526	0
A0A1D5XVH4	14-3-3 protein OS=Triticum aestivum OX=4565 PE=3 SV=1 - [A0A1D5XVH4_WHEAT]	4.38609	18.18	3	2	3	4	220	24.6923	4.83057
	A2	Sequence	# PSMs	# Proteins	# Protein Groups	Protein Group Accessions	Modifications	ΔCn	q-Value	PEP	XCorr	Charge	MH+ [Da]	ΔM [ppm]	RT [min]	# Missed Cleavages
	High	LLDSHLVPSATAAESK	1	3	1	A0A1D5XVH4		0	0	5.955e-06	2.22288	3	1638.87	0.62325	41.6032	0
	High	IISSIEQKEESR	2	12	2	A0A341RNA0;A0A1D5XVH4		0	0	1.627e-07	2.16321	2	1418.75	-0.450324	19.0542	1
	High	TADVGELTVEER	1	3	1	A0A1D5XVH4		0	0.008	0.05433	1.09416	2	1318.64	-2.84255	34.9082	0
A0A1D5VE13	Fructose-bisphosphate aldolase OS=Triticum aestivum OX=4565 GN=FBA10 PE=3 SV=1 - [A0A1D5VE13_WHEAT]	4.28919	10.06	11	4	4	4	358	38.786	7.21045
	A2	Sequence	# PSMs	# Proteins	# Protein Groups	Protein Group Accessions	Modifications	ΔCn	q-Value	PEP	XCorr	Charge	MH+ [Da]	ΔM [ppm]	RT [min]	# Missed Cleavages
	High	FASINVENVEDNRR	1	8	1	A0A1D5VE13		0	0	6.951e-05	2.15728	3	1662.82	-0.299143	38.5586	1
	High	AGNVLPGIK	1	6	1	A0A1D5VE13		0	0	0.001993	2.13191	2	868.525	0.212836	36.3277	0
	High	KVAPEVIAEYTVR	1	8	1	A0A1D5VE13		0	0	0.0001476	1.97164	3	1474.83	2.65497	45.8643	1
	High	VAPEVIAEYTVR	1	8	1	A0A1D5VE13		0	0.001	0.002255	1.14107	2	1346.73	-0.187513	55.0669	0
A0A3B6MME4	Actin OS=Triticum aestivum OX=4565 PE=3 SV=1 - [A0A3B6MME4_WHEAT]	4.2539	12.67	26	4	4	4	371	40.8486	5.46533
	A2	Sequence	# PSMs	# Proteins	# Protein Groups	Protein Group Accessions	Modifications	ΔCn	q-Value	PEP	XCorr	Charge	MH+ [Da]	ΔM [ppm]	RT [min]	# Missed Cleavages
	High	AGFAGDDAPR	1	23	1	A0A3B6MME4		0	0	0.0003289	2.24887	2	976.444	-4.93859	18.2157	0
	High	GYSFTTTAER	1	23	1	A0A3B6MME4		0	0	8.653e-05	2.00502	2	1132.53	0.487511	28.4282	0
	High	AVFPSIVGR	1	25	1	A0A3B6MME4		0	0.003	0.01863	1.42169	2	945.552	-0.191491	54.4015	0
	High	VAPEEHPVLLTEAPLNPK	1	18	1	A0A3B6MME4		0	0.008	0.06129	0.916641	3	1954.07	2.08556	55.0446	0
A1YE31	Ribosomal protein L3-A3 OS=Triticum aestivum OX=4565 GN=RPL3-A3 PE=2 SV=1 - [A1YE31_WHEAT]	4.22154	6.17	5	3	3	3	389	44.5546	9.94971
	A2	Sequence	# PSMs	# Proteins	# Protein Groups	Protein Group Accessions	Modifications	ΔCn	q-Value	PEP	XCorr	Charge	MH+ [Da]	ΔM [ppm]	RT [min]	# Missed Cleavages
	High	HGSLGFLPR	1	5	1	A1YE31		0	0	7.859e-05	2.4067	2	983.543	0.362737	39.6862	0
	High	VIAHTQIR	1	5	1	A1YE31		0	0.003	0.02638	1.26904	2	937.557	-0.351572	13.6283	0
	High	VSYTVAR	1	5	1	A1YE31		0	0.006	0.03884	1.81485	2	795.436	-0.218397	18.077	0
X2KYP9	Monomeric alpha-amylase inhibitor OS=Triticum aestivum OX=4565 GN=MAI PE=3 SV=1 - [X2KYP9_WHEAT]	4.16251	19.87	2	3	3	3	151	16.617	7.45947
	A2	Sequence	# PSMs	# Proteins	# Protein Groups	Protein Group Accessions	Modifications	ΔCn	q-Value	PEP	XCorr	Charge	MH+ [Da]	ΔM [ppm]	RT [min]	# Missed Cleavages
	High	VPIPNPSGDR	1	2	1	X2KYP9		0	0	0.0002787	2.13205	2	1051.55	0.703061	28.3917	0
	High	SVYQELGVR	1	2	1	X2KYP9		0	0.001	0.003114	2.03046	2	1050.56	2.35972	38.7526	0
	High	LTAASVPEVcKVPIPNPSGDR	1	2	1	X2KYP9	C10(Carbamidomethyl)	0	0.003	0.01669	1.0265	3	2207.15	-0.95624	56.9698	1
H9AXB3	Serpin-N3.2 OS=Triticum aestivum OX=4565 PE=2 SV=1 - [H9AXB3_WHEAT]	4.11825	12.31	2	1	4	6	398	42.9694	5.32568
	A2	Sequence	# PSMs	# Proteins	# Protein Groups	Protein Group Accessions	Modifications	ΔCn	q-Value	PEP	XCorr	Charge	MH+ [Da]	ΔM [ppm]	RT [min]	# Missed Cleavages
	High	LSIAHQTR	2	8	6	Q41593;A0A3B6MWJ8;Q9ST58;Q9ST57;H9AXB3;A0A3B6KQL2		0	0	0.0009934	2.06809	2	925.521	-0.0782605	13.6523	0
	High	LSAEPEFLEQHIPR	2	3	2	H9AXB3;A0A3B6KQL2		0	0	0.0009782	1.27772	2	1665.86	0.71679	58.894	0
	High	AAEVTAQVNSWVEK	1	4	3	Q9ST57;H9AXB3;A0A3B6KQL2		0	0.002	0.008301	1.25534	2	1531.77	-0.782047	47.1421	0
	High	DILPAGSIDNTTR	1	2	1	H9AXB3		0	0.003	0.01763	1.11044	2	1372.7	-1.45099	44.529	0
A0A3B6KQL2	SERPIN domain-containing protein OS=Triticum aestivum OX=4565 PE=3 SV=1 - [A0A3B6KQL2_WHEAT]	4.11825	14.57	1	2	5	7	398	43.1255	5.87158
	A2	Sequence	# PSMs	# Proteins	# Protein Groups	Protein Group Accessions	Modifications	ΔCn	q-Value	PEP	XCorr	Charge	MH+ [Da]	ΔM [ppm]	RT [min]	# Missed Cleavages
	High	LSIAHQTR	2	8	6	Q41593;A0A3B6MWJ8;Q9ST58;Q9ST57;H9AXB3;A0A3B6KQL2		0	0	0.0009934	2.06809	2	925.521	-0.0782605	13.6523	0
	High	LSAEPEFLEQHIPR	2	3	2	H9AXB3;A0A3B6KQL2		0	0	0.0009782	1.27772	2	1665.86	0.71679	58.894	0
	High	DILPAGSIDNNTR	1	1	1	A0A3B6KQL2		0	0.001	0.003127	1.41348	2	1385.7	0.0524398	42.2402	0
	High	SGIWSLAEK	1	1	1	A0A3B6KQL2		0	0.002	0.007085	1.45103	2	990.526	0.347462	53.072	0
	High	AAEVTAQVNSWVEK	1	4	3	Q9ST57;H9AXB3;A0A3B6KQL2		0	0.002	0.008301	1.25534	2	1531.77	-0.782047	47.1421	0
Q0Q5D9	Globulin 1 OS=Triticum aestivum OX=4565 PE=4 SV=1 - [Q0Q5D9_WHEAT]	4.11011	23.11	1	1	4	5	225	24.535	8.19189
	A2	Sequence	# PSMs	# Proteins	# Protein Groups	Protein Group Accessions	Modifications	ΔCn	q-Value	PEP	XCorr	Charge	MH+ [Da]	ΔM [ppm]	RT [min]	# Missed Cleavages
	High	QQGEGFSGEGAQQKPQAGR	1	2	2	Q0Q5D9;Q0Q5D4		0	0	2.915e-07	2.14348	3	1959.93	0.00596961	14.7	1
	High	QILEQQLTGR	1	2	2	Q0Q5D9;Q0Q5D4		0	0	2.628e-05	1.96663	2	1185.66	2.43351	35.5776	0
	High	ccQQLESVSR	1	1	1	Q0Q5D9	C1(Carbamidomethyl); C2(Carbamidomethyl)	0	0.001	0.003559	1.20099	2	1266.56	-0.299519	18.0374	0
	High	DYEQSMPPLGEGR	1	2	2	Q0Q5D9;Q0Q5D4		0	0.008	0.04499	0.97046	2	1478.66	-0.387512	41.0006	0
	High	DYEQSmPPLGEGR	1	2	2	Q0Q5D9;Q0Q5D4	M6(Oxidation)	0	0.009	0.07273	0.854814	2	1494.65	-0.16642	26.6944	0
A0A3B6DAC4	Importin N-terminal domain-containing protein OS=Triticum aestivum OX=4565 PE=4 SV=1 - [A0A3B6DAC4_WHEAT]	4.03891	3.52	7	3	3	3	995	108.9	4.91943
	A2	Sequence	# PSMs	# Proteins	# Protein Groups	Protein Group Accessions	Modifications	ΔCn	q-Value	PEP	XCorr	Charge	MH+ [Da]	ΔM [ppm]	RT [min]	# Missed Cleavages
	High	AAAEAAFHR	1	5	1	A0A3B6DAC4		0	0	0.0001317	2.32201	2	943.475	0.1756	14.2889	0
	High	AHLLAALQSDPPKPIAK	1	6	1	A0A3B6DAC4		0	0	0.001708	1.56906	3	1770.03	0.169909	43.5435	1
	High	NVIIASATR	1	7	1	A0A3B6DAC4		0	0.008	0.04191	1.7169	2	944.55	-2.95713	26.832	0
A0A3B6A0K5	Seed biotin-containing protein SBP65-like OS=Triticum aestivum OX=4565 PE=4 SV=1 - [A0A3B6A0K5_WHEAT]	4.03697	14.84	1	3	9	9	728	73.0772	8.41162
	A2	Sequence	# PSMs	# Proteins	# Protein Groups	Protein Group Accessions	Modifications	ΔCn	q-Value	PEP	XCorr	Charge	MH+ [Da]	ΔM [ppm]	RT [min]	# Missed Cleavages
	High	FRAEAQQNSADAIR	1	3	2	A0A3B5Z3G6;A0A3B6A0K5		0	0	1.671e-05	2.09535	3	1576.78	0.0949823	18.6155	1
	High	ALPEGAQQGR	1	3	2	A0A3B5Z3G6;A0A3B6A0K5		0	0	0.0001102	1.94162	2	1026.53	-0.217234	13.7899	0
	High	TKDVTLSTAAQAAQK	1	3	2	A0A3B5Z3G6;A0A3B6A0K5		0	0	0.0003407	1.78344	3	1532.83	1.08439	22.381	1
	High	GKDVTVSTGGTAAEYAK	1	3	2	A0A3B5Z3G6;A0A3B6A0K5		0	0	0.0009228	1.67111	3	1654.83	-0.472858	20.9688	1
	High	YNQNLQHGGGAR	1	1	1	A0A3B6A0K5		0	0	0.001503	1.41237	2	1314.63	1.48343	9.3829	0
	High	EATATAAEYAK	1	1	1	A0A3B6A0K5		0	0.001	0.00263	1.20769	2	1125.54	1.72872	16.6151	0
	High	AKDVTVSTGGTAAEYAK	1	2	1	A0A3B6A0K5		0	0.003	0.02475	1.0213	3	1668.85	0.613332	21.1768	1
	High	GSAAVTHATEDR	1	3	2	A0A3B5Z3G6;A0A3B6A0K5		0	0.004	0.03138	1.25262	2	1214.58	0.331238	9.08012	0
	High	AEAQQNSADAIR	1	3	2	A0A3B5Z3G6;A0A3B6A0K5		0	0.009	0.07563	0.929106	2	1273.61	1.36184	13.5098	0
A0A3B6N3B9	Importin N-terminal domain-containing protein OS=Triticum aestivum OX=4565 PE=3 SV=1 - [A0A3B6N3B9_WHEAT]	3.96838	4.96	10	4	4	4	988	113.354	6.12549
	A2	Sequence	# PSMs	# Proteins	# Protein Groups	Protein Group Accessions	Modifications	ΔCn	q-Value	PEP	XCorr	Charge	MH+ [Da]	ΔM [ppm]	RT [min]	# Missed Cleavages
	High	EFSAQDNKDLYAEEAAVQR	1	10	1	A0A3B6N3B9		0	0	5.283e-05	2.08734	3	2184.02	-1.91931	40.6762	1
	High	FFALQVLESVIK	1	10	1	A0A3B6N3B9		0	0	1.026e-06	1.88104	2	1393.81	-0.0170327	90.6981	0
	High	WNALPVEQR	1	10	1	A0A3B6N3B9		0	0.002	0.01135	1.57533	2	1112.58	0.103512	42.1605	0
	High	QLYASPLSK	1	10	1	A0A3B6N3B9		0	0.005	0.03631	1.13976	2	1006.56	-0.35489	34.0572	0
A0A1D6S518	UTP--glucose-1-phosphate uridylyltransferase OS=Triticum aestivum OX=4565 PE=3 SV=1 - [A0A1D6S518_WHEAT]	3.9651	8.46	5	4	4	4	473	51.6322	5.33838
	A2	Sequence	# PSMs	# Proteins	# Protein Groups	Protein Group Accessions	Modifications	ΔCn	q-Value	PEP	XCorr	Charge	MH+ [Da]	ΔM [ppm]	RT [min]	# Missed Cleavages
	High	LDTLLSQGK	1	3	1	A0A1D6S518		0	0	0.0001076	2.06645	2	974.553	1.39125	33.017	0
	High	LGEISENEK	1	2	1	A0A1D6S518		0	0	0.001818	1.89865	2	1018.51	-0.126478	17.2475	0
	High	GGTLISYEGR	1	5	1	A0A1D6S518		0	0.003	0.01925	1.41891	2	1052.54	0.826731	32.0929	0
	High	IVTEDFLPLPSK	1	3	1	A0A1D6S518		0	0.003	0.01723	1.39029	2	1358.76	-0.105961	72.6808	0
A0A3B6J086	Alanine--tRNA ligase OS=Triticum aestivum OX=4565 PE=3 SV=1 - [A0A3B6J086_WHEAT]	3.93012	4.23	16	4	4	4	921	100.781	5.79541
	A2	Sequence	# PSMs	# Proteins	# Protein Groups	Protein Group Accessions	Modifications	ΔCn	q-Value	PEP	XCorr	Charge	MH+ [Da]	ΔM [ppm]	RT [min]	# Missed Cleavages
	High	NTLDAAAIPAAR	1	12	1	A0A3B6J086		0	0	0.0002293	2.06232	2	1183.64	0.79179	37.5322	0
	High	AGLAPDTESK	1	10	1	A0A3B6J086		0	0.001	0.00215	1.8678	2	988.494	-0.25288	15.6966	0
	High	HNDLDDVGK	1	14	1	A0A3B6J086		0	0.005	0.03808	1.49712	2	1012.47	1.39411	14.2384	0
	High	GSIVLPEK	1	13	1	A0A3B6J086		0	0.008	0.05624	1.50212	2	842.498	-0.101829	31.0646	0
A0A3B6FGM9	Triosephosphate isomerase, cytosolic OS=Triticum aestivum OX=4565 PE=3 SV=1 - [A0A3B6FGM9_WHEAT]	3.92056	18.07	11	4	4	4	238	25.102	5.65576
	A2	Sequence	# PSMs	# Proteins	# Protein Groups	Protein Group Accessions	Modifications	ΔCn	q-Value	PEP	XCorr	Charge	MH+ [Da]	ΔM [ppm]	RT [min]	# Missed Cleavages
	High	VAYALAQGLK	1	6	1	A0A3B6FGM9		0	0	0.0006178	2.08852	2	1033.6	0.188027	42.4039	0
	High	TNVSPEVAASTR	1	2	1	A0A3B6FGM9		0	0	0.0001915	1.83204	2	1231.63	0.869157	21.0195	0
	High	FFVGGNWK	1	11	1	A0A3B6FGM9		0	0.008	0.05617	1.24568	2	954.484	0.449329	52.9445	0
	High	SLmGESSEFVGEK	1	4	1	A0A3B6FGM9	M3(Oxidation)	0	0.008	0.05054	0.914993	2	1415.63	-0.814529	31.2872	0
P10387	Glutenin, high molecular weight subunit DY10 OS=Triticum aestivum OX=4565 GN=GLU-D1-2B PE=3 SV=1 - [GLT0_WHEAT]	3.89086	12.35	2	5	5	7	648	69.5868	7.76709
	A2	Sequence	# PSMs	# Proteins	# Protein Groups	Protein Group Accessions	Modifications	ΔCn	q-Value	PEP	XCorr	Charge	MH+ [Da]	ΔM [ppm]	RT [min]	# Missed Cleavages
	High	QVVDQQLAGR	2	2	1	P10387		0	0	9.87e-05	2.2303	2	1113.6	-0.24571	20.933	0
	High	QQPVQGQQPEQGQQPGQWQQGYYPTSPQQLGQGQQPR	1	1	1	P10387		0	0	4.146e-06	1.36036	4	4189.98	-0.203631	49.085	0
	High	LPWSTGLQmR	1	2	1	P10387	M9(Oxidation)	0	0.002	0.005039	1.34763	2	1204.61	-0.0505463	51.1492	0
	High	QYEQTVVPPK	1	2	1	P10387		0	0.003	0.02601	1.66057	2	1188.63	0.163997	23.4874	0
	High	LPWSTGLQMR	1	2	1	P10387		0	0.004	0.03462	1.35085	2	1188.62	0.0867685	60.7352	0
	High	AQQPATQLPTVcR	1	2	1	P10387	C12(Carbamidomethyl)	0	0.006	0.03895	1.19379	2	1469.75	-0.171562	32.8374	0
A0A3B6JHJ0	ATP synthase subunit alpha OS=Triticum aestivum OX=4565 PE=3 SV=1 - [A0A3B6JHJ0_WHEAT]	3.84919	9.82	33	5	5	5	509	55.4888	6.1001
	A2	Sequence	# PSMs	# Proteins	# Protein Groups	Protein Group Accessions	Modifications	ΔCn	q-Value	PEP	XCorr	Charge	MH+ [Da]	ΔM [ppm]	RT [min]	# Missed Cleavages
	High	AVDSLVPIGR	1	19	1	A0A3B6JHJ0		0	0	0.0009122	2.00459	2	1026.59	0.00446135	49.8252	0
	High	VVDALGVPIDGK	1	17	1	A0A3B6JHJ0		0	0	0.0009957	1.56612	2	1182.67	-0.242061	52.8792	0
	High	TGSIVDVPAGK	1	12	1	A0A3B6JHJ0		0	0.002	0.004995	1.84461	2	1043.57	-2.14729	30.7173	0
	High	QmSLLLR	1	24	1	A0A3B6JHJ0	M2(Oxidation)	0	0.003	0.01886	1.40095	2	876.496	-1.34287	35.8115	0
	High	VVSVGDGIAR	1	16	1	A0A3B6JHJ0		0	0.009	0.07267	1.54776	2	972.547	-0.420238	28.0927	0
A0A3B6NX30	Aspartic proteinase oryzasin-1 OS=Triticum aestivum OX=4565 PE=3 SV=1 - [A0A3B6NX30_WHEAT]	3.83186	6.32	2	1	3	3	506	54.7796	6.99072
	A2	Sequence	# PSMs	# Proteins	# Protein Groups	Protein Group Accessions	Modifications	ΔCn	q-Value	PEP	XCorr	Charge	MH+ [Da]	ΔM [ppm]	RT [min]	# Missed Cleavages
	High	GAESHVVALK	1	1	1	A0A3B6NX30		0	0	0.0003906	1.96594	2	1010.56	0.486685	18.0557	0
	High	NQDFIEATR	1	7	3	A0A3B6NX30;A0A3B6QNG6;A0A3B6EGL9		0	0	0.0002078	1.86592	2	1093.53	-0.261687	28.4554	0
	High	ILDLLLNEIDPTK	1	4	2	A0A3B6NX30;A0A3B6QNG6		0	0.003	0.02317	1.03055	2	1496.86	0.320835	83.9067	0
A5A4L4	Avenin-like b6 OS=Triticum aestivum OX=4565 PE=3 SV=1 - [AVLB6_WHEAT]	3.78427	6.69	11	2	2	3	284	32.3589	7.60596
	A2	Sequence	# PSMs	# Proteins	# Protein Groups	Protein Group Accessions	Modifications	ΔCn	q-Value	PEP	XCorr	Charge	MH+ [Da]	ΔM [ppm]	RT [min]	# Missed Cleavages
	High	cQAIHNVAEAIR	1	11	1	A5A4L4	C1(Carbamidomethyl)	0	0	4.552e-05	1.91654	2	1381.7	-0.844526	29.9762	0
	High	MSLQALR	1	11	1	A5A4L4		0	0.002	0.01038	1.50253	2	818.455	0.196266	37.3678	0
	High	mSLQALR	1	11	1	A5A4L4	M1(Oxidation)	0	0.003	0.01328	1.86773	2	834.45	-0.51607	22.9173	0
A0A3B6ELG3	Aspartate aminotransferase OS=Triticum aestivum OX=4565 PE=3 SV=1 - [A0A3B6ELG3_WHEAT]	3.71408	13.44	4	5	5	6	387	42.6419	8.22119
	A2	Sequence	# PSMs	# Proteins	# Protein Groups	Protein Group Accessions	Modifications	ΔCn	q-Value	PEP	XCorr	Charge	MH+ [Da]	ΔM [ppm]	RT [min]	# Missed Cleavages
	High	VATVQcLSGTGSLR	1	4	1	A0A3B6ELG3	C6(Carbamidomethyl)	0	0	0.0009076	1.42219	2	1448.75	0.137992	38.0852	0
	High	VGGEFLAR	1	4	1	A0A3B6ELG3		0	0.002	0.009451	2.10246	2	848.462	-0.167824	31.314	0
	High	TEEGKPLVLNVVR	1	1	1	A0A3B6ELG3		0	0.002	0.01117	1.30407	3	1453.84	0.352831	45.157	1
	High	VNLGVGAYR	1	3	1	A0A3B6ELG3		0	0.005	0.03647	1.61162	2	948.526	-0.590359	34.9717	0
	High	NMGLYGER	1	4	1	A0A3B6ELG3		0	0.008	0.04248	1.22242	2	939.436	0.420725	25.4506	0
	High	NmGLYGER	1	4	1	A0A3B6ELG3	M2(Oxidation)	0	0.009	0.07276	1.42479	2	955.429	-0.907877	16.6957	0
A0A3B6EGL9	Aspartic proteinase oryzasin-1 OS=Triticum aestivum OX=4565 PE=3 SV=1 - [A0A3B6EGL9_WHEAT]	3.6819	5.68	4	2	3	3	493	53.0588	7.10791
	A2	Sequence	# PSMs	# Proteins	# Protein Groups	Protein Group Accessions	Modifications	ΔCn	q-Value	PEP	XCorr	Charge	MH+ [Da]	ΔM [ppm]	RT [min]	# Missed Cleavages
	High	NQDFIEATR	1	7	3	A0A3B6NX30;A0A3B6QNG6;A0A3B6EGL9		0	0	0.0002078	1.86592	2	1093.53	-0.261687	28.4554	0
	High	AVVSQYGQR	1	4	1	A0A3B6EGL9		0	0.002	0.006037	1.81598	2	1007.53	-0.119404	15.7061	0
	High	FDGIFGLGFK	1	1	1	A0A3B6EGL9		0	0.002	0.005111	1.22596	2	1100.58	0.768177	81.3011	0
A0A3B6LID9	Chaperone protein DnaK OS=Triticum aestivum OX=4565 PE=3 SV=1 - [A0A3B6LID9_WHEAT]	3.66652	4.34	8	2	2	2	507	53.9857	4.79248
	A2	Sequence	# PSMs	# Proteins	# Protein Groups	Protein Group Accessions	Modifications	ΔCn	q-Value	PEP	XCorr	Charge	MH+ [Da]	ΔM [ppm]	RT [min]	# Missed Cleavages
	High	IPAVQETVR	1	5	1	A0A3B6LID9		0	0	0.0003156	1.93286	2	1012.58	1.12407	27.7827	0
	High	QFAAEEISAQVLR	1	8	1	A0A3B6LID9		0	0	6.909e-05	1.73367	2	1461.77	0.257106	63.9353	0
A0A3B5Y4R1	Trehalose 6-phosphate phosphatase OS=Triticum aestivum OX=4565 PE=3 SV=1 - [A0A3B5Y4R1_WHEAT]	3.66461	10.86	3	8	9	10	902	101.115	5.60498
	A2	Sequence	# PSMs	# Proteins	# Protein Groups	Protein Group Accessions	Modifications	ΔCn	q-Value	PEP	XCorr	Charge	MH+ [Da]	ΔM [ppm]	RT [min]	# Missed Cleavages
	High	ETALVWHHR	2	3	1	A0A3B5Y4R1		0	0	7.762e-05	1.90397	3	1148.6	-0.433715	20.9207	0
	High	YVSTHDVAYWSR	1	3	1	A0A3B5Y4R1		0	0	0.00111	1.34454	3	1483.7	0.716196	36.1889	0
	High	LIVVANQLPVVAR	1	3	1	A0A3B5Y4R1		0	0	0.0005671	1.29069	2	1391.87	-1.16361	68.4119	0
	High	DADQGFASSQAK	1	3	1	A0A3B5Y4R1		0	0.001	0.003593	1.40881	2	1224.55	-0.448914	15.4716	0
	High	HFLSccSR	1	15	5	A0A3B6KIB1;A0A3B6KF30;A0A3B5Y4R1;A0A3B6GVN5;A0A3B6LM04	C5(Carbamidomethyl); C6(Carbamidomethyl)	0	0.002	0.006337	1.95602	2	1066.46	-0.565965	15.7004	0
	High	AVLVQIANPAR	1	3	1	A0A3B5Y4R1		0	0.002	0.006394	1.2242	2	1151.69	-0.387941	46.5233	0
	High	GYIGLDYYGR	1	3	1	A0A3B5Y4R1		0	0.003	0.01607	1.38265	2	1176.56	-3.64348	51.299	0
	High	TVLLGVDDTDIFK	1	2	1	A0A3B5Y4R1		0	0.003	0.02207	1.0997	2	1435.77	0.191379	77.5923	0
	High	SLPVREEILR	1	3	1	A0A3B5Y4R1		0	0.008	0.0469	1.43086	3	1211.71	0.0385647	39.3528	1
A0A3B6EGA3	N-alpha-acetyltransferase 16, NatA auxiliary subunit OS=Triticum aestivum OX=4565 PE=4 SV=1 - [A0A3B6EGA3_WHEAT]	3.64828	3.65	6	3	3	3	795	91.5704	6.99072
	A2	Sequence	# PSMs	# Proteins	# Protein Groups	Protein Group Accessions	Modifications	ΔCn	q-Value	PEP	XCorr	Charge	MH+ [Da]	ΔM [ppm]	RT [min]	# Missed Cleavages
	High	KSEAYELVR	1	6	1	A0A3B6EGA3		0	0	0.00154	1.83906	2	1094.58	0.0573223	22.6031	1
	High	DLSGFVETR	1	6	1	A0A3B6EGA3		0	0	0.0002186	1.80922	2	1023.51	-1.48557	43.9731	0
	High	QQLLTLKPNHR	1	6	1	A0A3B6EGA3		0	0	0.0004353	1.56354	3	1347.79	-0.410663	24.1568	1
A0A3B6HV55	MIF4G domain-containing protein OS=Triticum aestivum OX=4565 PE=3 SV=1 - [A0A3B6HV55_WHEAT]	3.64665	3.86	7	3	3	3	829	94.7575	5.45264
	A2	Sequence	# PSMs	# Proteins	# Protein Groups	Protein Group Accessions	Modifications	ΔCn	q-Value	PEP	XCorr	Charge	MH+ [Da]	ΔM [ppm]	RT [min]	# Missed Cleavages
	High	VFVQEVLER	1	7	1	A0A3B6HV55		0	0	0.0001277	1.99832	2	1118.62	0.0354876	53.1439	0
	High	LPPVSADGDVPNLR	1	5	1	A0A3B6HV55		0	0.002	0.005651	1.64833	2	1449.77	-0.337062	50.9299	0
	High	SFLDVLTER	1	2	1	A0A3B6HV55		0	0.003	0.02208	1.2535	2	1079.57	-0.0311086	74.6228	0
A0A3B6EDZ8	Leucine--tRNA ligase OS=Triticum aestivum OX=4565 PE=3 SV=1 - [A0A3B6EDZ8_WHEAT]	3.52145	4.2	8	4	4	5	1094	122.918	6.45557
	A2	Sequence	# PSMs	# Proteins	# Protein Groups	Protein Group Accessions	Modifications	ΔCn	q-Value	PEP	XCorr	Charge	MH+ [Da]	ΔM [ppm]	RT [min]	# Missed Cleavages
	High	SALNLAYQHLSR	2	6	1	A0A3B6EDZ8		0	0	7.443e-07	1.83694	2	1372.73	-0.451476	41.9466	0
	High	AGWPVAGTPDPTLR	1	4	1	A0A3B6EDZ8		0	0	0.001178	1.68451	2	1437.75	0.687197	56.4747	0
	High	STGNFLTLK	1	5	1	A0A3B6EDZ8		0	0.004	0.02827	1.24705	2	980.541	-0.100023	47.4803	0
	High	VLQSNFDSQAR	1	6	1	A0A3B6EDZ8		0	0.008	0.0597	1.0547	2	1264.63	0.58553	23.7098	0
A0A3B6KNM8	Tubulin beta chain OS=Triticum aestivum OX=4565 PE=3 SV=1 - [A0A3B6KNM8_WHEAT]	3.43256	8.55	23	3	3	3	421	47.4205	4.81787
	A2	Sequence	# PSMs	# Proteins	# Protein Groups	Protein Group Accessions	Modifications	ΔCn	q-Value	PEP	XCorr	Charge	MH+ [Da]	ΔM [ppm]	RT [min]	# Missed Cleavages
	High	INVYYNEASGGR	1	9	1	A0A3B6KNM8		0	0.001	0.002381	1.62322	2	1342.64	-1.85106	29.672	0
	High	LHFFmVGFAPLTSR	1	21	1	A0A3B6KNM8	M5(Oxidation)	0	0.001	0.003839	1.45087	3	1638.85	0.290756	77.8817	0
	High	LAVNLIPFPR	1	23	1	A0A3B6KNM8		0	0.003	0.0142	1.80934	2	1139.69	0.365032	79.7102	0
A0A3B6TNX9	L-arabinokinase OS=Triticum aestivum OX=4565 PE=4 SV=1 - [A0A3B6TNX9_WHEAT]	3.27821	4.38	10	4	4	4	982	107.49	6.30322
	A2	Sequence	# PSMs	# Proteins	# Protein Groups	Protein Group Accessions	Modifications	ΔCn	q-Value	PEP	XCorr	Charge	MH+ [Da]	ΔM [ppm]	RT [min]	# Missed Cleavages
	High	KDLGIAESTK	1	7	1	A0A3B6TNX9		0	0.002	0.006352	1.64284	2	1061.58	-0.214404	16.2708	1
	High	HSVGGGDYGSVR	1	5	1	A0A3B6TNX9		0	0.002	0.007175	1.63537	2	1190.55	-1.38679	13.7674	0
	High	HPIYENFR	1	8	1	A0A3B6TNX9		0	0.003	0.01491	1.32673	2	1075.53	0.499289	26.9389	0
	High	DFLAGHWKPYLLR	1	6	1	A0A3B6TNX9		0	0.009	0.06587	1.32878	3	1615.88	0.681447	68.7485	1
A0A3B5Y1L8	AMP deaminase OS=Triticum aestivum OX=4565 PE=3 SV=1 - [A0A3B5Y1L8_WHEAT]	3.27398	3.36	12	3	3	3	863	97.3971	6.72705
	A2	Sequence	# PSMs	# Proteins	# Protein Groups	Protein Group Accessions	Modifications	ΔCn	q-Value	PEP	XCorr	Charge	MH+ [Da]	ΔM [ppm]	RT [min]	# Missed Cleavages
	High	KEPDEVVIFR	1	12	1	A0A3B5Y1L8		0	0	0.0007225	1.60534	2	1231.67	1.55094	42.432	1
	High	AVAQLSGDIVR	1	4	1	A0A3B5Y1L8		0	0.002	0.01155	1.25222	2	1128.64	-0.394238	39.9287	0
	High	QDNLIQGR	1	11	1	A0A3B5Y1L8		0	0.003	0.02516	1.66864	2	943.496	-0.0204216	18.9755	0
A0A3B6EDY7	Glutamine--tRNA ligase OS=Triticum aestivum OX=4565 PE=3 SV=1 - [A0A3B6EDY7_WHEAT]	3.15226	10.54	7	8	8	9	797	90.0385	6.90283
	A2	Sequence	# PSMs	# Proteins	# Protein Groups	Protein Group Accessions	Modifications	ΔCn	q-Value	PEP	XCorr	Charge	MH+ [Da]	ΔM [ppm]	RT [min]	# Missed Cleavages
	High	VDRLEYHIR	2	5	1	A0A3B6EDY7		0	0	2.807e-05	3.15226	3	1200.65	-0.746008	22.4854	1
	High	TAENALVNSK	1	7	1	A0A3B6EDY7		0	0	0.0002937	1.58172	2	1046.55	-0.636981	16.9062	0
	High	LAEILGPK	1	7	1	A0A3B6EDY7		0	0	0.0005666	1.45736	2	840.519	0.13	36.903	0
	High	APAPAPALLR	1	1	1	A0A3B6EDY7		0	0.003	0.01886	1.28505	2	976.594	0.029049	41.2914	0
	High	SVGNLLYAVATK	1	7	1	A0A3B6EDY7		0	0.003	0.01982	1.03178	2	1235.7	-0.0589795	65.8873	0
	High	ENmEAILEQR	1	4	1	A0A3B6EDY7	M3(Oxidation)	0	0.004	0.03455	1.18858	2	1248.59	-0.0252395	27.2976	0
	High	YHINVGGLcGQVR	1	4	1	A0A3B6EDY7	C9(Carbamidomethyl)	0	0.005	0.03721	1.27056	3	1472.74	1.09495	41.3238	0
	High	GVSATAINSFIR	1	3	1	A0A3B6EDY7		0	0.008	0.06454	1.00468	2	1235.67	-0.360594	59.3715	0
A0A1D6CB88	Lactoylglutathione lyase OS=Triticum aestivum OX=4565 PE=3 SV=1 - [A0A1D6CB88_WHEAT]	2.82304	3.44	5	1	1	1	291	32.5474	5.61768
	A2	Sequence	# PSMs	# Proteins	# Protein Groups	Protein Group Accessions	Modifications	ΔCn	q-Value	PEP	XCorr	Charge	MH+ [Da]	ΔM [ppm]	RT [min]	# Missed Cleavages
	High	SAEAVELVTK	1	5	1	A0A1D6CB88		0	0	1.842e-05	2.82304	2	1046.57	0.866415	32.2992	0
A0A3B6LV31	rRNA N-glycosylase OS=Triticum aestivum OX=4565 PE=3 SV=1 - [A0A3B6LV31_WHEAT]	2.76258	9.45	6	2	2	2	275	29.6345	9.74463
	A2	Sequence	# PSMs	# Proteins	# Protein Groups	Protein Group Accessions	Modifications	ΔCn	q-Value	PEP	XCorr	Charge	MH+ [Da]	ΔM [ppm]	RT [min]	# Missed Cleavages
	High	TDAKPPPGKAPAK	1	2	1	A0A3B6LV31		0	0	3.393e-07	2.76258	3	1277.72	0.211276	6.73146	2
	High	QQMADAVTALYGR	1	6	1	A0A3B6LV31		0	0.002	0.005408	1.59318	2	1423.7	-2.49677	52.4253	0
A0A3B6SP22	Elongation factor 1-gamma 2 OS=Triticum aestivum OX=4565 PE=4 SV=1 - [A0A3B6SP22_WHEAT]	2.67653	18.38	5	7	7	7	408	46.3186	7.40088
	A2	Sequence	# PSMs	# Proteins	# Protein Groups	Protein Group Accessions	Modifications	ΔCn	q-Value	PEP	XCorr	Charge	MH+ [Da]	ΔM [ppm]	RT [min]	# Missed Cleavages
	High	SNFHDVAVK	1	4	1	A0A3B6SP22		0	0	8.658e-05	2.67653	2	1016.52	-0.453285	17.5211	0
	High	VDLSDEAQKK	1	5	1	A0A3B6SP22		0	0.001	0.003249	1.59372	2	1132.58	-0.198825	14.6247	1
	High	mLVIGSEAPFK	1	5	1	A0A3B6SP22	M1(Oxidation)	0	0.001	0.002529	1.38447	2	1207.64	-0.698087	54.4192	0
	High	MVLDDWKR	1	5	1	A0A3B6SP22		0	0.003	0.01986	1.21394	2	1062.54	0.178348	37.3879	1
	High	TFTSEFPHVER	1	5	1	A0A3B6SP22		0	0.004	0.02698	1.29229	3	1349.65	-1.68781	40.6083	0
	High	QAEVVPPVQK	1	5	1	A0A3B6SP22		0	0.008	0.04892	1.48119	2	1094.62	0.147784	25.3656	0
	High	AFNAQDEEFGIAGLKR	1	2	1	A0A3B6SP22		0	0.009	0.06773	0.972174	3	1765.89	0.624222	53.1864	1
A0A3B6JL29	DUF5110 domain-containing protein OS=Triticum aestivum OX=4565 PE=3 SV=1 - [A0A3B6JL29_WHEAT]	2.48648	1.78	7	1	1	1	617	70.0353	5.75732
	A2	Sequence	# PSMs	# Proteins	# Protein Groups	Protein Group Accessions	Modifications	ΔCn	q-Value	PEP	XCorr	Charge	MH+ [Da]	ΔM [ppm]	RT [min]	# Missed Cleavages
	High	IIVLGLSSGAK	1	7	1	A0A3B6JL29		0	0	6.326e-06	2.48648	2	1057.66	0.150769	56.3939	0
A0A3B5YPW5	RRM domain-containing protein OS=Triticum aestivum OX=4565 PE=4 SV=1 - [A0A3B5YPW5_WHEAT]	2.33578	2.32	6	2	2	2	907	98.2398	6.87354
	A2	Sequence	# PSMs	# Proteins	# Protein Groups	Protein Group Accessions	Modifications	ΔCn	q-Value	PEP	XCorr	Charge	MH+ [Da]	ΔM [ppm]	RT [min]	# Missed Cleavages
	High	NELVSHFR	1	6	1	A0A3B5YPW5		0	0	0.00154	2.33578	2	1001.52	0.307395	23.9978	0
	High	EAAIAETASGNSR	1	2	1	A0A3B5YPW5		0	0.002	0.006828	1.13955	2	1276.61	-0.104027	15.6829	0
A0A3B6LUV8	Globulin-2 OS=Triticum aestivum OX=4565 PE=4 SV=1 - [A0A3B6LUV8_WHEAT]	2.26936	11.09	2	2	4	4	505	56.5462	7.43018
	A2	Sequence	# PSMs	# Proteins	# Protein Groups	Protein Group Accessions	Modifications	ΔCn	q-Value	PEP	XCorr	Charge	MH+ [Da]	ΔM [ppm]	RT [min]	# Missed Cleavages
	High	GGGGGSGSEKEDIQPR	1	2	1	A0A3B6LUV8		0	0	5.457e-06	2.26936	3	1530.71	0.224741	10.8847	1
	High	EGEGVLVLLR	1	3	2	A0A3B6LUV8;A0A3B6KNF4		0	0	0.00197	1.5862	2	1084.64	0.567055	70.8689	0
	High	SGSGSGRPYHFGEESFR	1	1	1	A0A3B6LUV8		0	0.002	0.006403	1.19819	3	1856.83	-0.872118	27.9387	1
	High	FHQITGDQcHHLR	1	3	2	A0A3B6LUV8;A0A3B6KNF4	C9(Carbamidomethyl)	0	0.008	0.04602	1.30627	3	1648.78	1.17968	14.9987	0
A0A3B6DIN8	Polyubiquitin OS=Triticum aestivum OX=4565 PE=4 SV=1 - [A0A3B6DIN8_WHEAT]	2.26374	28.95	90	2	2	3	228	25.5377	7.48877
	A2	Sequence	# PSMs	# Proteins	# Protein Groups	Protein Group Accessions	Modifications	ΔCn	q-Value	PEP	XCorr	Charge	MH+ [Da]	ΔM [ppm]	RT [min]	# Missed Cleavages
	High	ESTLHLVLR	1	89	1	A0A3B6DIN8		0	0	0.0006208	2.26374	2	1067.62	0.0804669	42.4073	0
	High	IQDKEGIPPDQQR	2	75	1	A0A3B6DIN8		0	0	0.0007027	1.53545	3	1523.78	-0.404902	15.8778	1
A0A3B6DDM1	1,4-alpha-glucan branching enzyme OS=Triticum aestivum OX=4565 PE=3 SV=1 - [A0A3B6DDM1_WHEAT]	2.26099	5.37	9	5	5	6	819	92.4794	5.77002
	A2	Sequence	# PSMs	# Proteins	# Protein Groups	Protein Group Accessions	Modifications	ΔCn	q-Value	PEP	XCorr	Charge	MH+ [Da]	ΔM [ppm]	RT [min]	# Missed Cleavages
	High	ELVVGEKPR	2	7	1	A0A3B6DDM1		0	0	0.0008246	2.26099	2	1026.59	0.361185	17.9849	1
	High	GPQTLPTGK	1	9	1	A0A3B6DDM1		0	0.002	0.00974	1.57775	2	898.5	1.10233	16.5457	0
	High	IYEIDPTLKDFR	1	7	1	A0A3B6DDM1		0	0.002	0.01244	1.35046	3	1509.8	0.72943	58.0399	1
	High	INSYANFRDEVLPR	1	9	1	A0A3B6DDM1		0	0.003	0.01701	1.32128	3	1693.87	-0.0451994	49.1049	1
	High	INSYANFR	1	9	1	A0A3B6DDM1		0	0.006	0.03873	1.18312	2	984.49	0.136581	27.8455	0
P17314	Alpha-amylase/trypsin inhibitor CM3 OS=Triticum aestivum OX=4565 PE=1 SV=1 - [IAAC3_WHEAT]	2.21056	4.76	1	1	1	1	168	18.2091	7.44482
	A2	Sequence	# PSMs	# Proteins	# Protein Groups	Protein Group Accessions	Modifications	ΔCn	q-Value	PEP	XCorr	Charge	MH+ [Da]	ΔM [ppm]	RT [min]	# Missed Cleavages
	High	TNLLPHcR	1	1	1	P17314	C7(Carbamidomethyl)	0	0.002	0.008198	2.21056	2	1010.52	0.263202	20.4967	0
A0A3B6EC38	Ribosomal_S7 domain-containing protein OS=Triticum aestivum OX=4565 PE=3 SV=1 - [A0A3B6EC38_WHEAT]	2.21004	4	3	1	1	1	200	22.3158	9.80322
	A2	Sequence	# PSMs	# Proteins	# Protein Groups	Protein Group Accessions	Modifications	ΔCn	q-Value	PEP	XCorr	Charge	MH+ [Da]	ΔM [ppm]	RT [min]	# Missed Cleavages
	High	IGSAGVVR	1	3	1	A0A3B6EC38		0	0.001	0.002498	2.21004	2	758.452	0.148547	16.3994	0
A0A3B6TB89	BAG family molecular chaperone regulator 7 OS=Triticum aestivum OX=4565 PE=4 SV=1 - [A0A3B6TB89_WHEAT]	2.18783	4.93	1	2	2	2	406	45.8654	9.30518
	A2	Sequence	# PSMs	# Proteins	# Protein Groups	Protein Group Accessions	Modifications	ΔCn	q-Value	PEP	XCorr	Charge	MH+ [Da]	ΔM [ppm]	RT [min]	# Missed Cleavages
	High	VAALELAAR	1	1	1	A0A3B6TB89		0	0	1.009e-05	2.18783	2	913.547	0.08446	39.7813	0
	High	YTYAATEPGGR	1	1	1	A0A3B6TB89		0	0.003	0.01529	1.26103	2	1185.55	-1.23297	19.5117	0
A0A3B5ZP43	Cupin type-1 domain-containing protein OS=Triticum aestivum OX=4565 PE=3 SV=1 - [A0A3B5ZP43_WHEAT]	2.15536	13.34	2	1	8	8	577	64.8858	6.91748
	A2	Sequence	# PSMs	# Proteins	# Protein Groups	Protein Group Accessions	Modifications	ΔCn	q-Value	PEP	XCorr	Charge	MH+ [Da]	ΔM [ppm]	RT [min]	# Missed Cleavages
	High	HKEFLFAGNYR	1	2	2	A0A3B5ZP43;A0A3B5XV32		0	0	9.6e-05	2.15536	2	1381.7	-0.598045	34.9524	1
	High	HTQGEQPQMGWSQAK	1	1	1	A0A3B5ZP43		0	0	8.199e-05	1.72634	3	1712.78	-1.50971	22.5308	0
	High	FSREEELGVFAPK	1	2	2	A0A3B5ZP43;A0A3B5XV32		0	0	0.001267	1.54934	3	1508.78	0.442943	47.0894	1
	High	EEELGVFAPK	1	3	2	A0A3B5ZP43;A0A3B5XV32		0	0.001	0.00394	1.42821	2	1118.57	-0.0713364	47.7783	0
	High	LSVNIDDPSR	1	2	2	A0A3B5ZP43;A0A3B5XV32		0	0.003	0.01807	1.53319	2	1115.57	2.04149	35.5458	0
	High	SSQLHSSQNIFSGFDVR	1	3	2	A0A3B5ZP43;A0A3B5XV32		0	0.003	0.02279	1.22066	3	1908.92	0.556505	58.4125	0
	High	LLAEALGTSGK	1	2	2	A0A3B5ZP43;A0A3B5XV32		0	0.003	0.02386	1.1483	2	1059.6	-0.549135	36.3022	0
	High	EFLFAGNYR	1	2	2	A0A3B5ZP43;A0A3B5XV32		0	0.009	0.06597	1.43159	2	1116.55	0.198514	57.5649	0
A0A3B5XV32	11S globulin OS=Triticum aestivum OX=4565 PE=3 SV=1 - [A0A3B5XV32_WHEAT]	2.15536	13.23	2	1	8	8	567	63.8274	7.13721
	A2	Sequence	# PSMs	# Proteins	# Protein Groups	Protein Group Accessions	Modifications	ΔCn	q-Value	PEP	XCorr	Charge	MH+ [Da]	ΔM [ppm]	RT [min]	# Missed Cleavages
	High	HKEFLFAGNYR	1	2	2	A0A3B5ZP43;A0A3B5XV32		0	0	9.6e-05	2.15536	2	1381.7	-0.598045	34.9524	1
	High	FSREEELGVFAPK	1	2	2	A0A3B5ZP43;A0A3B5XV32		0	0	0.001267	1.54934	3	1508.78	0.442943	47.0894	1
	High	EPESYPHTQYEER	1	1	1	A0A3B5XV32		0	0	0.001832	1.36478	3	1664.72	0.649028	17.9413	0
	High	EEELGVFAPK	1	3	2	A0A3B5ZP43;A0A3B5XV32		0	0.001	0.00394	1.42821	2	1118.57	-0.0713364	47.7783	0
	High	LSVNIDDPSR	1	2	2	A0A3B5ZP43;A0A3B5XV32		0	0.003	0.01807	1.53319	2	1115.57	2.04149	35.5458	0
	High	SSQLHSSQNIFSGFDVR	1	3	2	A0A3B5ZP43;A0A3B5XV32		0	0.003	0.02279	1.22066	3	1908.92	0.556505	58.4125	0
	High	LLAEALGTSGK	1	2	2	A0A3B5ZP43;A0A3B5XV32		0	0.003	0.02386	1.1483	2	1059.6	-0.549135	36.3022	0
	High	EFLFAGNYR	1	2	2	A0A3B5ZP43;A0A3B5XV32		0	0.009	0.06597	1.43159	2	1116.55	0.198514	57.5649	0
A0A3B6HPZ5	Heat shock cognate 70 kDa protein OS=Triticum aestivum OX=4565 PE=3 SV=1 - [A0A3B6HPZ5_WHEAT]	2.14958	6.24	6	1	4	5	657	71.8023	5.2876
	A2	Sequence	# PSMs	# Proteins	# Protein Groups	Protein Group Accessions	Modifications	ΔCn	q-Value	PEP	XCorr	Charge	MH+ [Da]	ΔM [ppm]	RT [min]	# Missed Cleavages
	High	ITITNDKGR	2	37	2	A0A3B5Y3L5;A0A3B6HPZ5		0	0	0.0004478	2.14958	2	1017.57	0.291932	12.9723	1
	High	TTPSYVAFTDTER	1	15	2	A0A3B5Y3L5;A0A3B6HPZ5		0	0.002	0.01246	1.28364	2	1487.69	-5.88752	44.0571	0
	High	NALENYAYNMR	1	18	2	A0A3B5Y3L5;A0A3B6HPZ5		0	0.008	0.04749	0.928124	2	1358.61	-2.26908	43.9273	0
	High	LSKEEIER	1	4	1	A0A3B6HPZ5		0	0.009	0.07099	1.02719	3	1003.54	-0.36196	13.3734	1
A0A3B5ZWC2	CRAL-TRIO domain-containing protein OS=Triticum aestivum OX=4565 PE=3 SV=1 - [A0A3B5ZWC2_WHEAT]	2.13253	5.74	2	1	3	3	610	65.9314	4.64014
	A2	Sequence	# PSMs	# Proteins	# Protein Groups	Protein Group Accessions	Modifications	ΔCn	q-Value	PEP	XCorr	Charge	MH+ [Da]	ΔM [ppm]	RT [min]	# Missed Cleavages
	High	AEVAAEEAKPEEK	1	1	1	A0A3B5ZWC2		0	0	2.762e-05	2.13253	2	1400.69	1.8487	12.764	1
	High	TVVVAEEEGTK	1	4	2	A0A3B5Y2B7;A0A3B5ZWC2		0	0.001	0.002718	1.51023	2	1161.6	-0.141465	19.3246	0
	High	VVLIVNNPTSK	1	4	2	A0A3B5Y2B7;A0A3B5ZWC2		0	0.008	0.04317	1.19479	2	1183.7	-0.752232	41.4755	0
A0A2U8JD37	Delta gliadin-D1 OS=Triticum aestivum OX=4565 GN=Gli-1 PE=4 SV=1 - [A0A2U8JD37_WHEAT]	2.12469	3.09	1	1	1	1	324	37.6388	7.02002
	A2	Sequence	# PSMs	# Proteins	# Protein Groups	Protein Group Accessions	Modifications	ΔCn	q-Value	PEP	XCorr	Charge	MH+ [Da]	ΔM [ppm]	RT [min]	# Missed Cleavages
	High	QLAHISEPSR	1	1	1	A0A2U8JD37		0	0	0.0004806	2.12469	2	1137.6	-1.5194	18.2744	0
P16159	Alpha-amylase/trypsin inhibitor CM16 OS=Triticum aestivum OX=4565 PE=1 SV=1 - [IAC16_WHEAT]	2.06083	6.29	1	1	1	1	143	15.7716	5.41455
	A2	Sequence	# PSMs	# Proteins	# Protein Groups	Protein Group Accessions	Modifications	ΔCn	q-Value	PEP	XCorr	Charge	MH+ [Da]	ΔM [ppm]	RT [min]	# Missed Cleavages
	High	DYVEQQAcR	1	1	1	P16159	C8(Carbamidomethyl)	0	0	0.0001666	2.06083	2	1168.51	0.0952689	15.7582	0
P01084	Alpha-amylase inhibitor 0.53 OS=Triticum aestivum OX=4565 PE=1 SV=1 - [IAA5_WHEAT]	2.0426	27.42	2	2	2	2	124	13.1763	5.41455
	A2	Sequence	# PSMs	# Proteins	# Protein Groups	Protein Group Accessions	Modifications	ΔCn	q-Value	PEP	XCorr	Charge	MH+ [Da]	ΔM [ppm]	RT [min]	# Missed Cleavages
	High	LPIVVDASGDGAYVcK	1	5	1	P01084	C15(Carbamidomethyl)	0	0	0.0001947	2.0426	2	1663.84	0.098531	56.4851	0
	High	EHGVSEGQAGTGAFPScR	1	2	1	P01084	C17(Carbamidomethyl)	0	0.002	0.006034	1.58641	3	1846.81	-0.870342	22.4635	0
Q43213	Protein H2A.5 OS=Triticum aestivum OX=4565 GN=H2A-2 PE=2 SV=3 - [H2A5_WHEAT]	2.03884	4.83	59	1	1	1	145	15.3787	10.6235
	A2	Sequence	# PSMs	# Proteins	# Protein Groups	Protein Group Accessions	Modifications	ΔCn	q-Value	PEP	XCorr	Charge	MH+ [Da]	ΔM [ppm]	RT [min]	# Missed Cleavages
	High	HLLLAVR	1	59	1	Q43213		0	0.008	0.06175	2.03884	2	821.539	4.69242	35.4162	0
A0A077RY90	Cysteine-dependent adenosine diphosphate thiazole synthase OS=Triticum aestivum OX=4565 GN=TRAES_3BF087900030CFD_c1 PE=4 SV=1 - [A0A077RY90_WHEAT]	2.02025	6.8	1	2	2	2	338	36.1143	6.43018
	A2	Sequence	# PSMs	# Proteins	# Protein Groups	Protein Group Accessions	Modifications	ΔCn	q-Value	PEP	XCorr	Charge	MH+ [Da]	ΔM [ppm]	RT [min]	# Missed Cleavages
	High	HAALFTSTVLSR	1	1	1	A0A077RY90		0	0	0.0007757	2.02025	3	1302.72	-0.457352	46.8702	0
	High	DPSVNIAIIQR	1	1	1	A0A077RY90		0	0.002	0.009098	1.49445	2	1225.69	-0.881894	55.407	0
A0A1D5UPJ6	Pyruvate kinase OS=Triticum aestivum OX=4565 GN=CAMPLR22A2D_LOCUS5537 PE=3 SV=1 - [A0A1D5UPJ6_WHEAT]	2.01373	1.75	3	1	1	1	514	55.3959	8.06006
	A2	Sequence	# PSMs	# Proteins	# Protein Groups	Protein Group Accessions	Modifications	ΔCn	q-Value	PEP	XCorr	Charge	MH+ [Da]	ΔM [ppm]	RT [min]	# Missed Cleavages
	High	KGSDLVTVR	1	3	1	A0A1D5UPJ6		0	0.001	0.002035	2.01373	2	974.563	-0.121619	18.1647	1
A0A3B6ITU0	AAI domain-containing protein OS=Triticum aestivum OX=4565 PE=4 SV=1 - [A0A3B6ITU0_WHEAT]	2.01215	15.28	2	2	2	2	144	16.2162	8.00146
	A2	Sequence	# PSMs	# Proteins	# Protein Groups	Protein Group Accessions	Modifications	ΔCn	q-Value	PEP	XCorr	Charge	MH+ [Da]	ΔM [ppm]	RT [min]	# Missed Cleavages
	High	EEcNLETVFGR	1	2	1	A0A3B6ITU0	C3(Carbamidomethyl)	0	0	5.622e-07	2.01215	2	1353.61	-0.184898	52.4399	0
	High	EIPYESLNAcR	1	1	1	A0A3B6ITU0	C10(Carbamidomethyl)	0	0.001	0.002154	1.04847	2	1351.63	0.109412	39.9954	0
A0A3B6FGP1	Mitochondrial phosphate carrier protein 3, mitochondrial OS=Triticum aestivum OX=4565 PE=3 SV=1 - [A0A3B6FGP1_WHEAT]	1.99828	2.48	4	1	1	1	363	38.1757	9.36377
	A2	Sequence	# PSMs	# Proteins	# Protein Groups	Protein Group Accessions	Modifications	ΔCn	q-Value	PEP	XCorr	Charge	MH+ [Da]	ΔM [ppm]	RT [min]	# Missed Cleavages
	High	VQTQPGFAR	1	4	1	A0A3B6FGP1		0	0.001	0.00361	1.99828	2	1003.53	0.0894399	19.6406	0
A0A3B6JLF7	Late embryogenesis abundant protein D-29 OS=Triticum aestivum OX=4565 PE=4 SV=1 - [A0A3B6JLF7_WHEAT]	1.99442	2.87	2	1	1	1	453	45.6274	8.66064
	A2	Sequence	# PSMs	# Proteins	# Protein Groups	Protein Group Accessions	Modifications	ΔCn	q-Value	PEP	XCorr	Charge	MH+ [Da]	ΔM [ppm]	RT [min]	# Missed Cleavages
	High	EAAEQAATGAANK	1	2	1	A0A3B6JLF7		0	0	6.959e-05	1.99442	2	1231.59	0.962652	11.0069	0
A0A2X0TR04	Exportin-T OS=Triticum aestivum OX=4565 GN=CAMPLR22A2D_LOCUS1605 PE=3 SV=1 - [A0A2X0TR04_WHEAT]	1.97827	1.02	2	1	1	1	980	107.734	5.96045
	A2	Sequence	# PSMs	# Proteins	# Protein Groups	Protein Group Accessions	Modifications	ΔCn	q-Value	PEP	XCorr	Charge	MH+ [Da]	ΔM [ppm]	RT [min]	# Missed Cleavages
	High	LAQLVALLVR	1	2	1	A0A2X0TR04		0	0	7.099e-05	1.97827	2	1095.73	0.55686	81.7711	0
A0A3B6LVN2	S5 DRBM domain-containing protein OS=Triticum aestivum OX=4565 PE=3 SV=1 - [A0A3B6LVN2_WHEAT]	1.97078	2.92	6	1	1	1	274	29.9239	10.1694
	A2	Sequence	# PSMs	# Proteins	# Protein Groups	Protein Group Accessions	Modifications	ΔCn	q-Value	PEP	XCorr	Charge	MH+ [Da]	ΔM [ppm]	RT [min]	# Missed Cleavages
	High	GSGIVAAR	1	6	1	A0A3B6LVN2		0	0.002	0.0106	1.97078	2	730.421	0.222702	14.303	0
Q41629	ADP,ATP carrier protein 1, mitochondrial OS=Triticum aestivum OX=4565 GN=ANT-G1 PE=3 SV=1 - [ADT1_WHEAT]	1.9605	2.42	9	1	1	1	331	35.9386	9.78857
	A2	Sequence	# PSMs	# Proteins	# Protein Groups	Protein Group Accessions	Modifications	ΔCn	q-Value	PEP	XCorr	Charge	MH+ [Da]	ΔM [ppm]	RT [min]	# Missed Cleavages
	High	GNTANVIR	1	9	1	Q41629		0	0.002	0.006844	1.9605	2	844.463	-0.327859	14.5321	0
W5I1R7	KH type-2 domain-containing protein OS=Triticum aestivum OX=4565 PE=3 SV=1 - [W5I1R7_WHEAT]	1.95905	5.73	1	1	1	1	227	25.3436	9.5249
	A2	Sequence	# PSMs	# Proteins	# Protein Groups	Protein Group Accessions	Modifications	ΔCn	q-Value	PEP	XCorr	Charge	MH+ [Da]	ΔM [ppm]	RT [min]	# Missed Cleavages
	High	ELAEDGYSGVEVR	1	1	1	W5I1R7		0	0	0.0001263	1.95905	2	1423.68	4.07224	35.5796	0
A0A3B6KF30	Trehalose 6-phosphate phosphatase OS=Triticum aestivum OX=4565 PE=3 SV=1 - [A0A3B6KF30_WHEAT]	1.95602	2.07	3	1	2	2	869	98.1661	6.04932
	A2	Sequence	# PSMs	# Proteins	# Protein Groups	Protein Group Accessions	Modifications	ΔCn	q-Value	PEP	XCorr	Charge	MH+ [Da]	ΔM [ppm]	RT [min]	# Missed Cleavages
	High	AVLVQIANPR	1	3	1	A0A3B6KF30		0	0.001	0.003283	1.52219	2	1080.65	0.387109	43.7197	0
	High	HFLSccSR	1	15	5	A0A3B6KIB1;A0A3B6KF30;A0A3B5Y4R1;A0A3B6GVN5;A0A3B6LM04	C5(Carbamidomethyl); C6(Carbamidomethyl)	0	0.002	0.006337	1.95602	2	1066.46	-0.565965	15.7004	0
A0A3B6LGV2	HECT-type E3 ubiquitin transferase OS=Triticum aestivum OX=4565 PE=4 SV=1 - [A0A3B6LGV2_WHEAT]	1.94169	0.61	5	2	2	2	3628	400.929	5.30029
	A2	Sequence	# PSMs	# Proteins	# Protein Groups	Protein Group Accessions	Modifications	ΔCn	q-Value	PEP	XCorr	Charge	MH+ [Da]	ΔM [ppm]	RT [min]	# Missed Cleavages
	High	SEDIVPGPIR	1	5	1	A0A3B6LGV2		0	0.002	0.01077	1.94169	2	1082.58	-1.31362	41.8889	0
	High	VTEENKHEYVDR	1	3	1	A0A3B6LGV2		0	0.003	0.01517	1.11669	3	1518.72	0.0774841	9.84807	1
A0A3B6DQK3	Calreticulin OS=Triticum aestivum OX=4565 PE=3 SV=1 - [A0A3B6DQK3_WHEAT]	1.92815	2.12	9	1	1	1	378	42.9509	4.80518
	A2	Sequence	# PSMs	# Proteins	# Protein Groups	Protein Group Accessions	Modifications	ΔCn	q-Value	PEP	XCorr	Charge	MH+ [Da]	ΔM [ppm]	RT [min]	# Missed Cleavages
	High	AAFDAAEK	1	9	1	A0A3B6DQK3		0	0.003	0.02645	1.92815	2	822.399	-0.275882	15.7374	0
A0A3B5Y650	Acidic protein OS=Triticum aestivum OX=4565 PE=3 SV=1 - [A0A3B5Y650_WHEAT]	1.911	6.62	3	1	1	1	136	14.6328	5.07178
	A2	Sequence	# PSMs	# Proteins	# Protein Groups	Protein Group Accessions	Modifications	ΔCn	q-Value	PEP	XCorr	Charge	MH+ [Da]	ΔM [ppm]	RT [min]	# Missed Cleavages
	High	LTSGLScPK	1	3	1	A0A3B5Y650	C7(Carbamidomethyl)	0	0	0.0006363	1.911	2	962.498	0.0217065	19.25	0
A0A096USR9	RNA helicase OS=Triticum aestivum OX=4565 GN=DEAD1-B PE=2 SV=1 - [A0A096USR9_WHEAT]	1.91085	4.1	7	2	2	2	634	67.0175	7.82568
	A2	Sequence	# PSMs	# Proteins	# Protein Groups	Protein Group Accessions	Modifications	ΔCn	q-Value	PEP	XCorr	Charge	MH+ [Da]	ΔM [ppm]	RT [min]	# Missed Cleavages
	High	SGATPILVATDVAAR	1	3	1	A0A096USR9		0	0	2.961e-05	1.91085	2	1441.8	1.15037	58.5498	0
	High	GVDILVATPGR	1	7	1	A0A096USR9		0	0.002	0.007179	1.29684	2	1097.63	0.105705	50.9521	0
A0A3B6DJP2	Isocitrate dehydrogenase [NADP] OS=Triticum aestivum OX=4565 PE=3 SV=1 - [A0A3B6DJP2_WHEAT]	1.88229	3.57	8	1	1	1	364	40.9977	7.45947
	A2	Sequence	# PSMs	# Proteins	# Protein Groups	Protein Group Accessions	Modifications	ΔCn	q-Value	PEP	XCorr	Charge	MH+ [Da]	ΔM [ppm]	RT [min]	# Missed Cleavages
	High	TLEAEAAHGTVTR	1	8	1	A0A3B6DJP2		0	0	3.491e-06	1.88229	2	1355.69	0.376804	17.6061	0
A0A3B6C909	Oxoglutarate dehydrogenase (succinyl-transferring) OS=Triticum aestivum OX=4565 PE=3 SV=1 - [A0A3B6C909_WHEAT]	1.8809	14.43	5	7	12	13	984	111.932	7.02002
	A2	Sequence	# PSMs	# Proteins	# Protein Groups	Protein Group Accessions	Modifications	ΔCn	q-Value	PEP	XCorr	Charge	MH+ [Da]	ΔM [ppm]	RT [min]	# Missed Cleavages
	High	HIHLSLVANPSHLEAVDPVVAGK	1	5	1	A0A3B6C909		0	0	3.347e-09	2.23842	4	2403.32	0.381566	59.0573	0
	High	KPLIVmSPK	1	4	1	A0A3B6C909	M6(Oxidation)	0	0	0.001033	1.8809	2	1028.62	0.504707	19.8967	1
	High	GRLNVLGNVVR	1	8	3	A0A1D5UZY9;A0A3B6ASP6;A0A3B6C909		0	0	0.0004111	1.84342	3	1196.72	0.0868427	42.5028	1
	High	NHPSALEIYQNQLLESGK	1	5	1	A0A3B6C909		0	0	8.655e-05	1.76097	3	2041.03	-0.934394	57.0263	0
	High	KPLIVMSPK	1	4	1	A0A3B6C909		0	0.001	0.002136	1.53375	2	1012.62	0.0116401	30.4313	1
	High	RFGHNEIDEPSFTQPK	1	8	3	A0A1D5UZY9;A0A3B6ASP6;A0A3B6C909		0	0.002	0.005425	1.49484	3	1901.92	0.463154	31.9933	1
	High	YHLGTSYDRPTR	1	8	3	A0A1D5UZY9;A0A3B6ASP6;A0A3B6C909		0	0.008	0.04179	1.44872	3	1465.72	1.9671	18.5937	1
	High	LDPLGLEQR	1	5	1	A0A3B6C909		0	0.008	0.06114	1.07024	2	1040.57	0.110225	47.3728	0
	High	QYYSNDLDR	1	5	1	A0A3B6C909		0	0.008	0.05935	1.03445	2	1173.52	4.91124	21.8136	0
	High	SSQYcTDVAK	1	8	3	A0A1D5UZY9;A0A3B6ASP6;A0A3B6C909	C5(Carbamidomethyl)	0	0.008	0.06225	0.849929	2	1158.51	-0.338735	15.1846	0
	High	LSGQDVER	1	8	3	A0A1D5UZY9;A0A3B6ASP6;A0A3B6C909		0	0.009	0.0715	1.51617	2	903.453	0.371286	12.6755	0
	High	ERIETVNPR	1	5	1	A0A3B6C909		0	0.009	0.06608	1.47002	2	1113.6	0.411995	15.3238	1
	High	ISKEDIDK	1	5	1	A0A3B6C909		0	0.009	0.06714	1.18395	2	947.505	1.02099	11.4437	1
A0A3B6JKV5	Trehalose 6-phosphate phosphatase OS=Triticum aestivum OX=4565 PE=3 SV=1 - [A0A3B6JKV5_WHEAT]	1.87034	3.6	5	1	2	2	749	84.9446	5.85889
	A2	Sequence	# PSMs	# Proteins	# Protein Groups	Protein Group Accessions	Modifications	ΔCn	q-Value	PEP	XCorr	Charge	MH+ [Da]	ΔM [ppm]	RT [min]	# Missed Cleavages
	High	LVLVQVANPAR	1	5	1	A0A3B6JKV5		0	0.001	0.002543	1.87034	2	1179.72	-0.00721013	52.1611	0
	High	LGFFLHSPFPSSEIYK	1	7	3	A0A3B6KIB1;A0A3B6JKV5;A0A3B6LM04		0	0.002	0.01063	0.866285	3	1868.96	-0.286548	78.8501	0
A0A3B6QNG6	Aspartic proteinase oryzasin-1 OS=Triticum aestivum OX=4565 PE=3 SV=1 - [A0A3B6QNG6_WHEAT]	1.86592	8.05	3	1	3	3	497	53.8463	7.62061
	A2	Sequence	# PSMs	# Proteins	# Protein Groups	Protein Group Accessions	Modifications	ΔCn	q-Value	PEP	XCorr	Charge	MH+ [Da]	ΔM [ppm]	RT [min]	# Missed Cleavages
	High	HAGEGHGGEIVFGGIDPK	1	2	1	A0A3B6QNG6		0	0	0.0003463	1.87047	3	1776.87	-0.642557	39.3915	0
	High	NQDFIEATR	1	7	3	A0A3B6NX30;A0A3B6QNG6;A0A3B6EGL9		0	0	0.0002078	1.86592	2	1093.53	-0.261687	28.4554	0
	High	ILDLLLNEIDPTK	1	4	2	A0A3B6NX30;A0A3B6QNG6		0	0.003	0.02317	1.03055	2	1496.86	0.320835	83.9067	0
A0A3B6CE80	Adenosylhomocysteinase OS=Triticum aestivum OX=4565 PE=3 SV=1 - [A0A3B6CE80_WHEAT]	1.83315	4.03	10	2	2	2	471	51.6512	5.78271
	A2	Sequence	# PSMs	# Proteins	# Protein Groups	Protein Group Accessions	Modifications	ΔCn	q-Value	PEP	XCorr	Charge	MH+ [Da]	ΔM [ppm]	RT [min]	# Missed Cleavages
	High	TGIIVLAEGR	1	5	1	A0A3B6CE80		0	0	4.875e-05	1.83315	2	1028.61	-0.375877	51.2205	0
	High	DSAAVFAWK	1	10	1	A0A3B6CE80		0	0.009	0.07215	1.33032	2	994.499	0.126644	53.6777	0
A0A3B6RKE1	Glyceraldehyde-3-phosphate dehydrogenase OS=Triticum aestivum OX=4565 PE=3 SV=1 - [A0A3B6RKE1_WHEAT]	1.82992	11.41	3	4	4	4	333	36.1916	6.88818
	A2	Sequence	# PSMs	# Proteins	# Protein Groups	Protein Group Accessions	Modifications	ΔCn	q-Value	PEP	XCorr	Charge	MH+ [Da]	ΔM [ppm]	RT [min]	# Missed Cleavages
	High	AASYDDIKK	1	3	1	A0A3B6RKE1		0	0.001	0.002178	1.82992	2	1010.52	0.509051	13.1197	1
	High	YDTVHGHWK	1	3	1	A0A3B6RKE1		0	0.003	0.01719	1.28787	2	1142.53	-2.90571	14.6352	0
	High	KVVISAPSK	1	3	1	A0A3B6RKE1		0	0.003	0.01397	1.17676	2	928.582	-0.474251	17.0187	1
	High	AGIALNDHFVK	1	3	1	A0A3B6RKE1		0	0.008	0.05317	0.943022	2	1184.64	0.385343	40.3687	0
A0A3B6AZ48	Importin N-terminal domain-containing protein OS=Triticum aestivum OX=4565 PE=4 SV=1 - [A0A3B6AZ48_WHEAT]	1.82175	0.98	8	1	1	1	1018	116.907	4.88135
	A2	Sequence	# PSMs	# Proteins	# Protein Groups	Protein Group Accessions	Modifications	ΔCn	q-Value	PEP	XCorr	Charge	MH+ [Da]	ΔM [ppm]	RT [min]	# Missed Cleavages
	High	AALSHAPEER	1	8	1	A0A3B6AZ48		0	0.001	0.002608	1.82175	2	1080.54	0.414116	11.8436	0
A0A3B6UAX2	Peroxidase OS=Triticum aestivum OX=4565 PE=3 SV=1 - [A0A3B6UAX2_WHEAT]	1.81072	5.07	9	2	2	2	355	38.4727	7.63525
	A2	Sequence	# PSMs	# Proteins	# Protein Groups	Protein Group Accessions	Modifications	ΔCn	q-Value	PEP	XCorr	Charge	MH+ [Da]	ΔM [ppm]	RT [min]	# Missed Cleavages
	High	GLSFDFYR	1	6	1	A0A3B6UAX2		0	0.001	0.002283	1.81072	2	1004.48	0.53476	64.215	0
	High	DIGLAAGLLR	1	8	1	A0A3B6UAX2		0	0.003	0.01887	1.28299	2	998.599	-0.325133	70.2267	0
A0A3B6E9P7	Transmembrane protein OS=Triticum aestivum OX=4565 PE=3 SV=1 - [A0A3B6E9P7_WHEAT]	1.7862	3.01	4	2	2	2	599	64.3044	8.83643
	A2	Sequence	# PSMs	# Proteins	# Protein Groups	Protein Group Accessions	Modifications	ΔCn	q-Value	PEP	XCorr	Charge	MH+ [Da]	ΔM [ppm]	RT [min]	# Missed Cleavages
	High	DLVLQLLER	1	4	1	A0A3B6E9P7		0	0	0.0001837	1.7862	2	1098.65	0.768386	81.1515	0
	High	DRPQAEAPK	1	3	1	A0A3B6E9P7		0	0.003	0.02533	1.53064	2	1011.52	-1.09022	8.6465	1
A0A3B6NNE0	Phosphoglycerate kinase OS=Triticum aestivum OX=4565 PE=3 SV=1 - [A0A3B6NNE0_WHEAT]	1.77469	5.24	9	3	3	3	401	42.1477	5.85889
	A2	Sequence	# PSMs	# Proteins	# Protein Groups	Protein Group Accessions	Modifications	ΔCn	q-Value	PEP	XCorr	Charge	MH+ [Da]	ΔM [ppm]	RT [min]	# Missed Cleavages
	High	VILASHLGR	1	5	1	A0A3B6NNE0		0	0	0.0002758	1.77469	2	965.589	-0.466715	27.7337	0
	High	VILASHLGRPK	1	5	1	A0A3B6NNE0		0	0	3.827e-05	1.76171	3	1190.74	0.221642	22.3365	1
	High	FAAGTDAIAK	1	8	1	A0A3B6NNE0		0	0.001	0.003403	1.386	2	964.509	-0.703392	25.1083	0
A0A3B6RG90	Pyrophosphate--fructose 6-phosphate 1-phosphotransferase subunit beta OS=Triticum aestivum OX=4565 GN=PFP-BETA PE=3 SV=1 - [A0A3B6RG90_WHEAT]	1.76472	3.93	3	2	2	2	509	54.8966	5.47803
	A2	Sequence	# PSMs	# Proteins	# Protein Groups	Protein Group Accessions	Modifications	ΔCn	q-Value	PEP	XCorr	Charge	MH+ [Da]	ΔM [ppm]	RT [min]	# Missed Cleavages
	High	LASVYSEVQTSR	1	3	1	A0A3B6RG90		0	0	0.0001699	1.76472	2	1339.69	0.339814	33.3324	0
	High	ELFDFLPK	1	3	1	A0A3B6RG90		0	0.008	0.06125	1.07732	2	1008.54	0.278161	79.3969	0
A0A3B5XVL2	Glucose and ribitol dehydrogenase OS=Triticum aestivum OX=4565 PE=4 SV=1 - [A0A3B5XVL2_WHEAT]	1.75842	7.78	3	3	3	3	347	37.6355	9.23193
	A2	Sequence	# PSMs	# Proteins	# Protein Groups	Protein Group Accessions	Modifications	ΔCn	q-Value	PEP	XCorr	Charge	MH+ [Da]	ΔM [ppm]	RT [min]	# Missed Cleavages
	High	DAEETLQALR	1	3	1	A0A3B5XVL2		0	0	0.0003159	1.46755	2	1145.58	0.113727	42.9511	0
	High	ALSMQLAEK	1	3	1	A0A3B5XVL2		0	0.002	0.006011	1.75842	2	990.53	0.632267	35.5477	0
	High	GAIVAFTR	1	3	1	A0A3B5XVL2		0	0.003	0.0173	1.5404	2	834.483	0.0750955	38.3032	0
A0A3B6NUP7	Dynamin GTPase OS=Triticum aestivum OX=4565 PE=3 SV=1 - [A0A3B6NUP7_WHEAT]	1.73839	5.98	11	4	4	4	635	69.4518	9.0708
	A2	Sequence	# PSMs	# Proteins	# Protein Groups	Protein Group Accessions	Modifications	ΔCn	q-Value	PEP	XCorr	Charge	MH+ [Da]	ΔM [ppm]	RT [min]	# Missed Cleavages
	High	SQQVSSSALR	1	8	1	A0A3B6NUP7		0	0	0.001281	1.73839	2	1062.55	0.487117	15.632	0
	High	SIVLQIDSK	1	11	1	A0A3B6NUP7		0	0	0.0008508	1.37373	2	1002.58	0.57195	44.2679	0
	High	LIDLPGIDQR	1	11	1	A0A3B6NUP7		0	0.002	0.01238	1.35364	2	1139.64	0.0474466	64.2234	0
	High	HFDLNNVKR	1	11	1	A0A3B6NUP7		0	0.008	0.04063	1.39222	3	1142.61	-0.472253	20.6279	1
A0A3B6KME3	Pantothenate kinase 2 OS=Triticum aestivum OX=4565 PE=3 SV=1 - [A0A3B6KME3_WHEAT]	1.70547	4.69	4	4	4	5	896	98.3049	5.69385
	A2	Sequence	# PSMs	# Proteins	# Protein Groups	Protein Group Accessions	Modifications	ΔCn	q-Value	PEP	XCorr	Charge	MH+ [Da]	ΔM [ppm]	RT [min]	# Missed Cleavages
	High	LTEEPAAYGK	1	4	1	A0A3B6KME3		0	0	0.00174	1.70547	2	1078.54	0.21728	19.4312	0
	High	RGDAFAHAFSAHLAR	2	4	1	A0A3B6KME3		0	0	0.001191	1.64616	3	1626.83	0.338863	34.8494	1
	High	IDDFDTFK	1	2	1	A0A3B6KME3		0	0	0.0005197	1.52838	2	1000.46	1.05265	42.2277	0
	High	SLHTNLNAR	1	4	1	A0A3B6KME3		0	0.008	0.05431	1.41375	2	1025.55	-0.0679801	14.6009	0
A4K4Y1	Tubulin alpha chain OS=Triticum aestivum OX=4565 GN=TUBA-2A PE=2 SV=1 - [A4K4Y1_WHEAT]	1.68479	5.1	13	2	2	2	451	49.6833	5.021
	A2	Sequence	# PSMs	# Proteins	# Protein Groups	Protein Group Accessions	Modifications	ΔCn	q-Value	PEP	XCorr	Charge	MH+ [Da]	ΔM [ppm]	RT [min]	# Missed Cleavages
	High	LVSQVISSLTASLR	1	6	1	A4K4Y1		0	0	4.624e-05	1.52315	2	1473.87	2.47906	82.3112	0
	High	EDAANNFAR	1	10	1	A4K4Y1		0	0.001	0.002043	1.68479	2	1007.45	-0.183874	16.0845	0
A0A3B6TSB8	Protein kinase domain-containing protein OS=Triticum aestivum OX=4565 PE=4 SV=1 - [A0A3B6TSB8_WHEAT]	1.67563	0.92	5	1	1	1	1085	117.27	6.01123
	A2	Sequence	# PSMs	# Proteins	# Protein Groups	Protein Group Accessions	Modifications	ΔCn	q-Value	PEP	XCorr	Charge	MH+ [Da]	ΔM [ppm]	RT [min]	# Missed Cleavages
	High	GVALQDLLAR	1	5	1	A0A3B6TSB8		0	0	0.0003978	1.67563	2	1055.62	0.178074	66.5437	0
A0A3B6DBZ8	Peroxiredoxin OS=Triticum aestivum OX=4565 PE=3 SV=1 - [A0A3B6DBZ8_WHEAT]	1.67376	10	3	2	2	2	200	21.9222	6.80029
	A2	Sequence	# PSMs	# Proteins	# Protein Groups	Protein Group Accessions	Modifications	ΔCn	q-Value	PEP	XCorr	Charge	MH+ [Da]	ΔM [ppm]	RT [min]	# Missed Cleavages
	High	AVDSLLTAAK	1	3	1	A0A3B6DBZ8		0	0	0.0002791	1.67376	2	988.567	0.101305	41.1037	0
	High	DIEAYKPGSR	1	2	1	A0A3B6DBZ8		0	0.008	0.06298	0.999303	2	1135.57	0.00444599	19.2379	1
A0A3B6Q9V4	Cysteine protease OS=Triticum aestivum OX=4565 PE=3 SV=1 - [A0A3B6Q9V4_WHEAT]	1.64895	0.82	1	1	1	1	977	107.75	8.22119
	A2	Sequence	# PSMs	# Proteins	# Protein Groups	Protein Group Accessions	Modifications	ΔCn	q-Value	PEP	XCorr	Charge	MH+ [Da]	ΔM [ppm]	RT [min]	# Missed Cleavages
	High	SLSPAALR	1	1	1	A0A3B6Q9V4		0	0.009	0.07252	1.64895	2	814.477	-1.24237	20.7574	0
A0A0H4LXI0	Catalase OS=Triticum aestivum OX=4565 GN=Cat3-A1 PE=2 SV=1 - [A0A0H4LXI0_WHEAT]	1.63735	2.24	10	1	1	1	492	56.382	7.25439
	A2	Sequence	# PSMs	# Proteins	# Protein Groups	Protein Group Accessions	Modifications	ΔCn	q-Value	PEP	XCorr	Charge	MH+ [Da]	ΔM [ppm]	RT [min]	# Missed Cleavages
	High	APGVQTPVIVR	1	10	1	A0A0H4LXI0		0	0.001	0.004562	1.63735	2	1136.68	-0.039443	41.2229	0
A0A3B6APM5	TIP120 domain-containing protein OS=Triticum aestivum OX=4565 PE=3 SV=1 - [A0A3B6APM5_WHEAT]	1.63361	1.73	12	2	2	2	1217	133.914	5.99854
	A2	Sequence	# PSMs	# Proteins	# Protein Groups	Protein Group Accessions	Modifications	ΔCn	q-Value	PEP	XCorr	Charge	MH+ [Da]	ΔM [ppm]	RT [min]	# Missed Cleavages
	High	GQGDIDESSPR	1	11	1	A0A3B6APM5		0	0	0.0001603	1.63361	2	1160.52	1.46275	12.7377	0
	High	HVVDDGLELR	1	7	1	A0A3B6APM5		0	0.008	0.04527	0.891429	2	1152.6	1.95526	31.168	0
A0A3B6HPF5	NB-ARC domain-containing protein OS=Triticum aestivum OX=4565 PE=4 SV=1 - [A0A3B6HPF5_WHEAT]	1.6266	3.06	3	2	2	2	916	100.507	6.31592
	A2	Sequence	# PSMs	# Proteins	# Protein Groups	Protein Group Accessions	Modifications	ΔCn	q-Value	PEP	XCorr	Charge	MH+ [Da]	ΔM [ppm]	RT [min]	# Missed Cleavages
	High	LLALLGLPR	1	3	1	A0A3B6HPF5		0	0.001	0.00231	1.6266	2	965.651	0.13787	79.0012	0
	High	AGGALSDAQPASLmLQcNR	1	3	1	A0A3B6HPF5	M14(Oxidation); C17(Carbamidomethyl)	0	0.009	0.07147	0.965811	3	1975.93	-0.772754	11.0377	0
A0A3B6FNK3	NAB domain-containing protein OS=Triticum aestivum OX=4565 PE=4 SV=1 - [A0A3B6FNK3_WHEAT]	1.62586	0.68	3	1	1	1	1318	150.477	4.90674
	A2	Sequence	# PSMs	# Proteins	# Protein Groups	Protein Group Accessions	Modifications	ΔCn	q-Value	PEP	XCorr	Charge	MH+ [Da]	ΔM [ppm]	RT [min]	# Missed Cleavages
	High	GAAEEEKLR	1	3	1	A0A3B6FNK3		0	0	0.0009504	1.62586	2	1002.52	0.142385	10.6866	1
A0A3B6QBM8	26S proteasome non-ATPase regulatory subunit 2 homolog OS=Triticum aestivum OX=4565 PE=3 SV=1 - [A0A3B6QBM8_WHEAT]	1.60364	4.15	8	3	3	4	819	89.7093	5.2876
	A2	Sequence	# PSMs	# Proteins	# Protein Groups	Protein Group Accessions	Modifications	ΔCn	q-Value	PEP	XCorr	Charge	MH+ [Da]	ΔM [ppm]	RT [min]	# Missed Cleavages
	High	QFSYIIAR	1	8	1	A0A3B6QBM8		0	0.002	0.01011	1.60364	2	997.546	-0.0761341	47.4661	0
	High	VGQAVDVVGQAGRPK	2	8	1	A0A3B6QBM8		0	0.002	0.006624	1.47202	3	1480.82	0.132409	24.1135	1
	High	SEAELAEPIIR	1	8	1	A0A3B6QBM8		0	0.004	0.03231	1.41493	2	1227.66	1.88539	47.1686	0
P04730	Gamma-gliadin (Fragment) OS=Triticum aestivum OX=4565 PE=2 SV=1 - [GDB3_WHEAT]	0	6.15	3	1	1	2	244	27.3198	8.82178
	A2	Sequence	# PSMs	# Proteins	# Protein Groups	Protein Group Accessions	Modifications	ΔCn	q-Value	PEP	XCorr	Charge	MH+ [Da]	ΔM [ppm]	RT [min]	# Missed Cleavages
	High	VFLQQQcSPVAMPQR	1	3	1	P04730	C7(Carbamidomethyl)	0	0.002	0.006169	0.816616	2	1788.89	0.761817	49.9717	0
	High	VFLQQQcSPVAmPQR	1	3	1	P04730	C7(Carbamidomethyl); M12(Oxidation)	0	0.008	0.05466	0.877034	2	1804.88	-0.215045	39.2164	0
E2F3W4	30S ribosomal protein S8, chloroplastic OS=Triticum aestivum OX=4565 GN=TRAES_3BF117500090CFD_c1 PE=2 SV=1 - [E2F3W4_WHEAT]	0	10.77	1	1	1	1	130	14.7809	9.89111
	A2	Sequence	# PSMs	# Proteins	# Protein Groups	Protein Group Accessions	Modifications	ΔCn	q-Value	PEP	XCorr	Charge	MH+ [Da]	ΔM [ppm]	RT [min]	# Missed Cleavages
	High	HGYIGEFEYVDDHR	1	1	1	E2F3W4		0	0.004	0.02946	0.773564	3	1736.77	0.0819595	40.9312	0
J7HWD3	Alpha-gliadin OS=Triticum aestivum OX=4565 GN=Gli-SB-3 PE=4 SV=1 - [J7HWD3_WHEAT]	0	7.17	2	1	1	1	307	35.3198	7.7085
	A2	Sequence	# PSMs	# Proteins	# Protein Groups	Protein Group Accessions	Modifications	ΔCn	q-Value	PEP	XCorr	Charge	MH+ [Da]	ΔM [ppm]	RT [min]	# Missed Cleavages
	High	QQQQQQQQILQQILQQQLIPcR	1	2	1	J7HWD3	C21(Carbamidomethyl)	0	0.006	0.03924	0.820059	3	2775.47	-1.11736	81.8958	0
Q3S4I1	Eukaryotic translation initiation factor 5A OS=Triticum aestivum OX=4565 GN=CAMPLR22A2D_LOCUS2580 PE=3 SV=1 - [Q3S4I1_WHEAT]	0	11.18	7	2	2	2	161	17.3517	6.13818
	A2	Sequence	# PSMs	# Proteins	# Protein Groups	Protein Group Accessions	Modifications	ΔCn	q-Value	PEP	XCorr	Charge	MH+ [Da]	ΔM [ppm]	RT [min]	# Missed Cleavages
	High	TYPQQAGAIR	1	1	1	Q3S4I1		0	0.003	0.02297	1.33301	2	1104.58	1.51653	20.1906	0
	High	VVEVSTSK	1	7	1	Q3S4I1		0	0.008	0.0451	1.22901	2	848.475	2.86252	13.1634	0
A0A3B6NMA6	Calnexin homolog OS=Triticum aestivum OX=4565 PE=3 SV=1 - [A0A3B6NMA6_WHEAT]	0	6.24	6	2	2	2	529	59.173	4.95752
	A2	Sequence	# PSMs	# Proteins	# Protein Groups	Protein Group Accessions	Modifications	ΔCn	q-Value	PEP	XCorr	Charge	MH+ [Da]	ΔM [ppm]	RT [min]	# Missed Cleavages
	High	ANFLSADDFEPALIPSK	1	4	1	A0A3B6NMA6		0	0.001	0.003562	1.26856	2	1834.92	-0.245663	79.6147	0
	High	LSHVYTAILKPDNEVR	1	6	1	A0A3B6NMA6		0	0.003	0.02484	1.05646	3	1855.01	0.957438	40.5384	1
W5C5U5	30S ribosomal protein S4, chloroplastic OS=Triticum aestivum OX=4565 PE=3 SV=1 - [W5C5U5_WHEAT]	0	4.62	2	1	1	1	195	22.6652	10.1987
	A2	Sequence	# PSMs	# Proteins	# Protein Groups	Protein Group Accessions	Modifications	ΔCn	q-Value	PEP	XCorr	Charge	MH+ [Da]	ΔM [ppm]	RT [min]	# Missed Cleavages
	High	IFEGAALLR	1	2	1	W5C5U5		0	0.003	0.01915	1.21647	2	989.578	-0.219268	57.9976	0
W5BUF4	Caleosin OS=Triticum aestivum OX=4565 GN=Clo1 PE=2 SV=1 - [W5BUF4_WHEAT]	0	4.65	1	1	1	1	301	34.2867	6.771
	A2	Sequence	# PSMs	# Proteins	# Protein Groups	Protein Group Accessions	Modifications	ΔCn	q-Value	PEP	XCorr	Charge	MH+ [Da]	ΔM [ppm]	RT [min]	# Missed Cleavages
	High	TDGKGDAADVHVVR	1	1	1	W5BUF4		0	0	0.000787	1.58574	3	1439.73	0.853605	15.0205	1
A0A3B6TLW2	SERPIN domain-containing protein OS=Triticum aestivum OX=4565 PE=3 SV=1 - [A0A3B6TLW2_WHEAT]	0	7.56	2	3	3	3	397	43.3903	5.24951
	A2	Sequence	# PSMs	# Proteins	# Protein Groups	Protein Group Accessions	Modifications	ΔCn	q-Value	PEP	XCorr	Charge	MH+ [Da]	ΔM [ppm]	RT [min]	# Missed Cleavages
	High	QFSmYILLPER	1	2	1	A0A3B6TLW2	M4(Oxidation)	0	0	0.000741	1.57802	2	1412.72	-2.34401	68.7504	0
	High	DDLWTLAK	1	1	1	A0A3B6TLW2		0	0.005	0.0353	1.24962	2	961.5	0.992437	57.5771	0
	High	SEVQSVDFQNK	1	1	1	A0A3B6TLW2		0	0.008	0.04542	1.23815	2	1280.61	0.0723912	25.3082	0
A0A3B6MR11	Formate--tetrahydrofolate ligase OS=Triticum aestivum OX=4565 PE=3 SV=1 - [A0A3B6MR11_WHEAT]	0	1.72	4	1	1	1	639	68.03	6.80029
	A2	Sequence	# PSMs	# Proteins	# Protein Groups	Protein Group Accessions	Modifications	ΔCn	q-Value	PEP	XCorr	Charge	MH+ [Da]	ΔM [ppm]	RT [min]	# Missed Cleavages
	High	GAPSDFVLPIR	1	4	1	A0A3B6MR11		0	0.004	0.03484	0.984835	2	1171.65	-0.130684	67.8325	0
A0A3B6H2V7	Signal recognition particle subunit SRP72 OS=Triticum aestivum OX=4565 PE=3 SV=1 - [A0A3B6H2V7_WHEAT]	0	4.98	3	2	2	2	663	73.1302	8.96826
	A2	Sequence	# PSMs	# Proteins	# Protein Groups	Protein Group Accessions	Modifications	ΔCn	q-Value	PEP	XCorr	Charge	MH+ [Da]	ΔM [ppm]	RT [min]	# Missed Cleavages
	High	AAAAAAAEPVSVEDLFTALHR	1	1	1	A0A3B6H2V7		0	0.003	0.01377	0.936243	3	2110.1	1.24726	80.9067	0
	High	INIIAALVAGGR	1	3	1	A0A3B6H2V7		0	0.008	0.04518	1.00979	2	1167.72	0.820449	83.2608	0
A0A3B6TFZ6	AAI domain-containing protein OS=Triticum aestivum OX=4565 PE=3 SV=1 - [A0A3B6TFZ6_WHEAT]	0	6.9	3	1	1	1	145	15.5166	7.53271
	A2	Sequence	# PSMs	# Proteins	# Protein Groups	Protein Group Accessions	Modifications	ΔCn	q-Value	PEP	XCorr	Charge	MH+ [Da]	ΔM [ppm]	RT [min]	# Missed Cleavages
	High	ELYDASQHcR	1	3	1	A0A3B6TFZ6	C9(Carbamidomethyl)	0	0	0.001138	1.21011	2	1278.55	0.0586249	14.8083	0
A0A0C4BIR6	Ribosomal_L16 domain-containing protein OS=Triticum aestivum OX=4565 PE=3 SV=1 - [A0A0C4BIR6_WHEAT]	0	5.02	1	1	1	1	219	24.7151	10.4331
	A2	Sequence	# PSMs	# Proteins	# Protein Groups	Protein Group Accessions	Modifications	ΔCn	q-Value	PEP	XCorr	Charge	MH+ [Da]	ΔM [ppm]	RT [min]	# Missed Cleavages
	High	VAIGQVLLSVR	1	1	1	A0A0C4BIR6		0	0.008	0.06088	1.17763	2	1154.73	0.636218	73.3721	0
A0A1K0JNG6	Alpha-gliadin OS=Triticum aestivum OX=4565 GN=Gli-D2-15 PE=4 SV=1 - [A0A1K0JNG6_WHEAT]	0	7.47	1	1	1	1	308	35.4479	8.01611
	A2	Sequence	# PSMs	# Proteins	# Protein Groups	Protein Group Accessions	Modifications	ΔCn	q-Value	PEP	XCorr	Charge	MH+ [Da]	ΔM [ppm]	RT [min]	# Missed Cleavages
	High	QQQQQQQQQILQQILQQQLIPcR	1	1	1	A0A1K0JNG6	C22(Carbamidomethyl)	0	0	1.108e-07	1.197	3	2903.53	0.471196	81.8622	0
B3V9H7	Starch synthase, chloroplastic/amyloplastic OS=Triticum aestivum OX=4565 GN=Wx-1 PE=3 SV=1 - [B3V9H7_WHEAT]	0	2.15	4	1	1	1	604	66.483	7.56201
	A2	Sequence	# PSMs	# Proteins	# Protein Groups	Protein Group Accessions	Modifications	ΔCn	q-Value	PEP	XCorr	Charge	MH+ [Da]	ΔM [ppm]	RT [min]	# Missed Cleavages
	High	EALQAEVGLPVDR	1	4	1	B3V9H7		0	0.001	0.002239	1.50668	2	1396.74	0.130612	53.0701	0
A0A1D5UB33	AAI domain-containing protein OS=Triticum aestivum OX=4565 PE=3 SV=1 - [A0A1D5UB33_WHEAT]	0	5.13	1	1	1	1	195	21.4708	8.39697
	A2	Sequence	# PSMs	# Proteins	# Protein Groups	Protein Group Accessions	Modifications	ΔCn	q-Value	PEP	XCorr	Charge	MH+ [Da]	ΔM [ppm]	RT [min]	# Missed Cleavages
	High	LEGVPEGcTR	1	1	1	A0A1D5UB33	C8(Carbamidomethyl)	0	0.009	0.06989	1.3368	2	1117.53	1.19435	21.527	0
A0A3B6B5J2	Nucleoredoxin 1 OS=Triticum aestivum OX=4565 PE=3 SV=1 - [A0A3B6B5J2_WHEAT]	0	3.63	6	2	2	2	524	57.9231	4.97021
	A2	Sequence	# PSMs	# Proteins	# Protein Groups	Protein Group Accessions	Modifications	ΔCn	q-Value	PEP	XCorr	Charge	MH+ [Da]	ΔM [ppm]	RT [min]	# Missed Cleavages
	High	VPVAELVGK	1	6	1	A0A3B6B5J2		0	0.003	0.01991	1.35565	2	911.556	0.17517	40.0359	0
	High	NYVISNTGEK	1	5	1	A0A3B6B5J2		0	0.008	0.0492	1.16644	2	1124.56	-0.747542	20.1944	0
A0A3B5YW85	BRO1 domain-containing protein OS=Triticum aestivum OX=4565 PE=4 SV=1 - [A0A3B5YW85_WHEAT]	0	1.37	8	1	1	1	658	71.9251	5.61768
	A2	Sequence	# PSMs	# Proteins	# Protein Groups	Protein Group Accessions	Modifications	ΔCn	q-Value	PEP	XCorr	Charge	MH+ [Da]	ΔM [ppm]	RT [min]	# Missed Cleavages
	High	QLESLGAQR	1	8	1	A0A3B5YW85		0	0.008	0.04907	1.54207	2	1001.54	-1.11607	20.7078	0
A0A3B5ZRV5	Histidine--tRNA ligase OS=Triticum aestivum OX=4565 PE=3 SV=1 - [A0A3B5ZRV5_WHEAT]	0	2.15	1	2	2	2	885	94.9009	5.85889
	A2	Sequence	# PSMs	# Proteins	# Protein Groups	Protein Group Accessions	Modifications	ΔCn	q-Value	PEP	XCorr	Charge	MH+ [Da]	ΔM [ppm]	RT [min]	# Missed Cleavages
	High	ISFDLSLAR	1	1	1	A0A3B5ZRV5		0	0.001	0.004002	1.38826	2	1021.57	-0.94196	67.4211	0
	High	GTSAVLALLR	1	1	1	A0A3B5ZRV5		0	0.003	0.01371	1.5867	2	1000.61	-0.156476	68.8012	0
A0A3B6FSG4	ATP synthase subunit beta OS=Triticum aestivum OX=4565 PE=3 SV=1 - [A0A3B6FSG4_WHEAT]	0	3.9	7	1	1	1	359	38.1531	7.1665
	A2	Sequence	# PSMs	# Proteins	# Protein Groups	Protein Group Accessions	Modifications	ΔCn	q-Value	PEP	XCorr	Charge	MH+ [Da]	ΔM [ppm]	RT [min]	# Missed Cleavages
	High	VLNTGSPITVPVGR	1	7	1	A0A3B6FSG4		0	0.003	0.01495	1.10984	2	1409.81	-0.661818	52.8957	0
A0A3B6B424	60S ribosomal protein L7-4 OS=Triticum aestivum OX=4565 PE=3 SV=1 - [A0A3B6B424_WHEAT]	0	4.1	5	1	1	1	244	28.0834	10.0962
	A2	Sequence	# PSMs	# Proteins	# Protein Groups	Protein Group Accessions	Modifications	ΔCn	q-Value	PEP	XCorr	Charge	MH+ [Da]	ΔM [ppm]	RT [min]	# Missed Cleavages
	High	EANNFLWPFK	1	5	1	A0A3B6B424		0	0.003	0.01387	1.05658	2	1265.63	0.581825	80.4845	0
A0A3B5Y0C0	T-complex protein 1 subunit epsilon OS=Triticum aestivum OX=4565 PE=3 SV=1 - [A0A3B5Y0C0_WHEAT]	0	2.53	8	1	1	1	395	43.7837	6.17627
	A2	Sequence	# PSMs	# Proteins	# Protein Groups	Protein Group Accessions	Modifications	ΔCn	q-Value	PEP	XCorr	Charge	MH+ [Da]	ΔM [ppm]	RT [min]	# Missed Cleavages
	High	AVLAVADLER	1	8	1	A0A3B5Y0C0		0	0.008	0.04893	1.22237	2	1056.61	0.167298	52.1592	0
A0A3B6MV08	Zinc finger CCCH domain-containing protein 19 OS=Triticum aestivum OX=4565 PE=4 SV=1 - [A0A3B6MV08_WHEAT]	0	0.91	9	1	1	1	1318	140.918	4.58936
	A2	Sequence	# PSMs	# Proteins	# Protein Groups	Protein Group Accessions	Modifications	ΔCn	q-Value	PEP	XCorr	Charge	MH+ [Da]	ΔM [ppm]	RT [min]	# Missed Cleavages
	High	LYVEANQISTLR	1	9	1	A0A3B6MV08		0	0.002	0.007097	1.13251	2	1406.76	-1.39532	50.7699	0
A0A3B6HYB1	RuBisCO large subunit-binding protein subunit alpha, chloroplastic OS=Triticum aestivum OX=4565 PE=3 SV=1 - [A0A3B6HYB1_WHEAT]	0	1.55	4	1	1	1	581	60.9155	5.45264
	A2	Sequence	# PSMs	# Proteins	# Protein Groups	Protein Group Accessions	Modifications	ΔCn	q-Value	PEP	XCorr	Charge	MH+ [Da]	ΔM [ppm]	RT [min]	# Missed Cleavages
	High	DIAFDQASR	1	4	1	A0A3B6HYB1		0	0.003	0.01572	1.0248	2	1022.49	-0.159871	29.2013	0
A0A3B6KNF4	Globulin-2 OS=Triticum aestivum OX=4565 PE=4 SV=1 - [A0A3B6KNF4_WHEAT]	0	12.6	1	3	5	5	500	56.2072	7.44482
	A2	Sequence	# PSMs	# Proteins	# Protein Groups	Protein Group Accessions	Modifications	ΔCn	q-Value	PEP	XCorr	Charge	MH+ [Da]	ΔM [ppm]	RT [min]	# Missed Cleavages
	High	GGGGSGSEKEDIQPR	1	1	1	A0A3B6KNF4		0	0	2.739e-05	1.97995	3	1473.69	-0.0455245	10.8188	1
	High	EGEGVLVLLR	1	3	2	A0A3B6LUV8;A0A3B6KNF4		0	0	0.00197	1.5862	2	1084.64	0.567055	70.8689	0
	High	AFLQPSHHDADEIAFVR	1	1	1	A0A3B6KNF4		0	0	0.00155	1.19199	4	1952.96	0.200413	50.346	0
	High	IYVVVEGR	1	1	1	A0A3B6KNF4		0	0.003	0.02071	1.29034	2	934.541	5.49766	35.4181	0
	High	FHQITGDQcHHLR	1	3	2	A0A3B6LUV8;A0A3B6KNF4	C9(Carbamidomethyl)	0	0.008	0.04602	1.30627	3	1648.78	1.17968	14.9987	0
A0A3B6DL13	Methylmalonate-semialdehyde dehydrogenase (CoA acylating) OS=Triticum aestivum OX=4565 PE=4 SV=1 - [A0A3B6DL13_WHEAT]	0	5.3	4	2	2	2	453	48.8239	7.37158
	A2	Sequence	# PSMs	# Proteins	# Protein Groups	Protein Group Accessions	Modifications	ΔCn	q-Value	PEP	XCorr	Charge	MH+ [Da]	ΔM [ppm]	RT [min]	# Missed Cleavages
	High	AESLDDAIQIVNR	1	4	1	A0A3B6DL13		0	0	0.001671	1.4534	2	1443.74	-0.456895	58.5092	0
	High	LVQSGADSGAR	1	4	1	A0A3B6DL13		0	0.002	0.01274	1.3145	2	1060.54	0.838063	9.94259	0
A0A3B6PKK3	Aminopeptidase OS=Triticum aestivum OX=4565 PE=3 SV=1 - [A0A3B6PKK3_WHEAT]	0	5.02	14	5	5	5	877	98.1452	5.57959
	A2	Sequence	# PSMs	# Proteins	# Protein Groups	Protein Group Accessions	Modifications	ΔCn	q-Value	PEP	XCorr	Charge	MH+ [Da]	ΔM [ppm]	RT [min]	# Missed Cleavages
	High	VSYDEELASR	1	5	1	A0A3B6PKK3		0	0.001	0.002762	1.16957	2	1168.55	0.558259	27.4636	0
	High	QQGYPVVSVK	1	5	1	A0A3B6PKK3		0	0.002	0.006177	1.22856	2	1104.61	0.297697	31.9568	0
	High	LPGFAAPR	1	5	1	A0A3B6PKK3		0	0.003	0.01772	1.48867	2	828.473	-0.0705955	39.2694	0
	High	VYTQVGK	1	14	1	A0A3B6PKK3		0	0.003	0.02509	1.38591	2	794.44	-0.8966	12.8645	0
	High	ETALLFDER	1	2	1	A0A3B6PKK3		0	0.004	0.03174	1.30572	2	1093.55	0.395723	50.1897	0
A0A3B6TZD9	Chitinase OS=Triticum aestivum OX=4565 PE=4 SV=1 - [A0A3B6TZD9_WHEAT]	0	5.26	3	1	1	1	266	28.3828	8.70459
	A2	Sequence	# PSMs	# Proteins	# Protein Groups	Protein Group Accessions	Modifications	ΔCn	q-Value	PEP	XCorr	Charge	MH+ [Da]	ΔM [ppm]	RT [min]	# Missed Cleavages
	High	NPDLVATDPTVSFK	1	3	1	A0A3B6TZD9		0	0.003	0.02154	1.10169	2	1503.77	-0.278642	54.9204	0
A0A3B6PG25	Cellulase OS=Triticum aestivum OX=4565 PE=3 SV=1 - [A0A3B6PG25_WHEAT]	0	3.17	6	1	1	1	410	44.4209	8.74854
	A2	Sequence	# PSMs	# Proteins	# Protein Groups	Protein Group Accessions	Modifications	ΔCn	q-Value	PEP	XCorr	Charge	MH+ [Da]	ΔM [ppm]	RT [min]	# Missed Cleavages
	High	LYVGVGDADADHR	1	6	1	A0A3B6PG25		0	0	0.001215	1.39478	2	1387.66	0.404155	29.501	0
A0A3B6ISJ9	Hsp26 OS=Triticum aestivum OX=4565 GN=Hsp26 PE=2 SV=1 - [A0A3B6ISJ9_WHEAT]	0	7.64	5	1	1	1	157	17.4689	6.81494
	A2	Sequence	# PSMs	# Proteins	# Protein Groups	Protein Group Accessions	Modifications	ΔCn	q-Value	PEP	XCorr	Charge	MH+ [Da]	ΔM [ppm]	RT [min]	# Missed Cleavages
	High	TSSDTAAFAGAR	1	5	1	A0A3B6ISJ9		0	0.008	0.06298	1.18654	2	1154.55	2.57864	20.1272	0
A0A3B6CC37	HP domain-containing protein OS=Triticum aestivum OX=4565 PE=3 SV=1 - [A0A3B6CC37_WHEAT]	0	2.6	17	2	2	2	924	103.152	6.41748
	A2	Sequence	# PSMs	# Proteins	# Protein Groups	Protein Group Accessions	Modifications	ΔCn	q-Value	PEP	XCorr	Charge	MH+ [Da]	ΔM [ppm]	RT [min]	# Missed Cleavages
	High	SSLNHDDIFILDTK	1	17	1	A0A3B6CC37		0	0	0.0002254	1.8311	3	1617.81	0.0646374	59.5754	0
	High	EIYLSAAEFR	1	3	1	A0A3B6CC37		0	0.009	0.07472	1.12986	2	1198.61	-0.232227	58.5949	0
A0A3B6TXN5	U-box domain-containing protein OS=Triticum aestivum OX=4565 PE=3 SV=1 - [A0A3B6TXN5_WHEAT]	0	1	3	1	1	1	1001	111.784	5.37646
	A2	Sequence	# PSMs	# Proteins	# Protein Groups	Protein Group Accessions	Modifications	ΔCn	q-Value	PEP	XCorr	Charge	MH+ [Da]	ΔM [ppm]	RT [min]	# Missed Cleavages
	High	AFHQSENIAR	1	3	1	A0A3B6TXN5		0	0.003	0.01324	1.40651	2	1172.58	0.203752	14.5102	0
A0A3B6KT79	Aconitate hydratase OS=Triticum aestivum OX=4565 PE=3 SV=1 - [A0A3B6KT79_WHEAT]	0	1.01	1	1	1	1	995	106.863	7.06396
	A2	Sequence	# PSMs	# Proteins	# Protein Groups	Protein Group Accessions	Modifications	ΔCn	q-Value	PEP	XCorr	Charge	MH+ [Da]	ΔM [ppm]	RT [min]	# Missed Cleavages
	High	QVEIPFKPAR	1	1	1	A0A3B6KT79		0	0.002	0.006094	1.44318	3	1184.68	-0.59016	41.196	1
A0A3B6RN55	Glycosyltransferase family 92 protein OS=Triticum aestivum OX=4565 PE=3 SV=1 - [A0A3B6RN55_WHEAT]	0	4.76	2	1	1	1	504	55.9327	8.73389
	A2	Sequence	# PSMs	# Proteins	# Protein Groups	Protein Group Accessions	Modifications	ΔCn	q-Value	PEP	XCorr	Charge	MH+ [Da]	ΔM [ppm]	RT [min]	# Missed Cleavages
	High	YYHYHNTINVPGELcRELVPVPPK	1	2	1	A0A3B6RN55	C15(Carbamidomethyl)	0	0.008	0.06254	0.642573	3	2895.46	0.501774	73.7205	1
A0A3B5Y3E4	Aldo_ket_red domain-containing protein OS=Triticum aestivum OX=4565 PE=4 SV=1 - [A0A3B5Y3E4_WHEAT]	0	2.91	3	1	1	1	275	31.2801	8.48486
	A2	Sequence	# PSMs	# Proteins	# Protein Groups	Protein Group Accessions	Modifications	ΔCn	q-Value	PEP	XCorr	Charge	MH+ [Da]	ΔM [ppm]	RT [min]	# Missed Cleavages
	High	TPGQVLIR	1	3	1	A0A3B5Y3E4		0	0.008	0.04664	1.32526	2	883.537	0.801809	29.9364	0
A0A3B6LF76	Phosphopyruvate hydratase OS=Triticum aestivum OX=4565 PE=3 SV=1 - [A0A3B6LF76_WHEAT]	0	3.49	5	1	1	1	430	46.2635	5.80811
	A2	Sequence	# PSMs	# Proteins	# Protein Groups	Protein Group Accessions	Modifications	ΔCn	q-Value	PEP	XCorr	Charge	MH+ [Da]	ΔM [ppm]	RT [min]	# Missed Cleavages
	High	IEEELGDAAVYAGLK	1	5	1	A0A3B6LF76		0	0.003	0.01482	1.14415	2	1577.8	-0.91419	60.196	0
A0A1D5UV55	Genome assembly, chromosome: II OS=Triticum aestivum OX=4565 GN=CAMPLR22A2D_LOCUS1889 PE=3 SV=1 - [A0A1D5UV55_WHEAT]	0	3.1	3	1	1	1	290	30.3528	8.14795
	A2	Sequence	# PSMs	# Proteins	# Protein Groups	Protein Group Accessions	Modifications	ΔCn	q-Value	PEP	XCorr	Charge	MH+ [Da]	ΔM [ppm]	RT [min]	# Missed Cleavages
	High	AFQSAYFVR	1	3	1	A0A1D5UV55		0	0.008	0.04606	1.13686	2	1088.55	0.471033	45.3664	0
A0A3B6AU50	4-alpha-glucanotransferase OS=Triticum aestivum OX=4565 PE=3 SV=1 - [A0A3B6AU50_WHEAT]	0	1.57	3	1	1	1	574	63.5252	5.77002
	A2	Sequence	# PSMs	# Proteins	# Protein Groups	Protein Group Accessions	Modifications	ΔCn	q-Value	PEP	XCorr	Charge	MH+ [Da]	ΔM [ppm]	RT [min]	# Missed Cleavages
	High	ALDLYDEFR	1	3	1	A0A3B6AU50		0	0.008	0.04231	0.927689	2	1141.55	0.601711	63.5351	0
A0A3B6B1Y1	Glutamate dehydrogenase OS=Triticum aestivum OX=4565 PE=3 SV=1 - [A0A3B6B1Y1_WHEAT]	0	2.92	3	1	1	1	411	44.5186	6.66846
	A2	Sequence	# PSMs	# Proteins	# Protein Groups	Protein Group Accessions	Modifications	ΔCn	q-Value	PEP	XCorr	Charge	MH+ [Da]	ΔM [ppm]	RT [min]	# Missed Cleavages
	High	VIALGDVSGTIR	1	3	1	A0A3B6B1Y1		0	0.002	0.01133	1.08691	2	1200.7	0.320363	55.063	0
A0A3B5YPZ7	AAI domain-containing protein OS=Triticum aestivum OX=4565 PE=4 SV=1 - [A0A3B5YPZ7_WHEAT]	0	22.17	1	2	2	3	203	22.5351	7.02002
	A2	Sequence	# PSMs	# Proteins	# Protein Groups	Protein Group Accessions	Modifications	ΔCn	q-Value	PEP	XCorr	Charge	MH+ [Da]	ΔM [ppm]	RT [min]	# Missed Cleavages
	High	IASEPQHPSSPEQQPTLQPQEHPVPHQK	2	1	1	A0A3B5YPZ7		0	0	0.0001008	1.85732	5	3151.56	1.14581	22.8885	0
	High	DALLHQcSPVADmSFLR	1	1	1	A0A3B5YPZ7	C7(Carbamidomethyl); M13(Oxidation)	0	0.004	0.02868	1.22526	3	1975.94	-0.39281	57.5282	0
A0A3B6SHI6	UVR domain-containing protein OS=Triticum aestivum OX=4565 PE=4 SV=1 - [A0A3B6SHI6_WHEAT]	0	2.4	3	2	2	2	792	85.7804	4.67822
	A2	Sequence	# PSMs	# Proteins	# Protein Groups	Protein Group Accessions	Modifications	ΔCn	q-Value	PEP	XCorr	Charge	MH+ [Da]	ΔM [ppm]	RT [min]	# Missed Cleavages
	High	TSLQEISSK	1	3	1	A0A3B6SHI6		0	0	0.0004796	1.5483	2	992.525	-0.466564	21.1787	0
	High	INSLQESQTK	1	3	1	A0A3B6SHI6		0	0.002	0.011	1.22975	2	1147.6	0.534652	14.321	0
A0A2X0TM72	Vacuolar protein sorting-associated protein 11 homolog OS=Triticum aestivum OX=4565 GN=CAMPLR22A2D_LOCUS2809 PE=3 SV=1 - [A0A2X0TM72_WHEAT]	0	0.84	3	1	1	1	957	107.843	6.29053
	A2	Sequence	# PSMs	# Proteins	# Protein Groups	Protein Group Accessions	Modifications	ΔCn	q-Value	PEP	XCorr	Charge	MH+ [Da]	ΔM [ppm]	RT [min]	# Missed Cleavages
	High	EVLTYVEK	1	3	1	A0A2X0TM72		0	0	0.0005152	1.50003	2	980.53	0.034191	31.9084	0
A0A3B5Y7Y1	Ketol-acid reductoisomerase OS=Triticum aestivum OX=4565 PE=3 SV=1 - [A0A3B5Y7Y1_WHEAT]	0	3.77	4	2	2	2	583	62.6808	6.37939
	A2	Sequence	# PSMs	# Proteins	# Protein Groups	Protein Group Accessions	Modifications	ΔCn	q-Value	PEP	XCorr	Charge	MH+ [Da]	ΔM [ppm]	RT [min]	# Missed Cleavages
	High	NISVVAVcPK	1	4	1	A0A3B5Y7Y1	C8(Carbamidomethyl)	0	0.001	0.003779	1.16124	2	1086.6	0.0538826	39.312	0
	High	STVEGITGIISK	1	4	1	A0A3B5Y7Y1		0	0.008	0.05417	1.02437	2	1204.68	0.195211	53.1354	0
A0A3B6KDF6	Pyrophosphate--fructose 6-phosphate 1-phosphotransferase subunit alpha OS=Triticum aestivum OX=4565 GN=PFP-ALPHA PE=3 SV=1 - [A0A3B6KDF6_WHEAT]	0	4.79	11	3	3	3	606	65.8899	7.54736
	A2	Sequence	# PSMs	# Proteins	# Protein Groups	Protein Group Accessions	Modifications	ΔCn	q-Value	PEP	XCorr	Charge	MH+ [Da]	ΔM [ppm]	RT [min]	# Missed Cleavages
	High	ASSFLLDDFYR	1	8	1	A0A3B6KDF6		0	0.002	0.007111	1.11553	2	1333.64	0.3048	76.1913	0
	High	NQGGFDLLGR	1	9	1	A0A3B6KDF6		0	0.002	0.01262	1.01572	2	1076.55	0.109807	52.1573	0
	High	IcDGVQAR	1	11	1	A0A3B6KDF6	C2(Carbamidomethyl)	0	0.003	0.02393	1.3625	2	918.445	-1.14139	13.6683	0
A0A341QYC0	Alanine transaminase OS=Triticum aestivum OX=4565 PE=3 SV=1 - [A0A341QYC0_WHEAT]	0	2.01	6	1	1	1	448	49.3911	7.21045
	A2	Sequence	# PSMs	# Proteins	# Protein Groups	Protein Group Accessions	Modifications	ΔCn	q-Value	PEP	XCorr	Charge	MH+ [Da]	ΔM [ppm]	RT [min]	# Missed Cleavages
	High	QEVAEFIQR	1	6	1	A0A341QYC0		0	0.008	0.06408	0.912402	2	1119.57	-4.21476	38.1428	0
A0A3B5XW08	AIG1-type G domain-containing protein OS=Triticum aestivum OX=4565 PE=3 SV=1 - [A0A3B5XW08_WHEAT]	0	1.27	12	1	1	1	1180	127.311	4.69092
	A2	Sequence	# PSMs	# Proteins	# Protein Groups	Protein Group Accessions	Modifications	ΔCn	q-Value	PEP	XCorr	Charge	MH+ [Da]	ΔM [ppm]	RT [min]	# Missed Cleavages
	High	SPPLPFLLSSLLQSR	1	12	1	A0A3B5XW08		0	0.002	0.007526	1.34204	2	1654.95	-0.624517	90.677	0
A0A3B5XY18	Malate dehydrogenase OS=Triticum aestivum OX=4565 PE=3 SV=1 - [A0A3B5XY18_WHEAT]	0	4.27	3	1	1	1	328	35.052	6.31592
	A2	Sequence	# PSMs	# Proteins	# Protein Groups	Protein Group Accessions	Modifications	ΔCn	q-Value	PEP	XCorr	Charge	MH+ [Da]	ΔM [ppm]	RT [min]	# Missed Cleavages
	High	KKmDATAQELSEEK	1	3	1	A0A3B5XY18	M3(Oxidation)	0	0.002	0.005259	1.56786	3	1623.79	-0.220849	12.1482	2
A0A3B5Y2A9	Beta-glucosidase OS=Triticum aestivum OX=4565 PE=3 SV=1 - [A0A3B5Y2A9_WHEAT]	0	1.7	39	1	1	1	588	63.8093	5.50342
	A2	Sequence	# PSMs	# Proteins	# Protein Groups	Protein Group Accessions	Modifications	ΔCn	q-Value	PEP	XCorr	Charge	MH+ [Da]	ΔM [ppm]	RT [min]	# Missed Cleavages
	High	IGEATALEVR	1	39	1	A0A3B5Y2A9		0	0	0.000158	1.59342	2	1058.58	-0.305566	35.0743	0
A0A3B5Y2B7	Patellin-3-like OS=Triticum aestivum OX=4565 PE=3 SV=1 - [A0A3B5Y2B7_WHEAT]	0	6.71	3	1	3	3	596	64.8507	4.60205
	A2	Sequence	# PSMs	# Proteins	# Protein Groups	Protein Group Accessions	Modifications	ΔCn	q-Value	PEP	XCorr	Charge	MH+ [Da]	ΔM [ppm]	RT [min]	# Missed Cleavages
	High	TVVVAEEEGTK	1	4	2	A0A3B5Y2B7;A0A3B5ZWC2		0	0.001	0.002718	1.51023	2	1161.6	-0.141465	19.3246	0
	High	VVLIVNNPTSK	1	4	2	A0A3B5Y2B7;A0A3B5ZWC2		0	0.008	0.04317	1.19479	2	1183.7	-0.752232	41.4755	0
	High	AEVAAEEAKPDEPKPEEK	1	2	1	A0A3B5Y2B7		0	0.008	0.05496	0.895495	3	1966.96	1.38216	15.911	2
A0A3B5ZW19	Proline--tRNA ligase OS=Triticum aestivum OX=4565 PE=3 SV=1 - [A0A3B5ZW19_WHEAT]	0	2.98	9	1	1	1	436	49.3293	7.31299
	A2	Sequence	# PSMs	# Proteins	# Protein Groups	Protein Group Accessions	Modifications	ΔCn	q-Value	PEP	XCorr	Charge	MH+ [Da]	ΔM [ppm]	RT [min]	# Missed Cleavages
	High	VDIPSTDLVEQVR	1	9	1	A0A3B5ZW19		0	0.008	0.04197	1.06233	2	1470.78	2.59569	59.5588	0
A0A3B6A3U0	PAZ domain-containing protein OS=Triticum aestivum OX=4565 PE=3 SV=1 - [A0A3B6A3U0_WHEAT]	0	2.49	3	2	2	2	922	102.297	8.88037
	A2	Sequence	# PSMs	# Proteins	# Protein Groups	Protein Group Accessions	Modifications	ΔCn	q-Value	PEP	XCorr	Charge	MH+ [Da]	ΔM [ppm]	RT [min]	# Missed Cleavages
	High	LGGLNTLLQIEAAR	1	3	1	A0A3B6A3U0		0	0.008	0.05501	1.02397	2	1468.85	-0.89177	78.3382	0
	High	TTPANSEFK	1	3	1	A0A3B6A3U0		0	0.009	0.07121	1.38243	2	994.485	0.813029	15.7431	0
A0A3B6B4N7	26S proteasome non-ATPase regulatory subunit 1 homolog OS=Triticum aestivum OX=4565 PE=3 SV=1 - [A0A3B6B4N7_WHEAT]	0	1.83	13	1	1	1	927	100.134	5.70654
	A2	Sequence	# PSMs	# Proteins	# Protein Groups	Protein Group Accessions	Modifications	ΔCn	q-Value	PEP	XCorr	Charge	MH+ [Da]	ΔM [ppm]	RT [min]	# Missed Cleavages
	High	KAPEPEPAFQILANPAR	1	13	1	A0A3B6B4N7		0	0.009	0.06818	0.846928	3	1849	-0.672662	59.2193	1
A0A3B6C9H0	Ribosomal_L18_c domain-containing protein OS=Triticum aestivum OX=4565 PE=3 SV=1 - [A0A3B6C9H0_WHEAT]	0	3.02	10	1	1	1	298	34.0594	9.18799
	A2	Sequence	# PSMs	# Proteins	# Protein Groups	Protein Group Accessions	Modifications	ΔCn	q-Value	PEP	XCorr	Charge	MH+ [Da]	ΔM [ppm]	RT [min]	# Missed Cleavages
	High	ALLDVGLIR	1	10	1	A0A3B6C9H0		0	0.003	0.02415	1.08441	2	969.609	-0.464195	70.0534	0
A0A3B6D421	Protein transport protein Sec24-like At3g07100 OS=Triticum aestivum OX=4565 PE=3 SV=1 - [A0A3B6D421_WHEAT]	0	1.31	10	1	1	1	838	93.5735	6.58057
	A2	Sequence	# PSMs	# Proteins	# Protein Groups	Protein Group Accessions	Modifications	ΔCn	q-Value	PEP	XCorr	Charge	MH+ [Da]	ΔM [ppm]	RT [min]	# Missed Cleavages
	High	AYGTDKEHILR	1	10	1	A0A3B6D421		0	0	0.0001056	1.63537	3	1302.68	0.13832	18.1445	1
A0A3B6D600	40S ribosomal protein S6 OS=Triticum aestivum OX=4565 PE=3 SV=1 - [A0A3B6D600_WHEAT]	0	6.96	4	1	1	1	230	26.3196	10.9751
	A2	Sequence	# PSMs	# Proteins	# Protein Groups	Protein Group Accessions	Modifications	ΔCn	q-Value	PEP	XCorr	Charge	MH+ [Da]	ΔM [ppm]	RT [min]	# Missed Cleavages
	High	KGENDLPGLTDTEKPR	1	4	1	A0A3B6D600		0	0	0.001499	1.5328	3	1769.9	-0.715192	27.0595	2
A0A3B6D8Q3	PUA domain-containing protein OS=Triticum aestivum OX=4565 PE=3 SV=1 - [A0A3B6D8Q3_WHEAT]	0	1.51	5	1	1	1	530	58.6821	9.21729
	A2	Sequence	# PSMs	# Proteins	# Protein Groups	Protein Group Accessions	Modifications	ΔCn	q-Value	PEP	XCorr	Charge	MH+ [Da]	ΔM [ppm]	RT [min]	# Missed Cleavages
	High	LLEHDAER	1	5	1	A0A3B6D8Q3		0	0.008	0.0588	1.31862	2	982.493	-2.29289	11.6795	0
A0A3B6DFG1	Valine--tRNA ligase OS=Triticum aestivum OX=4565 PE=4 SV=1 - [A0A3B6DFG1_WHEAT]	0	1.37	6	1	1	1	657	74.7174	5.65576
	A2	Sequence	# PSMs	# Proteins	# Protein Groups	Protein Group Accessions	Modifications	ΔCn	q-Value	PEP	XCorr	Charge	MH+ [Da]	ΔM [ppm]	RT [min]	# Missed Cleavages
	High	FLLQNLPER	1	6	1	A0A3B6DFG1		0	0.009	0.06695	0.929727	2	1129.64	0.585374	58.0369	0
A0A3B6DLJ6	Histone H4 OS=Triticum aestivum OX=4565 PE=3 SV=1 - [A0A3B6DLJ6_WHEAT]	0	21.43	16	2	2	2	84	9.27416	11.2095
	A2	Sequence	# PSMs	# Proteins	# Protein Groups	Protein Group Accessions	Modifications	ΔCn	q-Value	PEP	XCorr	Charge	MH+ [Da]	ΔM [ppm]	RT [min]	# Missed Cleavages
	High	ISGLIYEETR	1	15	1	A0A3B6DLJ6		0	0	0.0004858	1.30324	2	1180.62	0.125339	42.0718	0
	High	IFLENVIR	1	12	1	A0A3B6DLJ6		0	0.008	0.04646	1.05394	2	1003.6	1.59334	64.9413	0
A0A3B6ECE4	Valine--tRNA ligase OS=Triticum aestivum OX=4565 PE=3 SV=1 - [A0A3B6ECE4_WHEAT]	0	2.27	8	2	2	2	1058	120.007	6.7124
	A2	Sequence	# PSMs	# Proteins	# Protein Groups	Protein Group Accessions	Modifications	ΔCn	q-Value	PEP	XCorr	Charge	MH+ [Da]	ΔM [ppm]	RT [min]	# Missed Cleavages
	High	QYSPSAVEK	1	6	1	A0A3B6ECE4		0	0.005	0.03771	1.23943	2	1008.5	0.605294	16.3283	0
	High	ITPAHDPNDFEVGKR	1	8	1	A0A3B6ECE4		0	0.008	0.05257	1.16143	3	1695.85	0.00799334	23.5325	1
A0A3B6ECF3	AAI domain-containing protein OS=Triticum aestivum OX=4565 PE=3 SV=1 - [A0A3B6ECF3_WHEAT]	0	17.53	3	2	2	2	154	16.7852	7.73779
	A2	Sequence	# PSMs	# Proteins	# Protein Groups	Protein Group Accessions	Modifications	ΔCn	q-Value	PEP	XCorr	Charge	MH+ [Da]	ΔM [ppm]	RT [min]	# Missed Cleavages
	High	LTAASITAVcK	1	3	1	A0A3B6ECF3	C10(Carbamidomethyl)	0	0	0.00137	1.46612	2	1134.62	0.471519	37.0636	0
	High	EHGAQEGQAGTGAFPR	1	4	1	A0A3B6ECF3		0	0	4.019e-06	1.32195	3	1612.75	-0.510774	18.3912	0
A0A3B6EGA8	Carbamoyl-phosphate synthase (glutamine-hydrolyzing) OS=Triticum aestivum OX=4565 PE=3 SV=1 - [A0A3B6EGA8_WHEAT]	0	0.85	3	1	1	1	1172	127.485	6.1001
	A2	Sequence	# PSMs	# Proteins	# Protein Groups	Protein Group Accessions	Modifications	ΔCn	q-Value	PEP	XCorr	Charge	MH+ [Da]	ΔM [ppm]	RT [min]	# Missed Cleavages
	High	LRDHSVAIIR	1	3	1	A0A3B6EGA8		0	0	0.0006106	1.77597	3	1179.7	0.122194	20.1348	1
A0A3B6EHK7	WD_REPEATS_REGION domain-containing protein OS=Triticum aestivum OX=4565 PE=3 SV=1 - [A0A3B6EHK7_WHEAT]	0	4.52	2	1	1	1	332	36.1559	6.43018
	A2	Sequence	# PSMs	# Proteins	# Protein Groups	Protein Group Accessions	Modifications	ΔCn	q-Value	PEP	XCorr	Charge	MH+ [Da]	ΔM [ppm]	RT [min]	# Missed Cleavages
	High	HIVQDLRPEVPVSTK	1	2	1	A0A3B6EHK7		0	0.004	0.03161	0.95776	3	1717.96	0.714965	37.7098	1
A0A3B6EPW4	Histone H3 OS=Triticum aestivum OX=4565 PE=3 SV=1 - [A0A3B6EPW4_WHEAT]	0	8.24	17	1	1	1	85	9.85864	11.8247
	A2	Sequence	# PSMs	# Proteins	# Protein Groups	Protein Group Accessions	Modifications	ΔCn	q-Value	PEP	XCorr	Charge	MH+ [Da]	ΔM [ppm]	RT [min]	# Missed Cleavages
	High	STELLIR	1	17	1	A0A3B6EPW4		0	0.004	0.03315	1.38354	2	831.493	-0.177474	36.7446	0
A0A3B6FQV2	Beta-adaptin-like protein OS=Triticum aestivum OX=4565 PE=3 SV=1 - [A0A3B6FQV2_WHEAT]	0	2.49	9	1	1	1	804	88.5157	5.2876
	A2	Sequence	# PSMs	# Proteins	# Protein Groups	Protein Group Accessions	Modifications	ΔCn	q-Value	PEP	XCorr	Charge	MH+ [Da]	ΔM [ppm]	RT [min]	# Missed Cleavages
	High	ALGATLAAGLADTHQDVHDR	1	9	1	A0A3B6FQV2		0	0.008	0.04618	1.08444	3	2032.02	-0.518611	45.2642	0
A0A3B6G2X7	Pectin acetylesterase OS=Triticum aestivum OX=4565 PE=3 SV=1 - [A0A3B6G2X7_WHEAT]	0	3.15	5	1	1	1	317	34.9329	5.68115
	A2	Sequence	# PSMs	# Proteins	# Protein Groups	Protein Group Accessions	Modifications	ΔCn	q-Value	PEP	XCorr	Charge	MH+ [Da]	ΔM [ppm]	RT [min]	# Missed Cleavages
	High	AQDGSTLHFR	1	5	1	A0A3B6G2X7		0	0.004	0.02687	0.982894	2	1131.55	-1.02972	21.0233	0
A0A3B6GQT5	DEAD-box ATP-dependent RNA helicase 14 OS=Triticum aestivum OX=4565 PE=3 SV=1 - [A0A3B6GQT5_WHEAT]	0	2.01	5	1	1	1	597	66.4051	10.2427
	A2	Sequence	# PSMs	# Proteins	# Protein Groups	Protein Group Accessions	Modifications	ΔCn	q-Value	PEP	XCorr	Charge	MH+ [Da]	ΔM [ppm]	RT [min]	# Missed Cleavages
	High	SGPTVLVLAPTR	1	5	1	A0A3B6GQT5		0	0.001	0.003226	1.20556	2	1210.72	1.14244	56.7589	0
A0A3B6H0Y4	AP-4 complex subunit epsilon OS=Triticum aestivum OX=4565 PE=3 SV=1 - [A0A3B6H0Y4_WHEAT]	0	2.2	3	2	2	2	953	103.744	6.11279
	A2	Sequence	# PSMs	# Proteins	# Protein Groups	Protein Group Accessions	Modifications	ΔCn	q-Value	PEP	XCorr	Charge	MH+ [Da]	ΔM [ppm]	RT [min]	# Missed Cleavages
	High	LADPDVPR	1	3	1	A0A3B6H0Y4		0	0.008	0.05692	1.48048	2	882.469	1.5135	23.0416	0
	High	AQDQHETSAHALR	1	3	1	A0A3B6H0Y4		0	0.008	0.04357	1.09584	3	1463.7	-0.471855	8.34401	0
A0A3B6HWN6	Coatomer subunit alpha OS=Triticum aestivum OX=4565 PE=4 SV=1 - [A0A3B6HWN6_WHEAT]	0	4.68	8	4	4	4	1217	136.337	7.12256
	A2	Sequence	# PSMs	# Proteins	# Protein Groups	Protein Group Accessions	Modifications	ΔCn	q-Value	PEP	XCorr	Charge	MH+ [Da]	ΔM [ppm]	RT [min]	# Missed Cleavages
	High	GWSESSSPNVR	1	3	1	A0A3B6HWN6		0	0	0.0001701	1.55579	2	1205.56	1.63813	21.2657	0
	High	GVNWASFHPTLPLIVSGADDR	1	8	1	A0A3B6HWN6		0	0	0.000435	1.18778	3	2252.15	-0.0733498	81.8457	0
	High	QDIIVSNSEDK	1	8	1	A0A3B6HWN6		0	0.001	0.004103	1.49528	2	1247.61	-0.835308	22.3346	0
	High	GFPEVALHFVKDEK	1	8	1	A0A3B6HWN6		0	0.001	0.004718	1.46974	3	1615.85	0.745086	60.1222	1
A0A3B6HX49	40S ribosomal protein S16 OS=Triticum aestivum OX=4565 PE=3 SV=1 - [A0A3B6HX49_WHEAT]	0	6.71	2	1	1	1	149	16.8263	10.5649
	A2	Sequence	# PSMs	# Proteins	# Protein Groups	Protein Group Accessions	Modifications	ΔCn	q-Value	PEP	XCorr	Charge	MH+ [Da]	ΔM [ppm]	RT [min]	# Missed Cleavages
	High	AFEPILLAGR	1	2	1	A0A3B6HX49		0	0.005	0.03586	1.27759	2	1086.63	0.104546	67.8669	0
A0A3B6HY51	TOG domain-containing protein OS=Triticum aestivum OX=4565 PE=3 SV=1 - [A0A3B6HY51_WHEAT]	0	0.38	3	1	1	1	2621	286.489	7.32764
	A2	Sequence	# PSMs	# Proteins	# Protein Groups	Protein Group Accessions	Modifications	ΔCn	q-Value	PEP	XCorr	Charge	MH+ [Da]	ΔM [ppm]	RT [min]	# Missed Cleavages
	High	VLVDPIPEVR	1	3	1	A0A3B6HY51		0	0.008	0.05168	1.06086	2	1136.67	0.389717	59.8452	0
A0A3B6IP77	Beta-adaptin-like protein OS=Triticum aestivum OX=4565 PE=3 SV=1 - [A0A3B6IP77_WHEAT]	0	2.04	12	2	2	2	786	86.7111	5.03369
	A2	Sequence	# PSMs	# Proteins	# Protein Groups	Protein Group Accessions	Modifications	ΔCn	q-Value	PEP	XCorr	Charge	MH+ [Da]	ΔM [ppm]	RT [min]	# Missed Cleavages
	High	DAENIVER	1	12	1	A0A3B6IP77		0	0.004	0.03012	1.37509	2	945.463	-0.431429	19.839	0
	High	NINLIVQK	1	12	1	A0A3B6IP77		0	0.008	0.05218	1.11801	2	941.577	-0.662961	40.6896	0
A0A3B6IWE3	ATP phosphoribosyltransferase OS=Triticum aestivum OX=4565 PE=4 SV=1 - [A0A3B6IWE3_WHEAT]	0	3.23	5	1	1	1	310	33.3635	7.03467
	A2	Sequence	# PSMs	# Proteins	# Protein Groups	Protein Group Accessions	Modifications	ΔCn	q-Value	PEP	XCorr	Charge	MH+ [Da]	ΔM [ppm]	RT [min]	# Missed Cleavages
	High	LEAHLTASGK	1	5	1	A0A3B6IWE3		0	0.003	0.02192	1.35504	2	1026.56	-0.448737	16.1596	0
A0A3B6JDT1	UDP-glucose 6-dehydrogenase OS=Triticum aestivum OX=4565 PE=3 SV=1 - [A0A3B6JDT1_WHEAT]	0	1.99	10	1	1	1	453	49.7876	6.354
	A2	Sequence	# PSMs	# Proteins	# Protein Groups	Protein Group Accessions	Modifications	ΔCn	q-Value	PEP	XCorr	Charge	MH+ [Da]	ΔM [ppm]	RT [min]	# Missed Cleavages
	High	ETPAIDVcK	1	10	1	A0A3B6JDT1	C8(Carbamidomethyl)	0	0.008	0.05127	1.08686	2	1032.5	1.67848	26.1342	0
A0A3B6JMU6	Purple acid phosphatase OS=Triticum aestivum OX=4565 PE=4 SV=1 - [A0A3B6JMU6_WHEAT]	0	3.28	1	1	1	1	335	38.0199	6.18896
	A2	Sequence	# PSMs	# Proteins	# Protein Groups	Protein Group Accessions	Modifications	ΔCn	q-Value	PEP	XCorr	Charge	MH+ [Da]	ΔM [ppm]	RT [min]	# Missed Cleavages
	High	ELLQLLLPVLK	1	1	1	A0A3B6JMU6		0	0.001	0.00307	1.35412	2	1278.84	-0.15501	90.4704	0
A0A3B6KE29	Aspartate--tRNA ligase OS=Triticum aestivum OX=4565 PE=3 SV=1 - [A0A3B6KE29_WHEAT]	0	2.12	4	1	1	1	425	47.3005	6.93213
	A2	Sequence	# PSMs	# Proteins	# Protein Groups	Protein Group Accessions	Modifications	ΔCn	q-Value	PEP	XCorr	Charge	MH+ [Da]	ΔM [ppm]	RT [min]	# Missed Cleavages
	High	TPANQAIFR	1	4	1	A0A3B6KE29		0	0.001	0.002663	1.44704	2	1017.55	1.62318	29.3559	0
A0A3B6KHQ2	Proton pump-interactor OS=Triticum aestivum OX=4565 PE=4 SV=1 - [A0A3B6KHQ2_WHEAT]	0	5.99	3	1	4	4	618	69.7845	8.96826
	A2	Sequence	# PSMs	# Proteins	# Protein Groups	Protein Group Accessions	Modifications	ΔCn	q-Value	PEP	XCorr	Charge	MH+ [Da]	ΔM [ppm]	RT [min]	# Missed Cleavages
	High	EAAAPQVVAPK	1	3	1	A0A3B6KHQ2		0	0	0.001086	1.37941	2	1080.6	-0.401242	23.7371	0
	High	TFREDYEKR	1	6	2	A0A3B6LLM1;A0A3B6KHQ2		0	0.001	0.004653	1.89091	3	1243.61	0.155884	12.5524	2
	High	mQDTVVER	1	6	2	A0A3B6LLM1;A0A3B6KHQ2	M1(Oxidation)	0	0.001	0.003438	1.28463	2	993.467	0.369907	12.8767	0
	High	AYESLTELR	1	6	2	A0A3B6LLM1;A0A3B6KHQ2		0	0.004	0.03262	1.04112	2	1081.55	1.4344	39.8078	0
A0A3B6LLC4	Plug_translocon domain-containing protein OS=Triticum aestivum OX=4565 PE=3 SV=1 - [A0A3B6LLC4_WHEAT]	0	2.65	6	1	1	1	415	45.8185	9.14404
	A2	Sequence	# PSMs	# Proteins	# Protein Groups	Protein Group Accessions	Modifications	ΔCn	q-Value	PEP	XCorr	Charge	MH+ [Da]	ΔM [ppm]	RT [min]	# Missed Cleavages
	High	AFSPTTINSGR	1	6	1	A0A3B6LLC4		0	0.004	0.02883	0.887188	2	1150.58	-4.90703	29.3474	0
A0A3B6LLM1	Proton pump-interactor OS=Triticum aestivum OX=4565 PE=4 SV=1 - [A0A3B6LLM1_WHEAT]	0	5.83	3	1	4	4	618	69.7005	8.95361
	A2	Sequence	# PSMs	# Proteins	# Protein Groups	Protein Group Accessions	Modifications	ΔCn	q-Value	PEP	XCorr	Charge	MH+ [Da]	ΔM [ppm]	RT [min]	# Missed Cleavages
	High	TFREDYEKR	1	6	2	A0A3B6LLM1;A0A3B6KHQ2		0	0.001	0.004653	1.89091	3	1243.61	0.155884	12.5524	2
	High	mQDTVVER	1	6	2	A0A3B6LLM1;A0A3B6KHQ2	M1(Oxidation)	0	0.001	0.003438	1.28463	2	993.467	0.369907	12.8767	0
	High	EAAAPQVAPK	1	3	1	A0A3B6LLM1		0	0.001	0.002406	1.23964	2	981.537	0.304041	16.3853	0
	High	AYESLTELR	1	6	2	A0A3B6LLM1;A0A3B6KHQ2		0	0.004	0.03262	1.04112	2	1081.55	1.4344	39.8078	0
A0A3B6LTI6	Alpha-1,4 glucan phosphorylase OS=Triticum aestivum OX=4565 PE=3 SV=1 - [A0A3B6LTI6_WHEAT]	0	11.98	12	10	10	10	968	107.878	5.97314
	A2	Sequence	# PSMs	# Proteins	# Protein Groups	Protein Group Accessions	Modifications	ΔCn	q-Value	PEP	XCorr	Charge	MH+ [Da]	ΔM [ppm]	RT [min]	# Missed Cleavages
	High	FEEVKEYVR	1	5	1	A0A3B6LTI6		0	0.001	0.002363	1.85666	3	1198.61	-0.167063	27.1005	1
	High	AVAHDVPIPGYK	1	5	1	A0A3B6LTI6		0	0.002	0.006219	1.65803	3	1266.69	2.23697	35.7128	0
	High	AFATYVQAK	1	5	1	A0A3B6LTI6		0	0.002	0.006872	1.26178	2	998.53	-0.270662	30.004	0
	High	HVEIIETIDEK	1	2	1	A0A3B6LTI6		0	0.003	0.01938	1.25589	2	1325.7	0.34452	38.7756	0
	High	IcHVLYPGDESSEGK	1	5	1	A0A3B6LTI6	C2(Carbamidomethyl)	0	0.003	0.01496	1.06743	3	1690.77	-0.596664	27.3742	0
	High	TVAYTNHTVLPEALEK	1	12	1	A0A3B6LTI6		0	0.003	0.02416	0.898454	2	1785.94	-0.776132	46.5299	0
	High	KFADDEDLQSEWR	1	5	1	A0A3B6LTI6		0	0.008	0.06075	1.33737	3	1638.74	0.00903467	40.5544	1
	High	KHWIGGENIK	1	5	1	A0A3B6LTI6		0	0.008	0.05241	1.29828	2	1181.65	3.1029	17.6323	1
	High	YGTADISLLK	1	5	1	A0A3B6LTI6		0	0.008	0.05829	1.15186	2	1080.59	-1.16468	52.5928	0
	High	DFPSYIEcQQK	1	2	1	A0A3B6LTI6	C8(Carbamidomethyl)	0	0.009	0.06807	1.02675	2	1414.63	-1.89869	43.0646	0
A0A3B6MRC4	Protein kinase domain-containing protein OS=Triticum aestivum OX=4565 PE=4 SV=1 - [A0A3B6MRC4_WHEAT]	0	2.33	1	1	1	1	900	99.4305	5.96045
	A2	Sequence	# PSMs	# Proteins	# Protein Groups	Protein Group Accessions	Modifications	ΔCn	q-Value	PEP	XCorr	Charge	MH+ [Da]	ΔM [ppm]	RT [min]	# Missed Cleavages
	High	TLDmSNSGLQGVISEQFSLLK	1	1	1	A0A3B6MRC4	M4(Oxidation)	0	0.003	0.02351	1.03145	3	2283.15	-1.36977	70.4163	0
A0A3B6NT42	Ge1_WD40 domain-containing protein OS=Triticum aestivum OX=4565 PE=3 SV=1 - [A0A3B6NT42_WHEAT]	0	0.89	17	1	1	1	1016	110.073	5.59229
	A2	Sequence	# PSMs	# Proteins	# Protein Groups	Protein Group Accessions	Modifications	ΔCn	q-Value	PEP	XCorr	Charge	MH+ [Da]	ΔM [ppm]	RT [min]	# Missed Cleavages
	High	VLNINTALR	1	17	1	A0A3B6NT42		0	0.008	0.042	1.29571	2	1013.61	-0.275633	47.4017	0
A0A3B6NVA4	Saccharopine dehydrogenase OS=Triticum aestivum OX=4565 PE=3 SV=1 - [A0A3B6NVA4_WHEAT]	0	1.63	8	1	1	1	796	86.9538	5.97314
	A2	Sequence	# PSMs	# Proteins	# Protein Groups	Protein Group Accessions	Modifications	ΔCn	q-Value	PEP	XCorr	Charge	MH+ [Da]	ΔM [ppm]	RT [min]	# Missed Cleavages
	High	AGLIDFLHGLGQR	1	8	1	A0A3B6NVA4		0	0.001	0.002454	0.84779	2	1396.77	2.93386	80.9336	0
A0A3B6PSA8	CYTOSOL_AP domain-containing protein OS=Triticum aestivum OX=4565 PE=3 SV=1 - [A0A3B6PSA8_WHEAT]	0	1.5	3	1	1	1	533	55.2824	5.79541
	A2	Sequence	# PSMs	# Proteins	# Protein Groups	Protein Group Accessions	Modifications	ΔCn	q-Value	PEP	XCorr	Charge	MH+ [Da]	ΔM [ppm]	RT [min]	# Missed Cleavages
	High	AGQSVVLR	1	3	1	A0A3B6PSA8		0	0.003	0.01995	1.48338	2	829.489	-0.0856727	19.6586	0
A0A3B6RPC7	HATPase_c domain-containing protein OS=Triticum aestivum OX=4565 PE=3 SV=1 - [A0A3B6RPC7_WHEAT]	0	7.23	6	5	5	5	788	89.3714	5.17334
	A2	Sequence	# PSMs	# Proteins	# Protein Groups	Protein Group Accessions	Modifications	ΔCn	q-Value	PEP	XCorr	Charge	MH+ [Da]	ΔM [ppm]	RT [min]	# Missed Cleavages
	High	ELISNASDALDKIR	1	10	1	A0A3B6RPC7		0	0	6.959e-06	1.96534	3	1544.83	-0.0565263	52.7189	1
	High	EVTEEEYAK	1	6	1	A0A3B6RPC7		0	0.001	0.002335	1.31703	2	1097.5	-0.174927	15.6302	0
	High	LVSLDEYISR	1	6	1	A0A3B6RPC7		0	0.001	0.003912	1.3044	2	1194.64	0.716033	58.9025	0
	High	LGAVPHGLSTDSEVVQR	1	5	1	A0A3B6RPC7		0	0.002	0.006152	1.57441	3	1764.93	0.595292	37.7239	0
	High	VLEINPR	1	6	1	A0A3B6RPC7		0	0.008	0.06095	1.30687	2	840.494	-0.144388	29.4944	0
A0A3B6RRT9	Isoleucine--tRNA ligase OS=Triticum aestivum OX=4565 PE=3 SV=1 - [A0A3B6RRT9_WHEAT]	0	4.85	10	4	4	4	824	93.7836	6.72705
	A2	Sequence	# PSMs	# Proteins	# Protein Groups	Protein Group Accessions	Modifications	ΔCn	q-Value	PEP	XCorr	Charge	MH+ [Da]	ΔM [ppm]	RT [min]	# Missed Cleavages
	High	IPGSSLVGLK	1	10	1	A0A3B6RRT9		0	0.003	0.01414	1.43777	2	970.593	-0.15055	47.7179	0
	High	LYLVNSPVVR	1	9	1	A0A3B6RRT9		0	0.003	0.02025	1.36238	2	1159.68	-0.854246	54.5029	0
	High	HHVDDITIPSSR	1	9	1	A0A3B6RRT9		0	0.004	0.03123	1.48284	3	1376.69	0.505692	23.7447	0
	High	GPEFGVLK	1	9	1	A0A3B6RRT9		0	0.009	0.07217	1.36444	2	846.473	1.7319	42.1269	0
A0A3B6SHL8	GTP-binding nuclear protein OS=Triticum aestivum OX=4565 PE=3 SV=1 - [A0A3B6SHL8_WHEAT]	0	12.56	6	2	2	2	199	22.7647	8.98291
	A2	Sequence	# PSMs	# Proteins	# Protein Groups	Protein Group Accessions	Modifications	ΔCn	q-Value	PEP	XCorr	Charge	MH+ [Da]	ΔM [ppm]	RT [min]	# Missed Cleavages
	High	LVLVGDGGTGK	1	4	1	A0A3B6SHL8		0	0.002	0.005499	1.59591	2	1015.58	0.293965	30.7337	0
	High	SNYNFEKPFLYLAR	1	6	1	A0A3B6SHL8		0	0.006	0.03908	1.01702	3	1761.89	-0.844527	69.9575	1
A0A3B6TI27	Tr-type G domain-containing protein OS=Triticum aestivum OX=4565 PE=3 SV=1 - [A0A3B6TI27_WHEAT]	0	0.94	4	1	1	1	961	106.514	5.35107
	A2	Sequence	# PSMs	# Proteins	# Protein Groups	Protein Group Accessions	Modifications	ΔCn	q-Value	PEP	XCorr	Charge	MH+ [Da]	ΔM [ppm]	RT [min]	# Missed Cleavages
	High	YQWDVLAAR	1	4	1	A0A3B6TI27		0	0.004	0.02881	1.08268	2	1121.58	1.99372	59.0772	0
A0A077S3Z0	NB-ARC domain-containing protein OS=Triticum aestivum OX=4565 GN=TRAES_3BF075200040CFD_c1 PE=4 SV=1 - [A0A077S3Z0_WHEAT]	0	0.99	3	1	1	1	908	102.604	5.42725
	A2	Sequence	# PSMs	# Proteins	# Protein Groups	Protein Group Accessions	Modifications	ΔCn	q-Value	PEP	XCorr	Charge	MH+ [Da]	ΔM [ppm]	RT [min]	# Missed Cleavages
	High	VADELVQVR	1	3	1	A0A077S3Z0		0	0.004	0.02761	1.40347	2	1028.57	-1.07528	34.7156	0
A0A3B5Y0E6	Importin N-terminal domain-containing protein OS=Triticum aestivum OX=4565 PE=4 SV=1 - [A0A3B5Y0E6_WHEAT]	0	3.57	16	2	2	2	589	64.858	4.62744
	A2	Sequence	# PSMs	# Proteins	# Protein Groups	Protein Group Accessions	Modifications	ΔCn	q-Value	PEP	XCorr	Charge	MH+ [Da]	ΔM [ppm]	RT [min]	# Missed Cleavages
	High	DTTAWTLGR	1	16	1	A0A3B5Y0E6		0	0	0.001245	1.53108	2	1020.51	-0.0190527	41.5072	0
	High	ASAYEALNEIVR	1	4	1	A0A3B5Y0E6		0	0.005	0.03696	1.14268	2	1335.69	0.817965	62.3518	0
A0A3B5YRF3	CNH domain-containing protein OS=Triticum aestivum OX=4565 PE=4 SV=1 - [A0A3B5YRF3_WHEAT]	0	1.17	7	1	1	1	770	85.3818	5.08447
	A2	Sequence	# PSMs	# Proteins	# Protein Groups	Protein Group Accessions	Modifications	ΔCn	q-Value	PEP	XCorr	Charge	MH+ [Da]	ΔM [ppm]	RT [min]	# Missed Cleavages
	High	ADLLELAIR	1	7	1	A0A3B5YRF3		0	0.002	0.008738	1.4887	2	1013.6	0.255982	73.7757	0
A0A3B5YRG4	Glutathione S-transferase DHAR2 OS=Triticum aestivum OX=4565 PE=3 SV=1 - [A0A3B5YRG4_WHEAT]	0	9.43	3	2	2	2	212	23.3131	6.29053
	A2	Sequence	# PSMs	# Proteins	# Protein Groups	Protein Group Accessions	Modifications	ΔCn	q-Value	PEP	XCorr	Charge	MH+ [Da]	ΔM [ppm]	RT [min]	# Missed Cleavages
	High	ENLIAGWAPK	1	3	1	A0A3B5YRG4		0	0.003	0.01454	1.06023	2	1098.59	0.337514	57.4833	0
	High	IFSTFVTFLK	1	3	1	A0A3B5YRG4		0	0.003	0.01443	0.824622	2	1202.68	-1.39343	82.7836	0
A0A3B5Z137	Glutamate-5-semialdehyde dehydrogenase OS=Triticum aestivum OX=4565 PE=3 SV=1 - [A0A3B5Z137_WHEAT]	0	2.52	5	1	1	1	477	51.34	6.88818
	A2	Sequence	# PSMs	# Proteins	# Protein Groups	Protein Group Accessions	Modifications	ΔCn	q-Value	PEP	XCorr	Charge	MH+ [Da]	ΔM [ppm]	RT [min]	# Missed Cleavages
	High	GPVGVEGLLTTR	1	5	1	A0A3B5Z137		0	0.002	0.009357	1.33749	2	1198.68	-2.30602	58.829	0
A0A3B5Z1R8	Glyco_transf_20 domain-containing protein OS=Triticum aestivum OX=4565 PE=3 SV=1 - [A0A3B5Z1R8_WHEAT]	0	1.12	8	1	1	1	805	90.2451	6.7124
	A2	Sequence	# PSMs	# Proteins	# Protein Groups	Protein Group Accessions	Modifications	ΔCn	q-Value	PEP	XCorr	Charge	MH+ [Da]	ΔM [ppm]	RT [min]	# Missed Cleavages
	High	ALDIDAAKR	1	8	1	A0A3B5Z1R8		0	0.008	0.05557	1.49104	2	972.547	-0.35748	20.4019	1
A0A3B6ATW1	Protein argonaute 1-like OS=Triticum aestivum OX=4565 PE=3 SV=1 - [A0A3B6ATW1_WHEAT]	0	0.97	4	1	1	1	1029	112.085	9.30518
	A2	Sequence	# PSMs	# Proteins	# Protein Groups	Protein Group Accessions	Modifications	ΔCn	q-Value	PEP	XCorr	Charge	MH+ [Da]	ΔM [ppm]	RT [min]	# Missed Cleavages
	High	NTALQQALTR	1	4	1	A0A3B6ATW1		0	0.003	0.02102	1.26615	2	1115.62	6.197	35.3337	0
A0A3B6B325	Myosin-11-like OS=Triticum aestivum OX=4565 PE=4 SV=1 - [A0A3B6B325_WHEAT]	0	3.73	9	5	5	6	1447	161.96	4.64014
[truncated: 91 more rows]
